# Supplementary material for: FANCM promotes class I interfering crossovers and suppresses class II non-interfering crossovers in wheat meiosis
Source: Nat Commun. 2022 Jun 25;13:3644. doi: 10.1038/s41467-022-31438-6 (PMC9233680; doi:10.1038/s41467-022-31438-6)
Supplement: Supplementary file 4 — Supplementary Data 1 [file 41467_2022_31438_MOESM4_ESM.xlsx]

## Sheet: Sheet1
Supplementary Data 1. TILLING mutants selected for characterisation of FANCM in tetraploid (cv. Kronos) and hexaploid (cv. Cadenza) wheat. Mutant ID is based on nomenclature used in the main text, whereas VariantID is the nomenclature used in EnsemblPlants based on Krasileva et al 2017.
Cultivar	Gene name	IWGSCv1.1 Transcript ID	Mutant ID	Variant ID	chr:bp	Mutation	Consequence	Amino acid change	Protein coordinate
Kronos	TtFANCM-A1	TraesCS4A02G217700.1	K3873	Kronos3873.chr4A.517401432	4A:517401432	G/A	stop gained	W/*	305
	TtFANCM-A1	TraesCS4A02G217700.1	K0234	Kronos234.chr4A.517404651	4A:517404651	C/T	stop gained	R/*	501
	TtFANCM-B1	TraesCS4B02G096400.1	K3842	Kronos3842.chr4B.100316098	4B:100316098	C/T	stop gained	Q/*	238
	TtMSH5-A1	TraesCS1A02G315900.1	K0863	Kronos863.chr1A.508138934	1A:508138934	C/T	stop gained	Q/*	205
Cadenza	TaFANCM-A1	TraesCS4A02G217700.1	C0641	Cadenza0641.chr4A.517403720	4A:517403720	C/T	stop gained	Q/*	421
	TaFANCM-B1	TraesCS4B02G096400.1	C1195	Cadenza1195.chr4B.100321720	4B:100321720	C/T	stop gained	Q/*	931
	TaFANCM-D1	TraesCS4D02G092800.1	C0827	Cadenza0827.chr4D.67793583	4D:67793583	C/T	stop gained	Q/*	292
