# Supplementary material for: FANCM promotes class I interfering crossovers and suppresses class II non-interfering crossovers in wheat meiosis
Source: Nat Commun. 2022 Jun 25;13:3644. doi: 10.1038/s41467-022-31438-6 (PMC9233680; doi:10.1038/s41467-022-31438-6)
Supplement: Supplementary file 5 — Supplementary Data 2 [file 41467_2022_31438_MOESM5_ESM.xlsx]

## Sheet: SD2
	Supplementary Data 2. Primer sequences (excluding tails) used to screen for mutations, germplasm development, and to screen the Kronos F3 populations. Note that these are KASP primers which is a three primer reaction including a common primer and two tailed primers for either the wild type (WT) or the EMS mutant allele.
	Variant ID	Experiment	Chromosome	Position (IWGSCv1.1)	WT primer	Mutant primer	Common primer	Link to variant in EnsemblePlants
	Cadenza0641.chr4A.517403720	Tafancm-A1; Tafancm null-1	4A	517403720	acattgaggaaaatcaccagattG	acattgaggaaaatcaccagattA	actccacagattcttgagaatgaC	Cadenza0641.chr4A.517403720
	Cadenza1195.chr4B.100321720	Tafancm-B1; Tafancm null-1	4B	100321720	tcaatttCgaagtagtcttgttctG	tcaatttCgaagtagtcttgttctA	tgttagaggctaTGtttcTatcacC	Cadenza1195.chr4B.100321720
	Cadenza0827.chr4D.67793583	Tafancm-D1; Tafancm null-1	4D	67793583	gcgtcctcttgtcactcagC	gcgtcctcttgtcactcagT	accaggcaagcatgaatatcC	Cadenza0827.chr4D.67793583
	Kronos3873.chr4A.517401432	Ttfancm-A1_1; Ttfancm null-1	4A	517401432	acgaggcagtgcagacgtG	acgaggcagtgcagacgtA	tgagaaatctgGgcactaactC	Kronos3873.chr4A.517401432
	Kronos234.chr4A.517404651	Ttfancm-A2; Ttfancm null-2	4A	517404651	caactgtacgtgtgttaacatatcG	caactgtacgtgtgttaacatatcA	tcattcagcaaaacagccaaC	Kronos234.chr4A.517404651
	Kronos3842.chr4B.100316098	Ttfancm-B1; Ttfancm null-1; Ttfancm null-2	4B	100316098	cgagagtaccaacgatatattgtcC	cgagagtaccaacgatatattgtcT	accacggctgcgataaaagt	Kronos3842.chr4B.100316098
	Kronos863.chr1A.508138934	Ttmsh5 null	1A	508138934	ggtgcttatccacttgaaaaatctG	ggtgcttatccacttgaaaaatctA	tgatgcagctgctcatgagg	Kronos863.chr1A.508138934
	Kronos3842.chr1B.563292311	Tetraploid F3 screen	1B	563292311	gatgaagcggttcaccatgG	gatgaagcggttcaccatgA	cGaaacaacaaagaatgggCaC	Kronos3842.chr1B.563292311
	Kronos3842.chr1B.591113626	Tetraploid F3 screen	1B	591113626	tgttgtcatcgaaCggtaatgC	tgttgtcatcgaaCggtaatgT	tggcactcattctcctaccC	Kronos3842.chr1B.591113626
	Kronos3842.chr2A.379735839	Tetraploid F3 screen	2A	379735839	cagacacatgggcacgctC	cagacacatgggcacgctT	tgaggtgtacagcaagtatgtC	Kronos3842.chr2A.379735839
	Kronos3842.chr2A.651081672	Tetraploid F3 screen	2A	651081672	tcgtcatgTcagattcagttcaG	tcgtcatgTcagattcagttcaA	gccaaacgctaatctgaactaG	Kronos3842.chr2A.651081672
	Kronos3842.chr2B.367667794	Tetraploid F3 screen	2B	367667794	aggacactgtgctcttttctC	aggacactgtgctcttttctT	tgtcatccattgccttgtaaaagT	Kronos3842.chr2B.367667794
	Kronos3842.chr2B.545253995	Tetraploid F3 screen	2B	545253995	gccacaaggacaaggatcaG	gccacaaggacaaggatcaA	atccggtggtgGacctcC	Kronos3842.chr2B.545253995
	Kronos3842.chr3A.507462812	Tetraploid F3 screen	3A	507462812	ggatatcatggaggcacgaG	ggatatcatggaggcacgaA	cgtttgacagtaccgacgcA	Kronos3842.chr3A.507462812
	Kronos3842.chr3A.692623524	Tetraploid F3 screen	3A	692623524	acaggataggggccaaggC	acaggataggggccaaggT	gaaagttcccgctgatgacG	Kronos3842.chr3A.692623524
	Kronos3873.chr2B.223733552	Tetraploid F3 screen	2B	223733552	ctagGatggtgggacggctC	ctagGatggtgggacggctT	tctccgaggagaaggcgA	Kronos3873.chr2B.223733552
	Kronos3873.chr2B.486585051	Tetraploid F3 screen	2B	486585051	agaacaagaagggggatttctC	agaacaagaagggggatttctT	cAGtcagggacgaggacA	Kronos3873.chr2B.486585051
	Kronos3873.chr3A.53209641	Tetraploid F3 screen	3A	53209641	ggtagatgaaccccagaacgaagG	ggtagatgaaccccagaacgaagA	gtaTggagcactggtgtcCgtT	Kronos3873.chr3A.53209641
	Kronos3873.chr3A.423481141	Tetraploid F3 screen	3A	423481141	gtactgcactaccttgagcG	gtactgcactaccttgagcA	cgAtactcggattgtagcttCC	Kronos3873.chr3A.423481141
	Kronos3873.chr3B.223037264	Tetraploid F3 screen	3B	223037264	gcacttctagaatgggaccaG	gcacttctagaatgggaccaA	caggacagcctttggagcA	Kronos3873.chr3B.223037264
	Kronos3873.chr3B.377871574	Tetraploid F3 screen	3B	377871574	ggagaagtctactCggtgcaG	ggagaagtctactCggtgcaA	ccgacgttaaccagcagtaG	Kronos3873.chr3B.377871574
	Kronos3873.chr3B.723453707	Tetraploid F3 screen	3B	723453707	ccttctgaatgtgctcatccttC	ccttctgaatgtgctcatccttT	ggctcgaggctaggaagatT	Kronos3873.chr3B.723453707
