# Supplementary material for: FANCM promotes class I interfering crossovers and suppresses class II non-interfering crossovers in wheat meiosis
Source: Nat Commun. 2022 Jun 25;13:3644. doi: 10.1038/s41467-022-31438-6 (PMC9233680; doi:10.1038/s41467-022-31438-6)
Supplement: Supplementary file 6 — Supplementary Data 3 [file 41467_2022_31438_MOESM6_ESM.xlsx]

## Sheet: Sheet1
Supplementary Data 3. FANCM promotes formation of the obligate chiasma. Data expressed as mean values ± S.E.
Line	Genotype	n	Bivalents	Rings	Rods	Univalents	Total chiasmata	Distal chiasmata	Proximal/interstitial chiasmata
Triticum turgidum 'Kronos' WT	TtFANCM AA BB TtMSH5 AA BB	60	13.95 ± 0.03	12.28 ± 0.16	1.67 ± 0.16	0.05 ± 0.03	26.35 ± 0.17	21.05 ± 0.31	5.3 ± 0.25
Ttfancm-A1_m1	TtFANCM aa (K3873) BB TtMSH5 AA BB	64	13.89 ± 0.04	12.06 ± 0.14	1.83 ± 0.14	0.11 ± 0.04	26.17 ± 0.17	20.69 ± 0.3	5.48 ± 0.23
Ttfancm-A1_m2	TtFANCM aa (K0234) BB TtMSH5 AA BB	60	13.91 ± 0.04	11.78 ± 0.2	2.14 ± 0.2	0.09 ± 0.04	25.98 ± 0.23	19.57 ± 0.36	6.41 ± 0.27
Ttfancm-B1	TtFANCM AA bb (K3842) TtMSH5 AA BB	44	14 ± 0	11.9 ± 0.22	2.07 ± 0.22	0 ± 0	26.05 ± 0.23	19.93 ± 0.38	6.12 ± 0.34
Ttfancm_1	TtFANCM aa (K3873) bb (K3842) TtMSH5 AA BB	104	13.02 ± 0.09	8.36 ± 0.21	4.66 ± 0.19	0.98 ± 0.09	21.54 ± 0.27	16.14 ± 0.29	5.39 ± 0.2
Ttfancm_2	TtFANCM aa (K0234) bb (K3842) TtMSH5 AA BB	30	13.3 ± 0.15	8.73 ± 0.31	4.57 ± 0.33	0.7 ± 0.15	22.2 ± 0.38	16.77 ± 0.49	5.43 ± 0.31
Ttmsh5a	TtMSH5 aa (K863) BB TtFANCM AA BB	194	4.29 ± 0.13	0.45 ± 0.04	3.84 ± 0.12	9.71 ± 0.13	4.29 ± 0.13	3.51 ± 0.14	1.21 ± 0.07
Ttmsh5a Ttfancm_1	TtMSH5 aa (K863) BB TtFANCM aa (K3873) bb (K3842)	86	9.35 ± 0.24	2.95 ± 0.22	6.4 ± 0.22	4.65 ± 0.24	12.37 ± 0.41	9.98 ± 0.37	2.4 ± 0.14
Triticum aestivum 'Cadenza' WT	TaFANCM AA BB DD	76	20.99 ± 0.01	19.11 ± 0.17	1.88 ± 0.16	0.01 ± 0.01	40.24 ± 0.19	34.33 ± 0.37	5.91 ± 0.3
Tafancm	TaFANCM AA (C0641) BB (C1195) DD (C1244)	81	20.47 ± 0.09	15.9 ± 0.29	4.57 ± 0.26	0.53 ± 0.09	36.54 ± 0.35	28.77 ± 0.39	7.78 ± 0.23
Triticum aestivum 'Bobwhite' BSMV: mcs4D	Empty virus control	50	20.98 ± 0.02	19.42 ± 0.18	1.56 ± 0.18	0.02 ± 0.02	41.8 ± 0.24	31.54 ± 0.5	10.26 ± 0.4
BSMV: TaFANCM-i	VIGS knockdown line	33	20.42 ± 0.14	16.18 ± 0.33	4.24 ± 0.33	0.58 ± 0.14	37.73 ± 0.45	27.79 ± 0.54	9.94 ± 0.49
BSMV: TaFANCM-ii	VIGS knockdown line	43	20.63 ± 0.1	16.23 ± 0.29	4.4 ± 0.27	0.37 ± 0.1	38.05 ± 0.39	29.1 ± 0.43	8.95 ± 0.31
