# Supplementary material for: FANCM promotes class I interfering crossovers and suppresses class II non-interfering crossovers in wheat meiosis
Source: Nat Commun. 2022 Jun 25;13:3644. doi: 10.1038/s41467-022-31438-6 (PMC9233680; doi:10.1038/s41467-022-31438-6)
Supplement: Supplementary file 7 — Supplementary Data 4 [file 41467_2022_31438_MOESM7_ESM.xlsx]

## Sheet: Mapped Markers
Supplementary Data 4. Complete dataset of Table 1 including details of Avalon x Cadenza F3 fancm mutant marker recombination analysis
Physical	Chromosome	bp		Control	cM		fancm	cM
AX-94733072	1A	2378195		AX-94733072	0		AX-94733072	0
AX-94607341	1A	3120046		AX-94823774	0.556		AX-94823774	0.549
AX-95162217	1A	3761082		AX-94607341	2.779		AX-94607341	4.624
AX-94608213	1A	4048399		AX-94608213	5.003		AX-95162217	10.03
AX-95139456	1A	5025294		AX-95162217	6.781		AX-94608213	11.129
AX-94957092	1A	8296976		AX-95139456	9.674		AX-95139456	12.778
AX-94892856	1A	8329400		AX-94815426	20.042		AX-94957092	24.065
AX-94637309	1A	9123012		AX-94532387	21.264		AX-94950558	25.714
AX-94950558	1A	9204445		AX-94957092	21.82		AX-94633096	25.714
AX-94633096	1A	9355342		AX-94892856	21.82		AX-94766336	25.714
AX-94766336	1A	9357617		AX-94637309	21.82		AX-94637309	25.714
AX-94450466	1A	9476733		AX-94950558	21.82		AX-95198429	25.714
AX-95198429	1A	9544567		AX-94633096	21.82		AX-94815426	25.714
AX-94815426	1A	9550223		AX-94766336	21.82		AX-94448081	26.263
AX-94448081	1A	9551250		AX-94735017	21.82		AX-94450466	27.362
AX-94735017	1A	9579984		AX-95239997	21.82		AX-94892856	35.106
AX-94532387	1A	9588970		AX-94976542	21.82		AX-94837705	41.935
AX-95239997	1A	9642364		AX-94448081	21.82		AX-94795575	45.899
AX-94976542	1A	9642726		AX-95198429	22.376		AX-94532387	49.311
AX-94837705	1A	10055527		AX-94450466	22.376		AX-94735017	49.311
AX-94795575	1A	10055767		AX-94433740	23.042		AX-95239997	49.311
AX-94778966	1A	10067468		AX-94795575	24.376		AX-94976542	49.311
AX-94824147	1A	10070312		AX-94837705	26.266		AX-94824147	51.18
AX-95200832	1A	10248196		AX-94778966	26.266		AX-94778966	52.389
AX-94433740	1A	11584459		AX-94824147	26.266		AX-95200832	52.939
AX-94963297	1A	12093331		AX-95200832	26.266		AX-94433740	54.038
AX-94525401	1A	12097479		AX-94963297	28.044		AX-94525401	56.898
AX-94604036	1A	12098813		AX-94604036	28.044		AX-94963297	56.898
AX-95259891	1A	12369393		AX-94525401	28.044		AX-94604036	56.898
AX-94793862	1A	12369397		AX-94793862	29.156		AX-95259891	57.997
AX-94667962	1A	12496344		AX-95259891	29.711		AX-94793862	57.997
AX-94477156	1A	12497497		AX-94667962	29.711		AX-94901922	57.997
AX-94901922	1A	12506442		AX-94901922	29.711		AX-94477156	59.206
AX-94501544	1A	14046238		AX-94477156	29.711		AX-94667962	60.415
AX-94693693	1A	14130662		AX-94501544	35.177		AX-94501544	68.959
AX-94682405	1A	14144239		AX-94693693	35.177		AX-94693693	70.058
AX-94711533	1A	15431337		AX-94682405	35.177		AX-94682405	70.058
AX-94607056	1A	15438306		AX-94711533	36.288		AX-94741322	71.157
AX-94952968	1A	16300867		AX-94607056	36.288		AX-94704082	71.706
AX-94741322	1A	16375065		AX-94952968	36.288		AX-94711533	71.706
AX-94466457	1A	16389608		AX-94741322	36.288		AX-94607056	71.706
AX-94503555	1A	16389840		AX-94466457	36.288		AX-94952968	71.706
AX-94856372	1A	16390686		AX-94503555	36.288		AX-94466457	71.706
AX-95014454	1A	16390721		AX-94856372	36.288		AX-94503555	71.706
AX-94704082	1A	16433358		AX-95014454	36.288		AX-94856372	71.706
AX-94823774	1A	20158202		AX-95657280	36.844		AX-95014454	71.706
AX-95657280	1A	20435863		AX-94670363	36.844		AX-95657280	74.016
AX-94670363	1A	20436361		AX-94581035	36.844		AX-94670363	74.016
AX-94581035	1A	20538239		AX-94704082	36.844		AX-94581035	74.016
AX-94637077	1A	21025087		AX-94637077	41.076		AX-94828842	76.986
AX-94828842	1A	21048935		AX-94828842	41.076		AX-94698280	78.195
AX-94675848	1A	21142212		AX-94615199	41.076		AX-94637077	80.505
AX-94615199	1A	21624308		AX-94710260	41.076		AX-94675848	81.934
AX-94710260	1A	22045362		AX-94677073	41.076		AX-94615199	81.934
AX-94677073	1A	22288723		AX-94698280	41.076		AX-94710260	81.934
AX-94430904	1A	22346602		AX-94430904	41.632		AX-94677073	81.934
AX-94698280	1A	22347171		AX-94675848	41.632		AX-94430904	81.934
AX-94759417	1A	22535535		AX-94926933	43.41		AX-94759417	81.934
AX-94710443	1A	22596975		AX-94710443	44.633		AX-94710443	81.934
AX-94836884	1A	23130253		AX-94759417	45.189		AX-94836884	83.253
AX-94926933	1A	23130856		AX-94836884	45.189		AX-94926933	83.253
AX-94455868	1A	23969452		AX-94455868	47.412		AX-94455868	87.77
AX-95630408	1A	24247344		AX-95630408	47.968		AX-95630408	87.77
AX-94547512	1A	24321320		AX-94547512	47.968		AX-94547512	87.77
AX-94846405	1A	28620304		AX-94846405	52.424		AX-94846405	90.741
AX-94979481	1A	28655725		AX-94595423	54.87		AX-94979481	91.95
AX-94595423	1A	28656241		AX-94979481	55.426		AX-94595423	91.95
AX-94414472	1A	28757138		AX-94414472	55.426		AX-94414472	91.95
AX-94564758	1A	29280603		AX-94564758	57.65		AX-94443825	94.149
AX-94682787	1A	31154994		AX-94694208	59.539		AX-94694208	94.699
AX-94861968	1A	31781690		AX-94861968	60.762		AX-94564758	94.699
AX-94694208	1A	32088807		AX-94443825	60.762		AX-94682787	94.699
AX-94443825	1A	32553264		AX-94682787	60.762		AX-94861968	94.699
AX-94934521	1A	48982162		AX-94849540	68.035		AX-94849540	97.118
AX-94849540	1A	49097406		AX-95087496	68.591		AX-95087496	97.667
AX-95087496	1A	49099146		AX-95631185	69.702		AX-95631185	98.767
AX-95631185	1A	49153508		AX-94505680	69.702		AX-94505680	99.316
AX-94505680	1A	49288348		AX-95630373	72.594		AX-95630373	100.965
AX-94514773	1A	60359240		AX-95101835	73.169		AX-94761624	102.064
AX-95630373	1A	74443513		AX-94737395	74.391		AX-94934504	103.933
AX-95202637	1A	100292969		AX-95632825	75.058		AX-94403897	106.463
AX-94654729	1A	101322790		AX-94897502	75.058		AX-94972200	108.222
AX-94673150	1A	101380368		AX-94521615	76.28		AX-95179857	112.407
AX-95630392	1A	101670410		AX-94927912	76.28		AX-94807145	115.157
AX-95186349	1A	102166440		AX-94921661	77.392		AX-94897502	117.577
AX-94494685	1A	104937388		AX-94788934	77.392		AX-94813825	118.676
AX-94658118	1A	105903348		AX-94435812	77.392		AX-94912092	119.775
AX-94813794	1A	107108082		AX-94761624	77.392		AX-94521615	119.775
AX-94737395	1A	107108280		AX-94912092	78.503		AX-94460543	120.874
AX-95187439	1A	108760673		AX-94810269	78.503		AX-94934521	121.423
AX-95163067	1A	108774246		AX-94702309	79.293		AX-94514773	121.423
AX-94861731	1A	108775266		AX-94934521	80.405		AX-95202637	121.423
AX-94912092	1A	108923656		AX-94514773	80.405		AX-94654729	121.423
AX-94927912	1A	110073995		AX-95202637	80.405		AX-94673150	121.423
AX-95229358	1A	110160288		AX-94654729	80.405		AX-95630392	121.423
AX-94482548	1A	111788754		AX-94673150	80.405		AX-95186349	121.423
AX-95632825	1A	112036444		AX-95630392	80.405		AX-94494685	121.423
AX-94934504	1A	112203837		AX-95186349	80.405		AX-94813794	121.423
AX-95630497	1A	113857862		AX-94494685	80.405		AX-94737395	121.423
AX-94788934	1A	113878193		AX-94813794	80.405		AX-95187439	121.423
AX-95179857	1A	115972161		AX-95187439	80.405		AX-95163067	121.423
AX-95101835	1A	117194905		AX-95163067	80.405		AX-94861731	121.423
AX-94716299	1A	117808242		AX-94861731	80.405		AX-95229358	121.423
AX-94435812	1A	118290122		AX-94482548	80.405		AX-94482548	121.423
AX-95652208	1A	118507787		AX-94934504	80.405		AX-95630497	121.423
AX-94810269	1A	119496709		AX-95630497	80.405		AX-94788934	121.423
AX-94460543	1A	119496834		AX-94716299	80.405		AX-95101835	121.423
AX-95095578	1A	120003414		AX-95652208	80.405		AX-94716299	121.423
AX-94663711	1A	120010511		AX-94460543	80.405		AX-94435812	121.423
AX-94529448	1A	121740718		AX-95095578	80.405		AX-95652208	121.423
AX-94466070	1A	124016800		AX-94663711	80.405		AX-94810269	121.423
AX-95242117	1A	125109062		AX-95242117	80.405		AX-95095578	121.423
AX-95074028	1A	126543381		AX-94813825	80.405		AX-94663711	121.423
AX-94897502	1A	132480601		AX-94624330	80.405		AX-94529448	121.423
AX-95024199	1A	132482020		AX-94973540	80.405		AX-94466070	121.423
AX-94813825	1A	132785535		AX-94695076	80.405		AX-95242117	121.423
AX-94624330	1A	134001294		AX-94807145	80.405		AX-95074028	121.423
AX-94973540	1A	135968911		AX-94434525	80.405		AX-95024199	121.423
AX-94921661	1A	136959266		AX-94493970	80.405		AX-94624330	121.423
AX-94453050	1A	137405635		AX-95141662	80.405		AX-94973540	121.423
AX-94403897	1A	138225613		AX-94596280	80.405		AX-94921661	121.423
AX-94695076	1A	138228819		AX-95213884	80.405		AX-94453050	121.423
AX-94807145	1A	138258727		AX-94532966	80.405		AX-94695076	121.423
AX-94434525	1A	143270476		AX-94458658	80.405		AX-94434525	121.423
AX-94464572	1A	148608914		AX-95679601	80.405		AX-94464572	121.423
AX-94493970	1A	148744899		AX-94467624	80.405		AX-94493970	121.423
AX-95141662	1A	148745163		AX-94442164	80.405		AX-95141662	121.423
AX-94596280	1A	149893037		AX-94695356	80.405		AX-94596280	121.423
AX-95213884	1A	150894849		AX-94594465	80.405		AX-95213884	121.423
AX-94532966	1A	155143719		AX-94415704	80.405		AX-94532966	121.423
AX-94458658	1A	157829883		AX-95170825	80.405		AX-94458658	121.423
AX-95679601	1A	163393944		AX-95081035	80.405		AX-95679601	121.423
AX-94521615	1A	165172574		AX-95159518	80.405		AX-94668903	121.423
AX-94668903	1A	165173448		AX-94522292	80.405		AX-94467624	121.423
AX-94467624	1A	168569694		AX-94798948	80.405		AX-94702309	121.423
AX-94702309	1A	168578691		AX-94463381	80.405		AX-94442164	121.423
AX-94442164	1A	168581483		AX-94431963	80.405		AX-94594465	121.423
AX-94695356	1A	175173905		AX-94611210	80.405		AX-94415704	121.423
AX-94594465	1A	186993356		AX-94476963	80.405		AX-95170825	121.423
AX-94415704	1A	188223496		AX-94408930	80.405		AX-95081035	121.423
AX-95170825	1A	197091522		AX-94501589	80.405		AX-95159518	121.423
AX-95081035	1A	201746425		AX-94520045	80.405		AX-94522292	121.423
AX-95159518	1A	204828412		AX-95226312	80.405		AX-94798948	121.423
AX-94522292	1A	204828559		AX-94830572	80.405		AX-94463381	121.423
AX-94761624	1A	208209596		AX-94972200	80.405		AX-94431963	121.423
AX-94798948	1A	208908867		AX-95177046	80.405		AX-94611210	121.423
AX-94463381	1A	209353820		AX-95096306	80.405		AX-94476963	121.423
AX-94431963	1A	213903007		AX-95011371	80.405		AX-94408930	121.423
AX-94611210	1A	213934065		AX-95250603	80.405		AX-95099834	121.423
AX-94476963	1A	218529231		AX-95099834	80.96		AX-94501589	121.423
AX-94408930	1A	221795532		AX-95074028	80.96		AX-94520045	121.423
AX-95099834	1A	223996207		AX-94668903	82.072		AX-95226312	121.423
AX-94501589	1A	232104854		AX-94658118	82.072		AX-94830572	121.423
AX-94520045	1A	232345622		AX-94464572	82.072		AX-95177046	121.423
AX-95226312	1A	233921796		AX-95179857	85.968		AX-95096306	121.423
AX-94830572	1A	234228525		AX-94403897	89.307		AX-95011371	121.423
AX-94972200	1A	235688718		AX-94529448	89.307		AX-95250603	121.423
AX-95177046	1A	236720435		AX-94466070	89.973		AX-94927912	121.973
AX-95096306	1A	236721349		AX-95229358	89.973		AX-95632825	121.973
AX-95011371	1A	245116860		AX-95024199	89.973		AX-94695356	121.973
AX-95250603	1A	245524046		AX-94453050	89.973		AX-94658118	122.522
AX-94752690	1A	332208434		AX-94752690	93.758		AX-94752690	126.597
AX-94874424	1A	548494535		AX-94720138	0		AX-94720138	0
AX-94934717	1A	579173259		AX-94800178	0		AX-94800178	0
AX-94720138	1A	579864330		AX-94874424	1.112		AX-94480654	4.629
AX-94800178	1A	579864745		AX-94934717	1.112		AX-94874424	5.178
AX-94521760	1A	584469078		AX-94521760	1.112		AX-94521760	5.178
AX-94480654	1A	584469409		AX-94480654	1.112		AX-94503208	5.178
AX-94664571	1A	584682933		AX-94664571	1.112		AX-94934717	6.937
AX-94503208	1A	584884176		AX-94503208	1.112		AX-94621608	8.696
AX-94582798	1A	584889253		AX-95151237	1.667		AX-94664571	9.795
AX-94621608	1A	584960873		AX-94621608	2.778		AX-94582798	9.795
AX-94397950	1A	585058406		AX-94397950	2.778		AX-94397950	9.795
AX-95151237	1A	586914258		AX-94582798	3.334		AX-95151237	11.444
AX-95025932	1B	571060391		AX-95220005	0		AX-94405888	0
AX-94931595	1B	571060392		AX-95025932	0.666		AX-95185443	4.739
AX-94426392	1B	571193173		AX-94931595	0.666		AX-94534093	8.262
AX-95223898	1B	571438737		AX-94426392	0.666		AX-94582961	10.351
AX-95220005	1B	572296982		AX-95223898	0.666		AX-94620468	11.01
AX-94721930	1B	573572217		AX-94721930	0.666		AX-95198436	12.219
AX-94526208	1B	574285291		AX-94526208	0.666		AX-95208058	13.428
AX-95184989	1B	575442087		AX-95184989	0.666		AX-94633666	13.428
AX-94584294	1B	575722339		AX-94584294	0.666		AX-94610095	14.088
AX-94521596	1B	578092543		AX-94693862	1.222		AX-94408453	14.088
AX-94940413	1B	579557166		AX-94942913	1.79		AX-94978499	14.088
AX-94562966	1B	579778729		AX-94521596	2.346		AX-94613350	14.088
AX-95259065	1B	579782868		AX-94940413	2.346		AX-95198133	14.088
AX-94693862	1B	579785572		AX-94562966	2.346		AX-95184989	15.737
AX-94963680	1B	580538887		AX-95259065	2.346		AX-94963680	15.737
AX-94794804	1B	581412894		AX-94963680	2.346		AX-94794804	15.737
AX-94942913	1B	581412961		AX-94794804	2.346		AX-94942913	15.737
AX-94514865	1B	581691143		AX-94514865	2.346		AX-94620168	15.737
AX-94999132	1B	581691800		AX-94999132	2.346		AX-94931595	16.396
AX-94381448	1B	582092620		AX-94381448	2.346		AX-94521596	17.055
AX-94975230	1B	582690242		AX-94975230	2.346		AX-94940413	18.154
AX-94620168	1B	582905701		AX-94417290	2.346		AX-94721930	19.363
AX-95633270	1B	583091710		AX-94620168	3.457		AX-94514865	20.023
AX-95631543	1B	583147095		AX-95633270	4.013		AX-95025932	21.232
AX-94449276	1B	585679667		AX-95631543	4.013		AX-94426392	21.781
AX-94620468	1B	586302698		AX-94449276	4.013		AX-95223898	21.781
AX-95208058	1B	586302823		AX-95198436	4.013		AX-94526208	21.781
AX-94576235	1B	587275313		AX-95208058	4.568		AX-94584294	21.781
AX-94534093	1B	587473457		AX-94582961	4.568		AX-94562966	21.781
AX-94582961	1B	587525366		AX-94610095	4.568		AX-95259065	21.781
AX-95198436	1B	587525455		AX-94974179	4.568		AX-94693862	21.781
AX-94610095	1B	587823781		AX-94408453	4.568		AX-94999132	21.781
AX-95185443	1B	587984374		AX-94484223	4.568		AX-94381448	21.781
AX-94974179	1B	587986010		AX-94978499	4.568		AX-94975230	21.781
AX-95630325	1B	588484609		AX-94613350	4.568		AX-95633270	21.781
AX-94405888	1B	588503907		AX-94887162	4.568		AX-95631543	21.781
AX-94408453	1B	588627930		AX-94633666	4.568		AX-94417290	21.781
AX-95685151	1B	588800320		AX-95188796	4.568		AX-95220005	23.54
AX-94484223	1B	589074111		AX-95630325	5.791		AX-94576235	25.85
AX-95101816	1B	589074135		AX-95185443	9.017		AX-94484223	26.949
AX-94978499	1B	589133954		AX-94405888	12.914		AX-94963116	28.158
AX-94613350	1B	589133987		AX-95101816	16.364		AX-94402431	28.817
AX-94417290	1B	589225542		AX-94534093	17.809		AX-94755340	28.817
AX-94887162	1B	591109842		AX-95685151	19.031		AX-94555232	28.817
AX-94633666	1B	591109854		AX-94620468	20.921		AX-94635059	31.457
AX-95188796	1B	591233373		AX-94576235	22.144		AX-95101816	37.308
AX-94771307	1B	592166941		AX-94771307	22.144		AX-94449276	39.837
AX-95198133	1B	592172737		AX-95198133	22.144		AX-95630325	39.837
AX-94635059	1B	593604108		AX-94755340	23.366		AX-95685151	39.837
AX-94402431	1B	594138426		AX-94402431	23.922		AX-94887162	39.837
AX-94755340	1B	594140258		AX-94555232	23.922		AX-95188796	39.837
AX-94555232	1B	594140441		AX-94963116	24.588		AX-94771307	39.837
AX-94963116	1B	595180321		AX-95257071	25.922		AX-94974179	41.046
AX-95257071	1B	604553120		AX-94525914	27.033		AX-95257071	42.805
AX-94549145	1B	604557119		AX-94381637	27.033		AX-95025706	42.805
AX-95025706	1B	604557853		AX-94847341	27.033		AX-94385896	42.805
AX-94385896	1B	606635448		AX-94525416	28.144		AX-94488882	42.805
AX-95243592	1B	606840336		AX-94549145	28.7		AX-94816673	42.805
AX-94488882	1B	606840370		AX-95025706	28.7		AX-95013057	42.805
AX-94850928	1B	608531494		AX-94385896	28.7		AX-94525416	42.805
AX-94816673	1B	608533350		AX-95243592	28.7		AX-94847341	42.805
AX-95013057	1B	608533401		AX-94488882	28.7		AX-94549145	43.355
AX-94525416	1B	609307604		AX-94850928	28.7		AX-95243592	43.355
AX-94525914	1B	610165446		AX-94816673	28.7		AX-94850928	43.904
AX-94381637	1B	612828113		AX-95013057	28.7		AX-94525914	43.904
AX-94847341	1B	613001105		AX-94635059	33.156		AX-94381637	43.904
AX-94746478	1B	613416938		AX-94505424	37.837		AX-94746478	43.904
AX-94766462	1B	613416938		AX-94746478	40.952		AX-94766462	43.904
AX-94505424	1B	613422804		AX-94766462	40.952		AX-94866149	45.003
AX-94503785	1B	613423025		AX-94503785	40.952		AX-94582651	45.003
AX-94506854	1B	613423478		AX-94479292	40.952		AX-94829127	45.003
AX-94479292	1B	614455763		AX-94793674	40.952		AX-95014058	45.003
AX-94793674	1B	614455828		AX-94642880	40.952		AX-95249324	45.003
AX-94642880	1B	615020705		AX-95130153	40.952		AX-94618069	45.553
AX-95130153	1B	615125893		AX-94430132	40.952		AX-94793674	46.652
AX-94430132	1B	619687822		AX-95684836	40.952		AX-94508154	47.201
AX-95684836	1B	619687919		AX-94508154	40.952		AX-94801647	47.201
AX-94508154	1B	621270363		AX-94434557	40.952		AX-94891150	47.201
AX-94434557	1B	621270390		AX-94866149	40.952		AX-94505424	50.503
AX-94866149	1B	621634575		AX-95629911	40.952		AX-94731046	55.131
AX-95629911	1B	622313929		AX-94801647	40.952		AX-95130153	56.34
AX-94801647	1B	622571854		AX-94506854	41.618		AX-94506854	57.659
AX-94582651	1B	623505256		AX-95249324	42.285		AX-94503785	58.319
AX-94829127	1B	623730443		AX-94829127	42.841		AX-94479292	58.319
AX-95014058	1B	623731334		AX-95014058	42.841		AX-94642880	58.319
AX-94618069	1B	623731536		AX-94618069	42.841		AX-94430132	58.319
AX-94891150	1B	623769211		AX-94891150	43.952		AX-95684836	58.319
AX-95249324	1B	623833216		AX-94582651	44.508		AX-94434557	58.319
AX-94914633	1B	626506967		AX-94731046	45.73		AX-95629911	58.319
AX-94580758	1B	626507259		AX-94914633	50.859		AX-94914633	62.504
AX-94711748	1B	626595460		AX-94580758	50.859		AX-94580758	62.504
AX-94871042	1B	628811589		AX-94711748	50.859		AX-94711748	62.504
AX-94395727	1B	629486741		AX-94871042	54.309		AX-94871042	65.365
AX-94631107	1B	630700797		AX-94395727	54.309		AX-94631107	66.464
AX-94841376	1B	630700799		AX-94631107	54.309		AX-94395727	67.013
AX-95212058	1B	630742188		AX-95212058	54.309		AX-94433728	67.013
AX-94665545	1B	630831595		AX-94433728	54.309		AX-94677202	67.013
AX-94433728	1B	630831680		AX-94512829	54.865		AX-94550466	67.013
AX-94512829	1B	630920970		AX-94677202	54.865		AX-94541532	68.112
AX-94677202	1B	630927056		AX-94541532	57.311		AX-94401616	69.211
AX-94401616	1B	631228552		AX-95104798	58.422		AX-95229114	69.761
AX-95229114	1B	631228718		AX-94747858	58.978		AX-94955390	69.761
AX-94747858	1B	632171936		AX-94955390	58.978		AX-95022227	69.761
AX-94955390	1B	632171947		AX-94550466	58.978		AX-95187840	72.07
AX-94550466	1B	632421897		AX-95022227	58.978		AX-94785349	72.07
AX-95022227	1B	632719391		AX-95085162	58.978		AX-94773580	72.07
AX-95085162	1B	633120807		AX-94653610	58.978		AX-94774041	74.49
AX-94653610	1B	633136066		AX-95187840	58.978		AX-95224095	74.49
AX-94541532	1B	633136108		AX-94785349	58.978		AX-94747858	76.799
AX-95104798	1B	633137340		AX-94774041	58.978		AX-95085162	76.799
AX-95187840	1B	634601945		AX-94773580	58.978		AX-94841376	77.348
AX-94785349	1B	634602094		AX-95224095	58.978		AX-95212058	77.348
AX-94774041	1B	634602203		AX-94401616	60.089		AX-95104798	77.348
AX-94773580	1B	634998433		AX-95229114	60.089		AX-94512829	78.008
AX-95224095	1B	636263319		AX-94841376	61.2		AX-94653610	79.217
AX-94731046	1B	645252540		AX-94665545	67.907		AX-94665545	83.513
AX-94813152	1B	658531550		AX-94813152	0		AX-94621037	0
AX-94620918	1B	658714107		AX-94620918	0		AX-94780679	0
AX-94621037	1B	660084634		AX-94621037	3.673		AX-94632981	0
AX-94780679	1B	660084716		AX-94780679	4.229		AX-94385888	1.209
AX-94632981	1B	660454525		AX-94632981	4.229		AX-94620918	2.418
AX-94385888	1B	660529537		AX-94385888	5.451		AX-94813152	3.627
AX-94596078	1B	662021387		AX-94596078	7.341		AX-94548821	6.157
AX-94489390	1B	662154406		AX-94489390	7.341		AX-95102985	6.157
AX-95124696	1B	662556105		AX-95124696	7.897		AX-94804524	6.706
AX-94548821	1B	662556334		AX-95102985	7.897		AX-95232646	7.805
AX-95102985	1B	662556397		AX-95232646	7.897		AX-95124696	8.905
AX-95232646	1B	662718687		AX-94804524	7.897		AX-94596078	10.114
AX-94804524	1B	662842760		AX-94548821	12.241		AX-94489390	10.663
AX-95630341	2B	2177758		AX-94681457	0		AX-94474299	0
AX-94499963	2B	24264549		AX-94474299	0		AX-94499963	1.099
AX-94681457	2B	24819390		AX-94889492	0		AX-94681457	1.099
AX-95009540	2B	24853618		AX-95251312	0		AX-95009540	1.099
AX-94437870	2B	24869751		AX-94499963	0.556		AX-94437870	1.099
AX-94474299	2B	24921196		AX-95009540	0.556		AX-95216074	1.648
AX-95199367	2B	25017692		AX-94437870	0.556		AX-95199367	2.198
AX-95216074	2B	25017766		AX-95199367	0.556		AX-94889492	2.747
AX-94889492	2B	25071967		AX-95216074	0.556		AX-95251312	2.747
AX-95251312	2B	25185997		AX-94679104	1.111		AX-94469326	3.956
AX-94469326	2B	25594559		AX-94469326	1.667		AX-94679104	3.956
AX-94679104	2B	25736738		AX-94540532	2.889		AX-94540532	3.956
AX-94540532	2B	26106439		AX-94483531	5.67		AX-95147784	5.165
AX-95147784	2B	26564120		AX-94820757	5.67		AX-94620141	5.165
AX-94620141	2B	26567810		AX-94666545	5.67		AX-94469670	5.165
AX-94469670	2B	26567909		AX-94850432	6.225		AX-95652890	5.165
AX-95652890	2B	26581423		AX-94906650	7.448		AX-94906650	5.165
AX-94508950	2B	26581612		AX-94982382	8.67		AX-94696803	5.165
AX-94906650	2B	26588825		AX-95147784	9.226		AX-95257896	5.165
AX-94982382	2B	26590401		AX-94620141	9.226		AX-94483531	5.165
AX-94850432	2B	26717618		AX-94469670	9.226		AX-94820757	5.165
AX-94696803	2B	26844547		AX-94508950	9.226		AX-94666545	5.165
AX-95257896	2B	26856694		AX-94696803	9.226		AX-94850432	5.715
AX-94483531	2B	26986944		AX-95257896	9.226		AX-94982382	6.924
AX-94820757	2B	26987097		AX-95652890	10.337		AX-94508950	8.133
AX-95080156	2B	28340206		AX-94852865	12.561		AX-95080156	9.232
AX-94882684	2B	28450079		AX-94547080	12.561		AX-94882684	9.891
AX-94562676	2B	29031953		AX-94882684	13.117		AX-94625640	9.891
AX-94625640	2B	29032056		AX-95630341	14.339		AX-94534867	9.891
AX-94534867	2B	29032228		AX-95080156	14.339		AX-94562676	11.21
AX-95652833	2B	29032687		AX-94562676	14.339		AX-95652833	13.409
AX-94698075	2B	29039097		AX-94625640	14.339		AX-95630341	14.508
AX-94946471	2B	29174175		AX-94534867	14.339		AX-94698075	14.508
AX-94852865	2B	29993245		AX-95652833	14.339		AX-94946471	15.058
AX-94547080	2B	30321863		AX-94698075	14.339		AX-94852865	15.058
AX-94945766	2B	30497764		AX-94946471	14.339		AX-94547080	15.607
AX-94911579	2B	30499389		AX-94945766	14.895		AX-94911579	16.157
AX-94694632	2B	31613955		AX-94911579	14.895		AX-94396682	16.157
AX-94396682	2B	31622632		AX-94694632	14.895		AX-94945766	16.706
AX-94666545	2B	39205356		AX-94396682	14.895		AX-94694632	17.805
AX-95186189	2B	40905140		AX-95186189	20.698		AX-94834979	23.545
AX-94652634	2B	40905185		AX-94402003	20.698		AX-94933020	24.754
AX-94402003	2B	41144256		AX-94933020	20.698		AX-95186189	25.303
AX-94834979	2B	41145411		AX-95231966	20.698		AX-94652634	25.303
AX-94933020	2B	41146525		AX-94652634	21.921		AX-94402003	25.303
AX-95231966	2B	41153600		AX-94834979	25.371		AX-95231966	25.303
AX-95003644	2B	41960630		AX-94773766	32.077		AX-94773766	28.826
AX-95146413	2B	42276971		AX-95146413	33.189		AX-95003644	29.375
AX-94717768	2B	42277022		AX-94432295	33.189		AX-95146413	29.375
AX-94530081	2B	42281508		AX-94511280	34.3		AX-94717768	29.375
AX-94773766	2B	42795446		AX-95003644	34.855		AX-94530081	29.375
AX-94604134	2B	42954004		AX-94717768	34.855		AX-94604134	29.375
AX-94511280	2B	42955063		AX-94530081	34.855		AX-94511280	29.924
AX-94432295	2B	44405587		AX-94604134	34.855		AX-94432295	31.024
AX-94653059	2B	47179269		AX-94747962	36.523		AX-94653059	34.988
AX-94747962	2B	49980608		AX-94395539	36.523		AX-94527740	36.197
AX-95076637	2B	50290425		AX-94653059	37.078		AX-94747962	36.746
AX-94656096	2B	50290436		AX-95076637	37.078		AX-95076637	36.746
AX-94527740	2B	51930329		AX-94656096	37.078		AX-94656096	36.746
AX-95238403	2B	52351561		AX-94527740	37.078		AX-95238403	36.746
AX-94441862	2B	52670311		AX-95238403	37.745		AX-94395539	36.746
AX-94395539	2B	52871546		AX-94441862	41.083		AX-94643790	37.406
AX-94643790	2B	52907517		AX-94643790	46.887		AX-94441862	40.266
AX-94653790	3B	655306481		AX-94475398	0		AX-94475398	0
AX-94386613	3B	658604190		AX-94653790	3.45		AX-95631196	3.081
AX-94429243	3B	659787939		AX-94386613	3.45		AX-94620679	4.18
AX-95631196	3B	669427246		AX-94429243	3.45		AX-94633883	5.279
AX-94848312	3B	669427628		AX-95631196	4.561		AX-95632862	7.038
AX-94683734	3B	669427817		AX-94848312	4.561		AX-94653790	9.347
AX-94620679	3B	669428093		AX-94620679	4.561		AX-94386613	9.347
AX-95150153	3B	669444425		AX-95629895	5.117		AX-94429243	9.347
AX-95629895	3B	669757164		AX-95203370	5.117		AX-94848312	9.347
AX-94475398	3B	669946328		AX-94561771	5.117		AX-95629895	9.347
AX-95203370	3B	669948701		AX-94976529	5.117		AX-95203370	9.347
AX-94561771	3B	669948816		AX-94514883	5.117		AX-94561771	9.347
AX-94976529	3B	670527917		AX-94439583	5.117		AX-94976529	9.347
AX-94514883	3B	671015548		AX-94405024	5.117		AX-94514883	9.347
AX-94439583	3B	671017204		AX-94550642	5.117		AX-94439583	9.347
AX-94405024	3B	671263994		AX-94633883	5.117		AX-94550642	9.897
AX-94550642	3B	671750927		AX-95632862	7.563		AX-94405024	11.106
AX-95632862	3B	672099655		AX-95150153	8.897		AX-94683734	13.085
AX-94633883	3B	672099880		AX-94683734	11.789		AX-95150153	18.268
AX-95248765	3B	821077029		AX-94937601	0		AX-94946983	0
AX-94790051	3B	821089242		AX-95652954	0.667		AX-95136479	1.209
AX-94927619	3B	821089248		AX-94462966	1.333		AX-94835626	2.308
AX-94721806	3B	821695756		AX-94721806	2		AX-94836248	3.957
AX-94583628	3B	822197260		AX-94836248	3.111		AX-95652954	5.056
AX-94836248	3B	822552953		AX-95248765	3.667		AX-94462966	5.606
AX-95136479	3B	822819414		AX-94790051	3.667		AX-94545393	5.606
AX-94835626	3B	822906582		AX-94927619	3.667		AX-94433970	5.606
AX-94946983	3B	825494529		AX-94583628	3.667		AX-94822432	5.606
AX-95652954	3B	826082774		AX-95136479	3.667		AX-94990660	5.606
AX-94462966	3B	829197911		AX-94835626	3.667		AX-94500220	6.155
AX-94545393	3B	829203543		AX-94545393	3.667		AX-95248765	8.354
AX-94500220	3B	829225871		AX-94500220	3.667		AX-94790051	8.354
AX-94433970	3B	829247109		AX-94433970	3.667		AX-94927619	8.354
AX-94937601	3B	829263804		AX-94822432	3.667		AX-94721806	8.354
AX-94822432	3B	829273851		AX-94990660	3.667		AX-94583628	8.354
AX-94990660	3B	829286625		AX-94946983	7.34		AX-94937601	11.987
AX-94534357	3D	132604563		AX-94477203	0		AX-94534357	0
AX-94477203	3D	137485792		AX-94534357	1.223		AX-94477203	0
AX-94489137	3D	143146515		AX-94489137	3.558		AX-94489137	2.309
AX-95008504	3D	151440424		AX-95008504	3.558		AX-95008504	2.309
AX-94680433	3D	185792429		AX-94680433	4.113		AX-94680433	4.068
AX-94977105	3D	260337377		AX-94977105	4.113		AX-94977105	5.717
AX-95137890	3D	276727255		AX-95137890	4.113		AX-95137890	5.717
AX-94720192	3D	303795957		AX-94720192	7.005		AX-94720192	6.267
AX-94681719	3D	331668747		AX-94681719	9.897		AX-94681719	6.816
AX-94942024	3D	378922887		AX-94942024	18.424		AX-94919791	11.999
AX-94919791	3D	378922930		AX-94919791	18.979		AX-94942024	13.758
AX-95071096	3D	413676677		AX-95071096	22.429		AX-95071096	19.426
AX-94734191	3D	424021504		AX-94734191	26.102		AX-94734191	19.426
AX-94942415	3D	448494750		AX-94942415	34.857		AX-94942415	23.872
AX-94667914	3D	450294132		AX-94667914	37.081		AX-94667914	27.063
AX-95010529	3D	564307274		AX-94497274	0		AX-94415259	0
AX-94497274	3D	570400211		AX-94910107	5.017		AX-95204671	3.633
AX-94824017	3D	570839038		AX-94717581	7.018		AX-94910107	5.062
AX-95204671	3D	571131999		AX-94721213	8.351		AX-94824017	5.721
AX-94717581	3D	571174441		AX-94824017	9.018		AX-94497274	9.023
AX-94791751	3D	571230942		AX-95204671	9.018		AX-94717581	13.651
AX-94910107	3D	571361611		AX-94791751	9.018		AX-94791751	16.181
AX-94415259	3D	571363950		AX-94415259	11.91		AX-94721213	16.181
AX-94721213	3D	571493665		AX-95010529	19.866		AX-95010529	20.92
AX-95159296	4A	626119038		AX-94497871	0		AX-94497871	0
AX-94512247	4A	626119412		AX-95159296	1.779		AX-94512247	1.209
AX-94497871	4A	626280868		AX-94512247	1.779		AX-94597268	1.209
AX-95131353	4A	626339684		AX-94597268	1.779		AX-94693167	1.759
AX-94767736	4A	632863930		AX-94693167	1.779		AX-95159296	2.308
AX-94399384	4A	638241012		AX-95131353	2.334		AX-95131353	2.308
AX-95652024	4A	641504362		AX-94767736	7.015		AX-94399384	8.159
AX-94597268	4A	679983048		AX-94399384	8.126		AX-94767736	9.258
AX-94693167	4A	679983415		AX-94999060	10.016		AX-94999060	11.678
AX-94999060	4A	684968665		AX-95652024	14.136		AX-95652024	12.337
AX-94775503	4A	713351841		AX-94775503	0		AX-94775503	0
AX-95105751	4A	721412761		AX-95105751	3.562		AX-95105751	7.192
AX-95199681	4A	723516286		AX-95199681	10.521		AX-95199681	20.58
AX-94877844	4A	723516355		AX-94877844	10.521		AX-94877844	20.58
AX-95153315	4A	726214864		AX-94440599	0		AX-95153315	0
AX-94950716	4A	726447449		AX-94926121	8.183		AX-94950716	2.75
AX-94614785	4A	732004942		AX-94591428	10.184		AX-94614785	8.378
AX-94507005	4A	733697168		AX-94614785	11.518		AX-94507005	10.027
AX-94645442	4A	733706222		AX-94507005	11.518		AX-94645442	11.236
AX-95217431	4A	733870890		AX-95217431	11.518		AX-94606099	12.555
AX-94926121	4A	734734793		AX-94505267	11.518		AX-94416122	12.555
AX-94505267	4A	735168057		AX-94512484	11.518		AX-94926121	13.874
AX-94440599	4A	735365186		AX-94470747	11.518		AX-94505267	13.874
AX-94512484	4A	735484741		AX-94694992	11.518		AX-94512484	13.874
AX-94606099	4A	736900260		AX-94589468	11.518		AX-94694992	13.874
AX-94470747	4A	737299333		AX-94926827	11.518		AX-94589468	13.874
AX-94694992	4A	737307904		AX-94750815	11.518		AX-94469149	13.874
AX-94589468	4A	737412608		AX-94469149	11.518		AX-94689733	13.874
AX-94926827	4A	737504383		AX-94689733	11.518		AX-94440599	16.514
AX-94750815	4A	737534077		AX-95249633	11.518		AX-95217431	19.816
AX-94469149	4A	737534308		AX-95207913	11.518		AX-95207913	20.365
AX-94416122	4A	738711731		AX-95231129	11.518		AX-95231129	20.365
AX-94689733	4A	738732296		AX-95150738	11.518		AX-95150738	20.365
AX-94591428	4A	738749579		AX-95652066	11.518		AX-95652066	20.365
AX-94651591	4A	738815339		AX-94619716	11.518		AX-94619716	20.365
AX-95249633	4A	738887802		AX-94491796	11.518		AX-94491796	20.365
AX-95207913	4A	739418644		AX-95006652	11.518		AX-95006652	20.365
AX-95231129	4A	739524511		AX-94555122	11.518		AX-94555122	20.365
AX-95150738	4A	739525500		AX-94494989	12.185		AX-94470747	20.915
AX-95652066	4A	739525527		AX-95175098	13.407		AX-94750815	20.915
AX-94619716	4A	739762966		AX-94645442	14.63		AX-95249633	20.915
AX-94494989	4A	740146411		AX-94606099	15.296		AX-94494989	20.915
AX-95175098	4A	740626475		AX-94651591	16.853		AX-95175098	20.915
AX-94491796	4A	740884284		AX-94416122	21.085		AX-94926827	21.464
AX-95006652	4A	742001925		AX-95153315	25.317		AX-94591428	23.884
AX-94555122	4A	742002004		AX-94950716	28.209		AX-94651591	29.178
AX-94654340	5A	607681540		AX-94581141	0		AX-94654340	0
AX-94511487	5A	607962238		AX-95257149	2.001		AX-94511487	0
AX-95152679	5A	608338496		AX-95115670	2.779		AX-95152679	0
AX-94725002	5A	608338504		AX-94799858	4.224		AX-94725002	0
AX-95206273	5A	608339601		AX-94654340	4.779		AX-95206273	0
AX-94934730	5A	608624539		AX-94511487	4.779		AX-94934730	0
AX-94437035	5A	613011972		AX-95152679	4.779		AX-94437035	3.965
AX-94399337	5A	613585552		AX-94725002	4.779		AX-94581141	5.613
AX-94452500	5A	614364957		AX-95206273	4.779		AX-95115670	7.703
AX-94799858	5A	615186380		AX-94934730	4.779		AX-94399337	8.362
AX-95108414	5A	615305698		AX-94437035	4.779		AX-94452500	8.362
AX-95629610	5A	615864169		AX-94399337	4.779		AX-94799858	8.362
AX-94441589	5A	616549217		AX-94452500	4.779		AX-95108414	8.362
AX-94609037	5A	616879109		AX-95108414	4.779		AX-95629610	8.362
AX-94431696	5A	617352232		AX-95629610	4.779		AX-94441589	8.362
AX-94665654	5A	617356879		AX-94441589	4.779		AX-94609037	8.362
AX-94548048	5A	617955006		AX-94431696	4.779		AX-94431696	8.362
AX-95115670	5A	618602863		AX-94665654	4.779		AX-94665654	8.362
AX-94581141	5A	618957615		AX-94548048	4.779		AX-94548048	8.362
AX-95241084	5A	618964273		AX-95241084	4.779		AX-95241084	8.362
AX-94987657	5A	619092984		AX-94987657	4.779		AX-94987657	8.362
AX-94763692	5A	619682313		AX-94763692	4.779		AX-94763692	8.362
AX-95235420	5A	619684848		AX-95235420	4.779		AX-95235420	8.362
AX-95132498	5A	619685320		AX-95132498	4.779		AX-95132498	8.362
AX-95257149	5A	619778700		AX-94609037	5.335		AX-95257149	9.571
AX-94995722	5A	676592388		AX-95075446	0		AX-94995722	0
AX-95070874	5A	676592638		AX-94712311	1.778		AX-95070874	0
AX-94857628	5A	676593010		AX-94506352	2.334		AX-94857628	0
AX-94428612	5A	677130648		AX-95199834	2.334		AX-94428612	1.099
AX-94629896	5A	677845164		AX-94995722	3.445		AX-94629896	1.649
AX-94491172	5A	677948955		AX-95070874	3.445		AX-94491172	1.649
AX-94785956	5A	678229372		AX-94857628	3.445		AX-94785956	1.649
AX-94452971	5A	678229450		AX-94428612	4.001		AX-94452971	1.649
AX-95629936	5A	678229486		AX-94629896	4.001		AX-95629936	1.649
AX-94431840	5A	679137143		AX-94491172	4.001		AX-94409720	3.518
AX-95152180	5A	679137754		AX-94785956	4.001		AX-94431840	4.727
AX-94451660	5A	679137981		AX-94452971	4.001		AX-95152180	4.727
AX-94409720	5A	679491512		AX-95629936	4.001		AX-94451660	4.727
AX-95075446	5A	679660742		AX-94431840	4.001		AX-95075446	4.727
AX-94506352	5A	679740153		AX-95152180	4.001		AX-94506352	4.727
AX-95199834	5A	679757426		AX-94451660	4.001		AX-95199834	4.727
AX-94712311	5A	680661763		AX-94409720	4.001		AX-94712311	7.036
AX-95243060	5A	680742522		AX-95243060	5.112		AX-95243060	7.036
AX-94502901	5A	680880090		AX-94502901	6.334		AX-94502901	8.135
AX-94958973	5A	681487104		AX-95230303	7.557		AX-94958973	9.894
AX-94411662	5A	682898350		AX-94411662	8.224		AX-94411662	9.894
AX-94870774	5A	682904281		AX-94439887	8.224		AX-94870774	9.894
AX-94439887	5A	682934672		AX-94870774	8.89		AX-94439887	9.894
AX-95230303	5A	685543181		AX-94958973	10.224		AX-95230303	9.894
AX-95106649	5B	535359886		AX-94881791	0		AX-94881791	0
AX-94388286	5B	536046967		AX-94546698	9.73		AX-95120126	1.759
AX-94546698	5B	536054682		AX-95106649	10.286		AX-95016149	1.759
AX-95120126	5B	536229082		AX-94388286	10.286		AX-94743097	1.759
AX-95016149	5B	537887754		AX-95120126	11.07		AX-95209196	1.759
AX-94743097	5B	539293713		AX-95016149	11.07		AX-94873337	1.759
AX-95001598	5B	539293731		AX-95209196	12.181		AX-94523513	1.759
AX-95209196	5B	539460483		AX-95001598	12.181		AX-94397580	1.759
AX-94881791	5B	539472623		AX-94743097	12.181		AX-95106649	2.308
AX-94873337	5B	541529022		AX-94397580	15.743		AX-94388286	2.308
AX-94523513	5B	543297774		AX-94873337	16.965		AX-94546698	2.308
AX-94397580	5B	543610406		AX-94523513	16.965		AX-95001598	3.408
AX-95258242	5B	544608954		AX-95258242	20.527		AX-95258242	4.507
AX-95151783	5B	584127473		AX-95151783	0		AX-95151783	0
AX-94571091	5B	585001135		AX-94571091	1.222		AX-94571091	0.549
AX-94843616	5B	585009132		AX-94843616	1.222		AX-94843616	0.549
AX-94906933	5B	585753543		AX-94906933	1.222		AX-94906933	1.099
AX-95154188	5B	585753786		AX-95154188	1.222		AX-95154188	1.099
AX-95000138	5B	585834839		AX-95000138	1.222		AX-95000138	1.099
AX-95097894	5B	586712982		AX-95097894	1.222		AX-95097894	1.099
AX-95108292	5B	587127054		AX-95108292	2.445		AX-95108292	1.648
AX-94646656	5B	587343114		AX-94646656	2.445		AX-94646656	2.747
AX-95250945	5B	587344344		AX-95250945	2.445		AX-95250945	2.747
AX-95155637	5B	588682340		AX-95155637	3.556		AX-94451289	5.057
AX-94451289	5B	588683324		AX-94451289	3.556		AX-95006761	5.057
AX-95630131	5B	589581852		AX-95630131	3.556		AX-94489204	5.057
AX-94387859	5B	590002962		AX-94387859	3.556		AX-95630131	5.606
AX-94773509	5B	590076312		AX-94773509	3.556		AX-95155637	6.156
AX-94698683	5B	591523652		AX-94698683	3.556		AX-94387859	6.156
AX-94627611	5B	591524204		AX-94627611	3.556		AX-94773509	6.156
AX-94572618	5B	591524546		AX-94572618	3.556		AX-94698683	6.156
AX-95006761	5B	591654106		AX-95006761	3.556		AX-94627611	6.156
AX-95021350	5B	591654503		AX-95021350	3.556		AX-94572618	6.156
AX-94489204	5B	591654886		AX-94489204	3.556		AX-95021350	6.156
AX-94386712	5B	591836342		AX-94386712	4.112		AX-94386712	6.705
AX-94551734	5B	594235494		AX-95632714	4.112		AX-95632714	6.705
AX-95632714	5B	594745420		AX-95113708	4.112		AX-95113708	6.705
AX-95113708	5B	594908647		AX-94551734	5.223		AX-94551734	7.804
AX-94724456	5B	595644743		AX-94724456	5.779		AX-94724456	7.804
AX-94502454	5B	595663441		AX-94502454	5.779		AX-94502454	7.804
AX-94750827	5B	596972717		AX-95076963	6.334		AX-94750827	7.804
AX-94911141	5B	597080388		AX-94435670	6.89		AX-94911141	7.804
AX-95076963	5B	597864894		AX-94419463	6.89		AX-94534515	9.563
AX-94534515	5B	599653497		AX-94750827	7.445		AX-94435670	9.563
AX-94435670	5B	599654945		AX-94911141	7.445		AX-94419463	9.563
AX-94419463	5B	599957461		AX-94534515	8.557		AX-95141741	9.563
AX-95141741	5B	600728027		AX-95141741	9.668		AX-95176386	9.563
AX-95176386	5B	601325570		AX-94746252	9.668		AX-94746252	9.563
AX-94746252	5B	601326026		AX-95629004	9.668		AX-95629004	9.563
AX-95629004	5B	601336326		AX-95257158	9.668		AX-95257158	9.563
AX-95257158	5B	601412630		AX-95131986	9.668		AX-95131986	9.563
AX-95131986	5B	601419350		AX-94892126	9.668		AX-94892126	9.563
AX-94892126	5B	602244888		AX-94482605	9.668		AX-94482605	9.563
AX-94482605	5B	602649305		AX-94505827	9.668		AX-95076963	10.772
AX-94505827	5B	603884038		AX-95629937	9.668		AX-94505827	11.981
AX-95629937	5B	604022623		AX-94871349	9.668		AX-95629937	11.981
AX-94871349	5B	604023086		AX-94501458	9.668		AX-94871349	11.981
AX-94501458	5B	604023284		AX-95145690	9.668		AX-94501458	11.981
AX-95145690	5B	604056754		AX-94858731	9.668		AX-95145690	11.981
AX-94858731	5B	604061057		AX-94796192	9.668		AX-94858731	11.981
AX-94796192	5B	604061422		AX-95176386	10.335		AX-94796192	11.981
AX-95004221	5B	605164185		AX-95004221	11.557		AX-95004221	12.531
AX-94586816	5B	605218162		AX-94586816	11.557		AX-94586816	12.531
AX-95096438	5B	605786102		AX-95096438	11.557		AX-95215217	13.63
AX-94733381	5B	606018668		AX-94733381	11.557		AX-95096438	14.729
AX-94673840	5B	606020948		AX-95120489	12.113		AX-95120489	14.729
AX-95120489	5B	611388522		AX-94614127	13.224		AX-94655148	14.729
AX-94655148	5B	612670865		AX-94842545	13.224		AX-94783217	14.729
AX-94783217	5B	612675490		AX-95260160	13.224		AX-94405880	14.729
AX-94405880	5B	612676718		AX-94563291	13.224		AX-95221354	14.729
AX-95221354	5B	614369108		AX-94498823	13.224		AX-94635454	14.729
AX-94635454	5B	614461274		AX-94866863	13.224		AX-94672340	14.729
AX-94496639	5B	615198765		AX-95142193	13.224		AX-94687148	14.729
AX-94672340	5B	615588201		AX-94657489	13.224		AX-94641470	14.729
AX-94687148	5B	615702804		AX-94496639	14.335		AX-94868812	15.278
AX-95215217	5B	615704324		AX-94655148	14.891		AX-94398596	16.377
AX-94868812	5B	616972718		AX-94783217	14.891		AX-94496639	17.476
AX-94398596	5B	617051969		AX-94405880	14.891		AX-94842545	18.685
AX-94641470	5B	617687119		AX-95221354	14.891		AX-94614127	19.235
AX-94614127	5B	626069373		AX-94635454	14.891		AX-95260160	19.235
AX-94842545	5B	629898764		AX-94687148	14.891		AX-94563291	19.235
AX-95260160	5B	629930541		AX-94868812	14.891		AX-94498823	19.235
AX-94563291	5B	629930556		AX-94398596	14.891		AX-94866863	20.334
AX-94498823	5B	632806538		AX-94641470	14.891		AX-95142193	20.334
AX-94866863	5B	633506207		AX-94672340	15.446		AX-94657489	20.334
AX-95142193	5B	633660356		AX-95215217	17.225		AX-94733381	21.433
AX-94657489	5B	633943398		AX-94673840	20.117		AX-94673840	23.192
AX-94885467	5B	693674319		AX-94474369	0		AX-94470871	0
AX-94470871	5B	693679832		AX-94885467	0.556		AX-94885467	1.538
AX-94738897	5B	696420701		AX-94470871	1.222		AX-94474369	2.198
AX-95019636	5B	696490455		AX-94912151	8.722		AX-94738897	9.39
AX-94912151	5B	696717820		AX-94738897	9.945		AX-95019636	9.39
AX-95231332	5B	697184880		AX-95019636	9.945		AX-94912151	9.39
AX-94745281	5B	697344061		AX-95231332	10.501		AX-94745281	11.259
AX-94557225	5B	697511723		AX-94725198	11.723		AX-95231332	12.578
AX-94685470	5B	697782749		AX-94557225	12.39		AX-94557225	12.578
AX-95121623	5B	697819552		AX-94685470	12.39		AX-94509097	14.227
AX-94725198	5B	698453402		AX-95121623	12.39		AX-94941959	15.876
AX-94509097	5B	700224543		AX-94509097	12.39		AX-95121623	16.975
AX-94941959	5B	700234793		AX-94941959	14.168		AX-94725198	16.975
AX-94474369	5B	708229373		AX-94745281	18.736		AX-94685470	20.166
AX-94485699	7A	1704442		AX-94705221	0		AX-95201556	0
AX-95200397	7A	1716168		AX-94889805	5.466		AX-94749619	3.301
AX-95083163	7A	1719086		AX-94867689	7.913		AX-94705221	3.851
AX-94648060	7A	1739642		AX-94507941	8.468		AX-95227577	4.51
AX-94441851	7A	1849318		AX-95187369	8.468		AX-94889805	5.719
AX-94507941	7A	2694391		AX-95231996	8.468		AX-94485699	6.378
AX-95114297	7A	2699780		AX-94563740	8.468		AX-95083163	6.378
AX-95201556	7A	2716974		AX-94888279	8.468		AX-95200397	6.928
AX-95187369	7A	2812349		AX-95080277	8.468		AX-94648060	6.928
AX-94749619	7A	3841332		AX-94606661	8.468		AX-94434510	8.027
AX-95231996	7A	3849784		AX-94437052	8.468		AX-94888279	9.126
AX-94489833	7A	3851899		AX-94434510	8.468		AX-94489833	10.995
AX-94563740	7A	3852169		AX-94937022	8.468		AX-94441851	12.204
AX-94888279	7A	3852376		AX-94506850	8.468		AX-94507941	12.204
AX-94867689	7A	3852713		AX-94831558	8.468		AX-95187369	12.204
AX-95080277	7A	3907764		AX-94711378	8.468		AX-95231996	12.204
AX-94794970	7A	4067881		AX-94443109	8.468		AX-94563740	12.204
AX-94606661	7A	4429954		AX-95109562	8.468		AX-94867689	12.204
AX-94437052	7A	4431912		AX-94988337	8.468		AX-95080277	12.204
AX-94434510	7A	4481475		AX-94489833	11.695		AX-94794970	12.204
AX-94937022	7A	4627030		AX-94384008	15.592		AX-94606661	12.204
AX-94705221	7A	4743783		AX-94749619	17.259		AX-94437052	12.204
AX-95227577	7A	4749755		AX-95227577	18.37		AX-94937022	12.204
AX-94506850	7A	4891863		AX-94441851	19.481		AX-94506850	12.204
AX-94831558	7A	4892499		AX-94485699	20.037		AX-94831558	12.204
AX-94711378	7A	5085613		AX-95200397	20.037		AX-94711378	12.204
AX-94889805	7A	6315030		AX-95083163	20.037		AX-94443109	12.204
AX-94443109	7A	6333635		AX-94648060	20.037		AX-95109562	12.204
AX-95109562	7A	6495469		AX-94794970	20.037		AX-94988337	12.204
AX-94657001	7A	6845781		AX-95201556	21.927		AX-94384008	12.204
AX-95141301	7A	6845803		AX-94657001	24.707		AX-95141301	13.303
AX-94708419	7A	7498319		AX-95141301	24.707		AX-94708419	13.303
AX-94940214	7A	7514316		AX-94708419	25.263		AX-94940214	13.303
AX-94496922	7A	7586772		AX-94940214	25.263		AX-94496922	13.303
AX-94603515	7A	7587693		AX-94496922	25.263		AX-94603515	13.303
AX-95653049	7A	8254853		AX-94603515	25.263		AX-94657001	13.853
AX-94428428	7A	8254979		AX-95653049	25.263		AX-95653049	15.612
AX-94988337	7A	8778348		AX-94428428	25.263		AX-94428428	15.612
AX-94384008	7A	13093032		AX-95185177	29.495		AX-95114297	24.695
AX-95185177	7A	13191299		AX-94943939	29.495		AX-95185177	25.354
AX-94943939	7A	13795972		AX-94599554	29.495		AX-94943939	25.354
AX-94599554	7A	15689459		AX-95114297	30.162		AX-94599554	28.325
AX-94644716	7A	17928155		AX-94611034	33.947		AX-94644716	31.737
AX-94611034	7A	18890070		AX-94774796	33.947		AX-94734761	32.836
AX-94774796	7A	19229700		AX-94495234	33.947		AX-94495234	33.385
AX-94495234	7A	19517296		AX-94734761	33.947		AX-94774796	35.144
AX-94734761	7A	19956955		AX-94644716	34.503		AX-94611034	36.793
AX-94664110	7A	20294508		AX-94664110	36.838		AX-94664110	38.442
AX-94802515	7A	61887949		AX-94979512	0		AX-94541755	0
AX-94978156	7A	61888085		AX-94802515	0.556		AX-94847486	4.407
AX-94979512	7A	62085786		AX-94978156	0.556		AX-95083969	4.407
AX-94987591	7A	62528321		AX-94987591	0.556		AX-95075520	4.407
AX-94521764	7A	62531285		AX-94521764	0.556		AX-94755613	4.407
AX-94481843	7A	62532583		AX-94481843	1.778		AX-94399059	4.407
AX-94496109	7A	64532081		AX-94496109	6.01		AX-94734272	4.407
AX-94847486	7A	65975849		AX-94847486	8.902		AX-94905933	4.407
AX-94541755	7A	66224541		AX-95083969	8.902		AX-95121246	4.407
AX-95083969	7A	66227736		AX-95075753	8.902		AX-95075753	5.616
AX-95183250	7A	66234085		AX-95075520	8.902		AX-94486577	7.485
AX-95075753	7A	66717495		AX-94755613	8.902		AX-95183250	8.584
AX-95075520	7A	67521373		AX-94399059	8.902		AX-94496109	10.343
AX-94755613	7A	67616371		AX-94734272	8.902		AX-94987591	11.992
AX-94399059	7A	67619287		AX-94905933	8.902		AX-94521764	11.992
AX-94734272	7A	67671005		AX-95121246	8.902		AX-94802515	12.541
AX-94905933	7A	67671378		AX-94486577	8.902		AX-94979512	12.541
AX-95121246	7A	67671552		AX-95183250	10.125		AX-94978156	13.751
AX-94486577	7A	67674695		AX-94541755	13.352		AX-94481843	15.62
AX-94586475	7A	76550558		AX-94586475	15.909		AX-94586475	20.137
AX-94908459	7A	76550781		AX-94908459	15.909		AX-94908459	20.137
AX-94513729	7A	78430148		AX-94513729	18.244		AX-94513729	23.549
AX-94799496	7A	82181893		AX-94799496	21.136		AX-94799496	24.648
AX-94415996	7A	82204818		AX-94415996	21.136		AX-94482712	24.648
AX-94482712	7A	82936617		AX-94482712	21.136		AX-94682492	24.648
AX-94580669	7A	82936687		AX-94682492	21.136		AX-95632295	24.648
AX-94682492	7A	83286844		AX-95632295	21.136		AX-95683847	24.648
AX-95632295	7A	83287479		AX-95683847	21.136		AX-94505773	24.648
AX-95683847	7A	83537256		AX-94505773	21.136		AX-94580669	25.198
AX-94505773	7A	83631459		AX-94580669	22.915		AX-94415996	26.297
AX-94733039	7B	3338679		AX-95199355	0		AX-94733039	0
AX-94915462	7B	3338731		AX-94733039	2.669		AX-94915462	0
AX-95023072	7B	3364291		AX-94915462	2.669		AX-95023072	0
AX-95172810	7B	3541357		AX-95023072	2.669		AX-95172810	0
AX-94689120	7B	3794346		AX-95172810	2.669		AX-94426298	3.522
AX-94426298	7B	3794385		AX-94426298	2.669		AX-94988556	3.522
AX-94988556	7B	3794493		AX-94988556	2.669		AX-95101970	3.522
AX-95095247	7B	3848010		AX-95101970	2.669		AX-94689120	5.171
AX-94569809	7B	3848398		AX-94556413	4.67		AX-95095247	5.721
AX-95101970	7B	3848475		AX-94689120	5.337		AX-94569809	5.721
AX-94556413	7B	5057552		AX-95095247	5.337		AX-94556413	6.38
AX-94865222	7B	5062127		AX-94569809	5.337		AX-94865222	8.469
AX-94419063	7B	5216205		AX-94419063	6.559		AX-94419063	11.219
AX-95199355	7B	5285124		AX-94865222	7.226		AX-95199355	14.742
AX-95072534	7B	8523519		AX-95072534	13.82		AX-95072534	21.039
AX-94493518	7B	11962565		AX-94967328	21.433		AX-94647729	24.45
AX-94967328	7B	12404248		AX-94493518	22.767		AX-94967328	25.769
AX-95248379	7B	12954112		AX-94647729	22.767		AX-94493518	27.638
AX-94647729	7B	14063410		AX-95248379	23.878		AX-95248379	28.188
AX-95107992	7B	14728216		AX-95107992	24.99		AX-95107992	29.837
AX-94531423	7B	20630441		AX-94531423	26.657		AX-94531423	30.936
AX-95191125	7B	21668399		AX-95191125	26.657		AX-95191125	32.035
AX-94582074	7B	724954096		AX-94457292	0		AX-94981132	0
AX-94463979	7B	725520255		AX-94582074	1.778		AX-94927789	2.86
AX-94457292	7B	725963500		AX-94463979	1.778		AX-94829329	9.493
AX-95140096	7B	725965508		AX-95140096	1.778		AX-94435703	12.684
AX-94385063	7B	727634013		AX-94385063	2.334		AX-94849509	13.233
AX-94591962	7B	728694756		AX-94591962	2.334		AX-94385063	17.419
AX-94701970	7B	728812124		AX-94701970	2.334		AX-94591962	17.419
AX-94496718	7B	730162470		AX-94496718	2.334		AX-94701970	17.419
AX-94467581	7B	730909860		AX-94467581	2.889		AX-94457292	23.047
AX-94849509	7B	733083565		AX-94829329	4.557		AX-94463979	26.017
AX-94566039	7B	733529057		AX-94849509	5.668		AX-95140096	26.017
AX-94829329	7B	733529538		AX-94981132	5.668		AX-94582074	27.116
AX-94981132	7B	733529986		AX-94589433	5.668		AX-94496718	28.215
AX-94589433	7B	733530092		AX-94435703	6.779		AX-94467581	31.076
AX-94435703	7B	733609221		AX-94927789	9.114		AX-94566039	33.936
AX-94927789	7B	739392059		AX-95145900	9.114		AX-94589433	34.485
AX-94460387	7B	739443005		AX-95190395	9.114		AX-95119868	36.905
AX-95145900	7B	740038463		AX-95119868	9.114		AX-94460387	37.454
AX-95190395	7B	740038963		AX-94460387	10.448		AX-95104628	39.213
AX-95119868	7B	740039218		AX-94879781	13.117		AX-94879781	39.763
AX-94551053	7B	741570589		AX-94551053	14.228		AX-94767893	40.312
AX-95658551	7B	741571243		AX-95658551	14.228		AX-94632052	40.312
AX-95025537	7B	741571274		AX-94767893	14.228		AX-94558547	41.521
AX-95012310	7B	741571274		AX-94683910	14.228		AX-94683910	43.28
AX-94767893	7B	741575917		AX-94593733	15.562		AX-95224391	43.28
AX-94879781	7B	741576177		AX-94597421	16.896		AX-94551053	44.379
AX-94683910	7B	741774055		AX-95012310	18.786		AX-94597421	45.478
AX-94558547	7B	742000082		AX-94558547	21.232		AX-94613317	45.478
AX-95224391	7B	742000731		AX-95224391	22.454		AX-94771345	46.028
AX-94597421	7B	742463533		AX-94632052	22.454		AX-94593733	46.687
AX-94632052	7B	742576874		AX-94770939	22.454		AX-95145900	50.32
AX-94613317	7B	742577083		AX-94859161	22.454		AX-95190395	50.32
AX-94593733	7B	742884700		AX-94751387	22.454		AX-95658551	52.079
AX-94770939	7B	743619328		AX-94829027	22.454		AX-95025537	52.079
AX-94859161	7B	743622779		AX-94409779	22.454		AX-95012310	52.628
AX-94751387	7B	743658085		AX-95157047	22.454		AX-94848356	54.497
AX-94829027	7B	743740473		AX-94848356	22.454		AX-95022590	56.256
AX-94776446	7B	744260617		AX-95022590	22.454		AX-94770939	56.806
AX-94409779	7B	744404036		AX-94511804	22.454		AX-94751387	56.806
AX-95157047	7B	744404589		AX-95657279	22.454		AX-94409779	57.355
AX-94848356	7B	744604318		AX-95146882	22.454		AX-95657279	58.454
AX-95022590	7B	744605228		AX-94771345	22.454		AX-94829027	59.663
AX-94511804	7B	747594505		AX-95104628	22.454		AX-94776446	60.213
AX-95657279	7B	749455023		AX-94573769	23.121		AX-95157047	63.294
AX-95146882	7B	750069534		AX-94613317	24.455		AX-94859161	66.375
AX-94573769	7B	750124594		AX-95025537	25.01		AX-94511804	67.584
AX-94771345	7B	750604082		AX-94776446	26.789		AX-95146882	68.243
AX-95104628	7B	750605855		AX-94566039	29.681		AX-94573769	70.993
