# Supplementary material for: FANCM promotes class I interfering crossovers and suppresses class II non-interfering crossovers in wheat meiosis
Source: Nat Commun. 2022 Jun 25;13:3644. doi: 10.1038/s41467-022-31438-6 (PMC9233680; doi:10.1038/s41467-022-31438-6)
Supplement: Supplementary file 8 — Supplementary Data 5 [file 41467_2022_31438_MOESM8_ESM.xlsx]

## Sheet: AxC F3 Genotype - control
Supplementary Data 5. Complete dataset of Table 1 including details of Avalon x Cadenza F3 fancm mutant marker recombination analysis
probeset_id	Chromosome	cM	B03_CONTROL-9	B05_CONTROL-17	B07_CONTROL-25	B09_CONTROL-33	B11_CONTROL-41	B13_CONTROL-49	B15_CONTROL-57	B17_CONTROL-65	B19_CONTROL-73	B21_CONTROL-81	B23_CONTROL-89	D03_CONTROL-10	D05_CONTROL-18	D07_CONTROL-26	D09_CONTROL-34	D11_CONTROL-42	D13_CONTROL-50	D15_CONTROL-58	D17_CONTROL-66	D19_CONTROL-74	D21_CONTROL-82	D23_CONTROL-90	F03_CONTROL-11	F05_CONTROL-19	F07_CONTROL-27	F09_CONTROL-35	F11_CONTROL-43	F13_CONTROL-51	F15_CONTROL-59	F17_CONTROL-67	F19_CONTROL-75	F21_CONTROL-83	F23_CONTROL-91	H03_CONTROL-12	H05_CONTROL-20	H07_CONTROL-28	H11_CONTROL-44	H13_CONTROL-52	H15_CONTROL-60	H17_CONTROL-68	H19_CONTROL-76	H21_CONTROL-84	H23_CONTROL-92	J01_CONTROL-5	J03_CONTROL-13	J05_CONTROL-21	J07_CONTROL-29
AX-94733072	1A	0	X	A	X	A	B	A	X	X	B	B	B	X	B	B	X	X	X	A	B	X	B	X	B	B	X	X	A	X	A	A	X	A	X	X	X	B	X	B	X	B	X	A	B	A	X	X	B
AX-94823774	1A	0.556	X	A	X	A	B	A	X	X	B	B	B	X	B	B	X	X	X	A	B	X	B	X	B	B	B	X	A	X	A	A	X	A	X	X	X	B	X	-	X	B	X	A	B	A	X	X	B
AX-94607341	1A	2.779	X	A	X	A	B	X	X	X	X	B	B	X	B	B	X	X	X	A	B	X	B	X	B	B	B	X	A	X	A	A	X	A	X	X	X	B	X	B	X	B	X	A	B	A	X	X	B
AX-94608213	1A	5.003	X	A	X	A	B	X	X	X	X	B	X	X	B	B	X	X	X	A	B	X	B	X	B	B	B	X	A	X	A	A	X	A	X	X	X	B	X	B	X	B	X	A	B	A	X	X	B
AX-95162217	1A	6.781	X	-	X	X	B	X	X	X	X	B	X	X	B	B	X	X	X	A	B	X	B	X	B	B	B	X	A	X	A	A	X	A	X	X	X	B	X	B	X	B	X	A	B	A	X	X	B
AX-95139456	1A	9.674	X	A	X	A	B	X	X	X	X	X	X	X	B	B	X	X	X	A	B	A	B	X	B	B	B	X	A	X	A	A	X	A	X	X	X	B	X	B	X	B	X	A	B	A	X	X	B
AX-94815426	1A	20.042	-	A	X	A	X	X	X	X	X	X	X	X	X	B	X	X	X	A	B	A	X	X	B	B	-	X	-	X	A	A	A	-	X	X	X	B	X	X	B	B	X	-	B	X	X	-	X
AX-94532387	1A	21.264	X	A	X	A	X	X	X	X	X	X	X	X	X	B	X	X	X	A	B	A	X	X	B	B	B	X	A	X	A	A	A	A	X	X	X	B	X	X	B	B	X	A	B	X	X	A	X
AX-94448081	1A	21.82	X	A	X	A	X	X	X	X	X	-	X	X	X	B	X	X	X	A	B	A	X	X	B	B	B	X	-	X	A	A	A	A	X	X	X	B	X	X	B	B	X	A	B	X	X	A	X
AX-94633096	1A	21.82	X	A	X	A	X	X	X	X	X	X	X	X	X	B	X	X	X	A	B	A	X	X	B	B	B	X	A	X	A	A	A	A	X	X	X	B	X	X	B	B	X	A	B	X	X	A	X
AX-94637309	1A	21.82	X	A	X	-	X	X	X	X	X	X	X	X	X	B	X	X	X	A	B	A	X	X	B	B	B	X	A	X	A	A	A	A	X	X	X	B	X	X	B	B	X	A	B	X	X	A	X
AX-94735017	1A	21.82	X	A	X	A	X	X	X	X	X	X	X	X	X	B	X	X	X	A	B	A	X	X	B	B	B	X	A	X	A	A	A	A	X	X	X	B	X	X	B	B	X	A	B	X	X	A	X
AX-94766336	1A	21.82	X	A	X	A	X	-	X	X	X	X	X	X	X	B	X	X	X	A	B	A	X	X	B	B	B	X	A	X	A	A	A	A	X	X	X	B	X	X	B	B	X	A	B	X	X	A	X
AX-94892856	1A	21.82	X	A	X	-	X	X	X	X	X	X	X	X	X	B	X	X	X	-	B	A	X	X	B	B	B	X	A	X	A	A	-	-	X	X	X	B	-	X	B	B	X	A	B	X	X	A	X
AX-94950558	1A	21.82	X	A	X	A	X	X	X	X	X	X	X	X	X	-	X	X	X	A	B	A	X	X	B	B	B	X	A	X	A	A	A	A	X	X	X	B	X	X	B	B	X	A	B	X	X	A	X
AX-94957092	1A	21.82	-	A	X	A	X	X	X	X	X	X	X	X	X	B	X	X	X	A	B	A	X	X	B	B	B	X	A	X	A	A	A	A	X	X	X	B	X	X	B	B	X	A	B	X	X	A	X
AX-94976542	1A	21.82	X	A	X	A	X	X	X	X	X	X	X	X	X	B	X	X	X	A	B	A	X	X	B	B	B	X	A	X	A	A	A	A	X	X	X	B	X	X	B	B	X	A	B	X	X	A	X
AX-95239997	1A	21.82	X	A	X	A	X	X	X	X	X	X	X	X	X	B	X	X	X	A	B	A	X	X	B	B	B	X	A	X	A	A	A	A	X	X	X	B	X	X	B	B	X	A	B	X	X	A	X
AX-94450466	1A	22.376	X	A	X	A	X	X	X	-	X	X	X	X	X	B	X	X	X	A	B	A	-	X	B	B	B	X	A	X	A	A	A	A	X	X	X	B	X	X	B	B	X	A	B	X	X	A	X
AX-95198429	1A	22.376	X	A	X	A	-	X	X	X	X	X	X	X	X	B	X	X	X	A	B	A	X	X	B	B	B	X	A	X	A	A	A	A	X	X	X	B	X	X	B	B	X	A	B	X	X	A	X
AX-94433740	1A	23.042	X	A	B	A	X	X	X	X	X	-	X	X	X	B	X	X	X	A	B	A	X	X	B	B	B	X	A	-	A	A	A	A	X	X	X	B	X	X	-	B	X	A	B	X	X	A	X
AX-94795575	1A	24.376	X	A	B	A	X	X	X	X	-	X	X	X	X	B	X	X	X	A	X	A	X	X	B	B	B	X	A	X	A	A	A	A	X	X	X	B	-	X	B	B	X	-	B	X	X	A	X
AX-94778966	1A	26.266	X	A	B	A	X	X	X	X	X	X	X	X	X	B	X	X	X	A	B	A	X	X	B	B	B	X	A	X	A	A	A	A	X	X	X	B	X	X	B	B	X	A	B	X	X	A	X
AX-94824147	1A	26.266	-	A	B	A	X	X	X	X	X	X	X	X	X	B	X	X	X	A	B	A	X	X	B	B	B	X	A	-	A	A	-	-	X	X	X	B	X	-	B	B	X	A	B	X	X	A	X
AX-94837705	1A	26.266	X	A	B	A	X	X	X	X	X	X	X	X	X	B	X	X	X	A	B	A	X	X	B	B	B	X	A	X	A	A	A	A	X	X	X	B	X	X	B	B	X	A	B	X	X	A	X
AX-95200832	1A	26.266	X	A	B	A	X	X	X	X	X	X	X	X	X	B	X	X	X	A	B	A	X	X	B	B	B	X	A	X	A	A	A	A	X	X	X	B	X	X	B	B	X	A	B	X	X	A	X
AX-94525401	1A	28.044	X	A	B	A	X	X	X	X	X	X	X	X	X	B	X	X	X	A	B	A	X	X	B	B	B	X	A	X	A	A	A	A	X	X	X	X	X	A	B	B	X	A	B	X	X	A	X
AX-94604036	1A	28.044	X	A	B	A	X	X	X	X	X	X	X	X	X	B	X	X	X	A	B	A	X	X	B	B	B	X	A	X	A	A	A	A	X	X	X	X	X	A	B	B	X	A	B	X	X	A	X
AX-94963297	1A	28.044	X	A	B	A	X	X	X	X	X	-	X	X	X	B	X	X	X	A	B	A	X	X	B	B	B	X	A	X	A	A	A	A	X	X	X	X	X	A	B	B	X	A	B	X	X	A	X
AX-94793862	1A	29.156	X	A	B	A	X	X	X	X	X	X	X	X	X	B	X	X	X	A	B	A	X	X	B	B	B	X	A	X	A	A	A	A	X	X	X	X	X	A	B	B	B	A	B	X	X	A	X
AX-94477156	1A	29.711	X	A	B	A	X	X	X	X	X	X	X	X	X	B	X	X	X	-	B	-	X	X	B	B	B	X	A	X	-	A	-	A	X	X	X	X	X	A	B	B	B	A	B	X	X	A	X
AX-94667962	1A	29.711	X	A	B	A	X	X	X	X	X	X	X	X	X	B	X	X	X	A	B	A	X	X	B	B	B	X	A	X	A	A	A	A	X	X	X	X	X	A	B	B	B	A	B	X	X	A	X
AX-94901922	1A	29.711	X	A	B	A	X	X	X	X	X	X	X	X	X	B	X	X	X	A	B	A	X	X	B	B	B	X	A	X	A	A	A	A	X	X	X	X	X	A	B	B	B	A	B	X	X	A	X
AX-95259891	1A	29.711	X	A	B	A	X	X	X	X	X	X	X	X	X	B	X	X	X	-	B	A	X	X	B	B	B	X	A	X	A	A	A	A	X	X	X	X	X	A	B	B	B	A	B	X	X	A	X
AX-94501544	1A	35.177	X	A	B	A	X	A	A	X	X	A	X	X	X	B	X	A	A	X	B	A	X	X	B	B	B	X	A	X	A	A	A	A	X	B	X	X	X	A	B	B	B	A	B	X	X	A	X
AX-94682405	1A	35.177	X	A	B	A	X	A	A	X	X	A	X	X	X	B	X	A	A	X	B	A	X	X	B	B	B	X	A	X	A	A	A	A	X	B	X	X	X	A	B	B	B	A	B	X	X	A	X
AX-94693693	1A	35.177	X	A	B	A	X	A	A	X	X	A	X	X	X	B	X	A	A	X	B	A	X	X	B	B	B	X	A	X	A	A	A	A	X	B	X	X	X	A	B	B	B	A	B	X	X	A	X
AX-94466457	1A	36.288	X	A	B	A	X	A	A	X	X	A	X	X	X	B	X	A	A	X	B	X	X	X	B	B	B	X	A	X	A	A	A	A	X	B	X	X	X	A	B	B	B	A	B	X	X	A	X
AX-94503555	1A	36.288	X	A	B	A	X	A	A	X	X	A	X	X	X	B	X	A	A	X	B	X	X	X	B	B	B	X	A	X	A	A	A	A	X	B	X	X	X	A	B	B	B	A	B	X	X	A	X
AX-94607056	1A	36.288	X	A	B	A	X	A	A	X	X	A	X	X	X	B	X	A	A	X	B	X	X	X	B	B	B	X	A	X	A	A	A	A	X	B	X	X	X	A	B	B	B	A	B	X	X	A	X
AX-94711533	1A	36.288	X	A	B	A	X	A	A	X	X	A	X	X	X	B	X	A	A	X	B	X	X	X	B	B	B	X	A	X	A	A	A	A	X	B	X	X	X	A	B	B	B	A	B	X	X	A	X
AX-94741322	1A	36.288	-	A	B	A	X	A	A	X	X	A	X	X	X	B	X	A	A	X	B	X	X	X	B	B	B	X	A	X	A	A	A	A	X	B	X	X	X	A	B	B	B	A	B	X	X	A	X
AX-94856372	1A	36.288	X	A	B	A	X	A	A	X	X	A	X	X	X	B	X	A	A	X	B	X	X	X	B	B	B	X	A	X	A	A	A	A	X	B	X	X	X	A	B	B	B	A	B	X	X	A	X
AX-94952968	1A	36.288	X	A	B	A	-	A	A	X	X	A	X	X	X	B	X	A	A	X	B	X	X	X	B	B	B	X	A	X	A	A	A	A	X	B	X	X	X	A	B	B	B	A	B	X	X	A	X
AX-95014454	1A	36.288	X	A	B	A	-	A	A	X	X	A	X	X	X	B	X	A	A	X	B	X	X	X	B	B	B	X	A	X	A	A	A	A	X	B	X	X	X	A	B	B	B	A	B	X	X	A	X
AX-94581035	1A	36.844	X	X	B	A	X	A	A	X	X	A	X	X	X	B	X	A	A	X	B	X	X	X	B	B	B	X	A	X	A	A	A	A	X	B	X	X	X	A	B	B	B	A	B	X	X	A	X
AX-94670363	1A	36.844	X	X	B	A	X	A	A	X	X	A	X	X	X	B	X	A	A	X	B	X	X	X	B	B	B	X	A	X	A	A	A	A	X	B	X	X	X	A	B	B	-	A	B	X	X	A	X
AX-94704082	1A	36.844	X	-	B	A	X	A	A	X	X	A	X	X	X	B	X	A	A	X	B	X	X	X	B	B	B	X	A	X	A	A	A	A	X	B	X	X	X	A	B	B	B	A	B	X	X	A	X
AX-95657280	1A	36.844	X	X	B	A	X	A	A	X	X	A	X	X	X	B	X	A	A	X	B	X	X	X	B	B	B	X	A	X	A	A	A	A	X	B	X	X	X	A	B	B	B	A	B	X	X	A	X
AX-94615199	1A	41.076	X	X	B	A	X	A	X	X	X	A	X	X	X	B	X	A	A	X	B	X	X	X	B	B	B	X	A	X	A	A	A	A	X	B	X	A	X	A	B	B	B	A	X	X	X	A	X
AX-94637077	1A	41.076	X	X	B	A	X	A	X	X	X	-	X	X	X	B	X	A	A	X	-	X	X	X	B	B	B	X	A	X	A	A	A	A	X	B	X	A	X	A	B	B	B	A	X	X	X	A	X
AX-94677073	1A	41.076	X	X	B	A	X	A	X	X	X	-	X	X	X	B	X	A	A	X	B	X	X	X	B	B	B	X	A	X	A	A	A	A	X	B	X	A	X	A	B	B	B	A	X	X	X	A	X
AX-94698280	1A	41.076	X	X	B	A	X	A	X	X	X	A	X	X	X	B	X	A	A	X	B	X	X	X	B	B	B	X	A	X	A	A	A	A	X	B	X	A	X	A	B	B	B	A	X	X	X	A	X
AX-94710260	1A	41.076	X	X	B	A	X	A	X	X	X	A	X	X	X	B	X	A	A	X	B	X	X	X	B	B	B	X	A	X	A	A	A	A	X	B	X	A	X	A	B	B	B	A	X	X	X	A	X
AX-94828842	1A	41.076	X	X	B	A	X	A	X	X	X	A	X	X	X	B	X	A	A	X	B	X	X	X	B	B	B	X	A	X	A	A	A	-	X	B	X	A	X	A	B	B	B	A	X	X	X	A	X
AX-94430904	1A	41.632	X	X	B	A	X	X	X	X	X	A	X	X	X	B	X	A	A	X	B	X	X	X	B	-	B	X	A	X	A	A	A	A	X	B	X	A	X	A	B	B	B	A	X	X	-	A	X
AX-94675848	1A	41.632	X	X	B	A	X	X	-	X	X	A	-	X	X	B	X	A	-	X	B	X	X	X	B	B	B	X	A	X	A	A	A	A	-	B	X	A	X	A	B	B	B	A	X	X	X	A	X
AX-94926933	1A	43.41	X	X	X	A	X	A	X	X	X	A	X	X	X	B	X	A	A	X	B	X	X	X	-	B	B	X	A	X	A	A	A	A	X	-	X	A	X	A	B	B	B	A	X	X	X	A	X
AX-94710443	1A	44.633	X	A	X	A	X	A	X	X	X	A	-	-	X	B	X	A	A	X	B	X	X	X	B	B	B	X	A	X	A	A	A	A	X	B	X	A	X	A	B	B	B	A	X	-	X	A	X
AX-94759417	1A	45.189	X	X	X	A	X	A	X	X	X	A	X	X	X	B	X	A	A	X	B	X	X	X	B	B	B	X	A	X	A	A	A	A	X	B	X	A	X	A	B	B	B	A	X	X	X	A	X
AX-94836884	1A	45.189	X	X	X	A	X	A	X	X	X	A	X	X	X	B	X	A	A	X	B	X	X	X	B	B	B	X	A	X	A	A	A	A	X	B	X	A	X	A	B	B	B	A	X	X	X	A	X
AX-94455868	1A	47.412	X	X	X	A	X	A	X	X	X	A	X	X	X	B	X	A	A	X	B	X	X	X	B	B	B	X	A	X	A	A	A	A	X	B	X	A	X	A	B	B	B	A	X	X	X	A	X
AX-94547512	1A	47.968	X	X	X	A	X	A	X	X	X	A	X	X	X	B	X	A	A	X	B	X	X	X	B	B	B	X	A	X	A	A	A	A	X	B	X	A	X	A	B	B	B	A	X	X	X	A	X
AX-95630408	1A	47.968	X	X	X	A	X	A	X	X	X	A	X	X	X	B	X	A	A	X	B	X	X	X	B	B	B	X	A	X	A	A	A	A	X	B	X	A	X	A	B	B	B	A	X	X	X	A	X
AX-94846405	1A	52.424	A	-	X	A	X	-	X	X	X	A	X	A	X	B	X	A	A	X	X	B	X	X	-	B	B	X	-	X	A	A	A	A	X	B	X	A	X	A	B	B	B	A	-	X	X	A	X
AX-94595423	1A	54.87	X	X	X	A	X	A	X	X	X	A	X	A	X	B	X	A	A	X	X	B	X	X	B	B	B	X	A	X	A	A	A	A	X	B	X	A	X	A	B	B	B	A	X	X	X	A	X
AX-94414472	1A	55.426	X	X	X	A	X	A	X	X	X	A	X	A	X	B	X	A	A	X	X	B	X	X	B	B	B	X	A	X	A	A	A	A	X	B	X	A	X	A	B	B	B	A	X	X	X	A	X
AX-94979481	1A	55.426	X	X	X	A	X	A	X	X	X	A	X	A	X	B	X	A	A	X	X	B	X	X	B	B	B	X	A	X	A	A	A	A	X	B	X	A	X	A	B	B	B	A	X	X	X	A	X
AX-94564758	1A	57.65	X	X	X	A	X	A	X	X	X	A	X	A	X	B	X	A	A	X	A	B	X	X	B	B	B	X	A	X	A	A	A	A	X	B	X	A	X	A	B	B	B	A	X	X	X	A	X
AX-94694208	1A	59.539	X	X	X	-	X	-	X	X	X	A	X	A	X	X	X	A	A	X	A	B	X	X	B	B	B	X	A	X	A	-	A	X	X	B	X	A	X	A	B	B	B	X	X	X	X	A	X
AX-94443825	1A	60.762	X	X	X	A	X	A	X	X	X	A	X	A	X	X	X	A	A	X	A	B	X	X	B	B	B	X	A	X	A	A	A	A	X	B	X	A	X	A	B	B	B	A	X	X	X	A	X
AX-94682787	1A	60.762	X	X	X	A	X	A	X	X	X	A	X	A	X	X	X	A	A	X	A	B	X	X	-	B	B	X	A	X	A	A	A	A	X	B	X	A	X	A	B	B	B	A	X	X	X	A	X
AX-94861968	1A	60.762	X	X	X	A	X	A	X	X	X	A	X	A	X	X	X	A	A	X	A	B	X	X	B	B	B	X	A	X	A	A	A	A	X	B	X	A	X	A	B	B	B	A	X	X	X	A	X
AX-94849540	1A	68.035	X	X	X	A	X	A	X	X	X	A	X	X	X	X	X	A	A	X	A	B	X	X	B	B	B	X	A	B	A	A	X	A	X	B	X	A	X	X	X	B	B	A	X	X	X	A	X
AX-95087496	1A	68.591	X	X	X	A	X	A	X	X	X	A	X	X	X	X	X	A	A	X	A	B	X	X	B	B	B	X	A	B	A	A	X	A	X	B	X	A	X	X	X	B	B	A	X	X	X	A	X
AX-94505680	1A	69.702	X	X	X	A	X	A	X	X	X	X	X	X	X	X	X	A	A	X	A	B	X	X	B	B	B	X	A	B	A	A	X	A	X	B	X	A	X	X	X	B	B	A	X	X	X	A	X
AX-95631185	1A	69.702	X	X	X	A	X	A	X	X	X	X	X	X	X	X	X	A	A	X	A	B	X	X	B	B	B	X	A	B	A	A	X	A	X	B	X	A	X	X	X	B	B	A	X	X	X	A	X
AX-95630373	1A	72.594	X	X	X	A	A	A	X	X	X	X	X	X	A	X	X	A	A	X	A	B	X	X	X	B	B	X	A	B	A	A	X	A	X	B	X	A	X	B	X	B	B	A	X	X	X	A	X
AX-95101835	1A	73.169	X	X	X	A	A	A	X	X	X	X	X	X	A	X	X	A	A	X	A	B	X	X	X	B	B	X	A	B	A	A	X	A	X	B	X	A	X	B	X	B	B	A	X	-	X	A	X
AX-94737395	1A	74.391	X	X	X	A	A	A	X	X	X	X	X	X	A	X	X	A	A	X	A	B	X	X	X	B	B	X	A	B	A	A	X	A	X	B	X	A	X	B	X	B	B	A	X	X	X	A	-
AX-94897502	1A	75.058	X	X	X	A	A	A	X	X	X	X	X	X	A	X	X	A	A	X	A	B	X	X	X	B	B	X	A	B	A	A	X	A	X	X	X	A	X	B	X	B	B	A	X	X	X	A	X
AX-95632825	1A	75.058	X	X	X	A	A	A	X	X	X	X	X	X	A	X	X	-	A	X	A	-	X	X	X	B	B	X	A	B	A	A	X	A	X	X	X	A	X	B	X	B	B	A	X	X	X	A	X
AX-94521615	1A	76.28	X	X	X	A	A	A	X	X	X	X	X	X	A	X	X	A	A	X	A	B	X	X	X	B	B	X	A	B	A	A	X	A	X	B	X	A	X	B	X	B	B	A	X	X	X	A	X
AX-94927912	1A	76.28	X	X	X	A	A	A	X	X	X	X	X	X	A	X	X	A	A	X	A	B	X	X	X	B	B	X	A	B	A	A	X	A	X	B	X	A	X	B	X	B	B	A	X	X	X	A	X
AX-94435812	1A	77.392	X	X	X	A	A	A	X	X	X	X	X	X	A	X	X	A	A	X	A	B	X	X	X	B	B	X	A	B	A	A	X	A	X	B	X	A	X	B	X	B	B	A	X	X	X	A	X
AX-94761624	1A	77.392	X	X	X	A	A	A	X	X	X	X	X	X	A	X	X	A	A	X	A	-	X	X	X	B	B	X	A	B	A	A	X	A	X	B	X	A	X	-	X	B	B	A	X	X	X	A	X
AX-94788934	1A	77.392	X	X	X	A	A	A	X	X	X	X	X	X	A	X	X	A	A	X	A	B	X	X	X	B	B	X	A	B	A	A	X	A	X	B	X	A	X	B	X	B	B	A	X	X	X	A	X
AX-94921661	1A	77.392	X	X	X	A	A	A	X	X	X	X	X	X	A	X	X	A	A	X	A	B	X	X	X	B	B	X	A	B	A	A	X	A	X	B	X	A	X	B	X	B	B	A	X	X	X	A	X
AX-94810269	1A	78.503	X	X	X	A	A	A	X	X	X	X	X	X	A	X	X	A	A	X	A	B	X	X	X	B	B	X	A	B	A	A	X	A	X	B	X	A	X	B	X	B	B	A	X	X	X	A	X
AX-94912092	1A	78.503	X	X	X	A	A	A	X	X	X	X	X	X	A	X	X	A	A	X	A	B	X	X	X	B	B	X	A	B	A	A	X	A	X	B	X	A	X	B	X	B	B	A	X	X	X	A	X
AX-94702309	1A	79.293	X	X	X	A	A	A	X	X	X	X	X	X	A	X	X	A	A	X	A	B	X	B	X	B	B	X	A	B	A	A	X	A	X	B	X	A	X	B	X	B	B	A	X	X	X	A	X
AX-94408930	1A	80.405	X	X	X	A	A	A	X	X	X	X	X	X	A	X	X	A	A	X	A	B	X	X	X	B	B	X	A	B	A	A	X	A	X	B	X	A	X	B	X	B	B	A	X	X	X	A	X
AX-94415704	1A	80.405	X	X	X	A	A	A	X	X	X	X	X	X	A	X	X	A	A	X	A	B	X	X	X	B	B	X	A	B	A	A	X	A	X	B	X	A	X	B	X	B	B	A	X	X	X	A	X
AX-94431963	1A	80.405	X	X	X	A	A	A	X	X	X	X	X	X	A	X	X	A	A	X	A	B	X	X	X	B	B	X	A	B	A	A	X	A	X	B	X	A	X	B	X	B	B	A	X	X	X	A	X
AX-94434525	1A	80.405	X	X	X	A	A	A	X	X	X	X	X	X	A	X	X	A	A	X	A	B	X	X	X	B	B	X	A	B	A	A	X	A	X	B	X	A	X	B	X	B	B	A	X	X	X	A	X
AX-94442164	1A	80.405	X	X	X	A	A	A	X	X	X	X	X	X	A	X	X	A	A	X	A	B	X	X	X	B	B	X	A	B	A	A	X	A	X	B	X	A	X	B	X	B	B	A	X	X	X	-	X
AX-94458658	1A	80.405	X	X	X	A	A	A	X	X	X	X	X	X	A	X	X	A	A	X	A	B	X	X	X	B	B	X	A	B	A	A	X	A	X	B	X	A	X	B	X	B	B	A	X	X	X	A	X
AX-94460543	1A	80.405	X	X	X	A	A	A	X	X	X	X	X	X	A	X	X	A	A	X	A	B	X	X	X	B	B	X	A	B	A	A	X	A	X	B	X	A	X	B	X	B	B	A	X	X	X	A	X
AX-94463381	1A	80.405	X	X	X	A	A	A	X	X	X	X	X	X	A	X	X	A	A	X	A	B	X	X	X	B	B	X	A	B	A	A	X	A	X	B	X	A	X	B	X	B	B	A	X	X	X	A	X
AX-94467624	1A	80.405	X	X	X	A	A	A	X	X	X	X	X	X	A	X	X	A	A	X	A	B	X	X	X	B	B	X	A	B	A	A	X	A	X	B	X	A	X	B	X	B	B	A	X	X	X	A	X
AX-94476963	1A	80.405	X	X	X	A	A	A	X	X	X	X	X	X	A	-	X	A	A	X	A	B	X	X	X	B	B	X	A	B	A	A	X	A	X	B	X	A	X	B	X	B	B	A	X	X	X	A	X
AX-94482548	1A	80.405	X	X	X	A	A	A	X	X	X	X	X	X	A	X	X	A	A	X	A	B	X	X	X	B	B	X	A	B	A	A	X	A	X	B	X	A	X	B	X	B	B	A	X	X	X	A	X
AX-94493970	1A	80.405	X	X	X	A	A	A	X	X	X	X	X	X	A	X	X	A	A	X	A	B	X	X	X	B	B	X	A	B	A	A	X	A	X	B	X	A	X	B	X	B	B	A	X	X	X	A	X
AX-94494685	1A	80.405	X	X	X	A	A	A	X	X	X	X	X	X	A	X	X	A	A	X	A	B	X	X	X	B	B	X	A	B	A	A	X	A	X	B	X	A	X	B	X	B	B	A	X	X	X	A	X
AX-94501589	1A	80.405	X	X	X	A	A	A	X	X	X	X	X	X	A	X	X	A	A	X	A	B	X	X	X	B	B	X	A	B	A	A	X	A	X	B	X	A	X	B	X	B	B	A	X	X	X	A	X
AX-94514773	1A	80.405	X	X	X	A	A	A	X	X	X	X	X	X	A	X	X	A	A	X	A	B	X	X	X	B	B	X	A	B	A	A	X	A	X	B	X	A	X	B	X	B	B	A	X	X	X	A	X
AX-94520045	1A	80.405	X	X	X	A	A	A	X	X	X	X	X	X	A	X	X	A	A	X	A	B	X	X	X	B	B	X	A	B	A	A	X	A	X	B	X	A	X	B	X	B	B	A	X	X	X	A	X
AX-94522292	1A	80.405	X	X	X	A	A	A	X	X	X	X	X	X	A	X	X	A	A	X	A	B	X	X	X	B	B	X	A	B	A	A	X	A	X	B	X	A	X	B	X	B	B	A	X	X	X	A	X
AX-94532966	1A	80.405	X	X	X	A	A	A	X	X	X	X	X	X	A	X	X	A	A	X	A	B	X	X	X	B	B	X	A	B	A	A	X	A	X	B	X	A	X	B	X	B	B	A	X	X	X	A	X
AX-94594465	1A	80.405	X	X	X	A	A	A	X	X	X	X	X	X	A	X	X	A	A	X	A	B	X	X	X	B	B	X	A	B	A	A	X	A	X	B	X	A	X	B	X	B	B	A	X	X	X	A	X
AX-94596280	1A	80.405	X	X	X	A	A	A	X	X	X	X	X	X	A	X	X	A	A	X	A	B	X	X	X	B	B	X	A	B	A	A	X	A	X	B	X	A	X	B	X	B	B	A	X	X	X	A	X
AX-94611210	1A	80.405	X	X	X	A	A	A	X	X	X	X	X	X	A	X	X	A	A	X	A	B	X	X	X	B	B	X	A	B	A	A	X	A	X	B	X	A	X	B	X	B	B	A	X	X	X	A	X
AX-94624330	1A	80.405	X	X	X	A	A	A	X	X	X	X	X	X	A	X	X	A	A	X	A	B	X	X	X	B	B	X	A	B	A	A	X	A	X	B	X	A	X	B	X	B	B	A	X	X	X	A	X
AX-94654729	1A	80.405	X	X	X	A	A	A	X	X	X	X	X	X	A	X	X	A	A	X	A	B	X	X	X	B	B	X	A	B	A	A	X	A	X	B	X	A	X	B	X	B	B	A	X	X	X	A	X
AX-94663711	1A	80.405	X	X	X	A	A	A	X	X	X	X	X	X	A	X	X	A	A	X	A	B	X	X	X	B	B	X	A	B	A	A	X	A	X	B	X	A	X	B	X	B	B	A	X	X	X	A	X
AX-94673150	1A	80.405	X	X	X	A	A	A	X	X	X	X	X	X	A	X	X	A	A	X	A	B	X	X	X	B	B	X	A	B	A	A	X	A	X	B	X	A	X	B	X	B	B	A	X	X	X	A	X
AX-94695076	1A	80.405	X	X	X	A	A	A	X	X	X	X	X	X	A	X	X	A	A	X	A	B	X	X	X	B	B	X	A	B	A	A	X	A	X	B	X	A	X	B	X	B	B	A	X	X	X	A	X
AX-94695356	1A	80.405	X	X	X	A	A	A	X	X	X	X	X	X	A	X	X	A	A	X	A	B	X	X	X	B	B	X	A	B	A	A	X	A	X	B	X	A	X	B	X	B	B	A	X	X	X	A	X
AX-94716299	1A	80.405	X	X	X	A	A	A	X	X	X	X	X	X	A	X	X	A	A	X	A	B	X	X	X	B	B	X	A	B	A	A	X	A	X	B	X	A	X	B	X	B	B	A	X	X	X	A	X
AX-94798948	1A	80.405	X	X	X	A	A	A	X	X	X	X	X	X	A	X	X	A	A	X	A	B	X	X	X	B	B	X	A	B	A	A	X	A	X	B	X	A	X	B	X	B	B	A	X	X	X	A	X
AX-94807145	1A	80.405	X	X	X	A	A	A	X	X	X	X	-	-	A	X	X	A	A	X	A	B	X	X	X	B	B	X	A	B	A	A	-	A	X	B	X	A	X	B	X	B	B	A	X	X	X	A	X
AX-94813794	1A	80.405	X	X	X	A	A	A	X	X	X	X	X	X	A	X	X	A	A	X	A	B	X	X	X	B	B	X	A	B	A	A	X	A	X	B	X	A	X	B	X	B	B	A	X	X	X	A	X
AX-94813825	1A	80.405	X	X	X	A	-	A	X	X	X	X	X	X	A	X	X	A	A	X	A	B	X	X	X	B	B	X	A	B	A	A	X	A	X	B	X	A	X	B	X	B	B	A	X	X	X	A	X
AX-94830572	1A	80.405	X	X	X	A	-	A	X	X	X	X	X	X	A	X	X	A	A	X	A	B	X	X	X	B	B	X	-	B	A	A	X	A	X	B	X	A	X	B	X	B	B	-	X	X	X	A	X
AX-94861731	1A	80.405	X	X	-	A	A	A	X	X	X	X	X	X	A	X	X	A	A	X	A	B	X	X	X	B	B	X	A	B	A	A	X	A	X	B	-	A	X	B	X	B	B	A	X	X	X	A	X
AX-94934504	1A	80.405	X	X	X	-	A	A	X	X	X	X	X	X	A	X	X	A	A	X	A	B	X	X	X	B	B	X	A	B	A	A	X	A	X	B	X	A	X	B	X	B	B	A	X	X	X	A	X
AX-94934521	1A	80.405	X	X	X	A	A	A	X	X	X	X	X	X	A	X	X	A	A	X	A	B	X	X	X	B	B	X	A	B	A	A	X	A	X	B	X	A	X	B	X	B	B	A	X	X	X	A	X
AX-94972200	1A	80.405	X	X	X	A	A	A	X	X	X	X	X	X	-	X	X	A	A	X	A	B	X	X	X	B	B	X	A	B	A	A	X	A	X	B	X	A	X	B	X	B	B	A	X	X	X	A	X
AX-94973540	1A	80.405	X	X	X	A	A	A	X	X	X	X	X	X	A	X	X	A	A	X	A	B	X	X	X	B	B	X	A	B	A	A	X	A	X	B	X	A	X	B	X	B	B	A	X	X	X	A	X
AX-95011371	1A	80.405	X	X	X	A	A	A	X	X	X	X	X	X	A	X	X	A	A	X	A	B	X	X	X	B	B	X	A	B	A	A	X	A	X	B	X	A	X	B	X	B	B	A	X	X	X	A	X
AX-95081035	1A	80.405	X	X	X	A	A	A	X	X	X	X	X	X	A	X	X	A	A	X	A	B	X	X	X	B	B	X	A	B	A	A	X	A	X	B	X	A	X	B	X	B	B	A	X	X	X	A	X
AX-95095578	1A	80.405	X	X	X	A	A	A	X	X	X	X	X	X	A	X	X	A	A	X	A	B	X	X	X	B	B	X	A	B	A	A	X	A	X	B	X	A	X	B	X	B	B	A	X	X	X	A	X
AX-95096306	1A	80.405	X	X	X	A	A	A	X	X	X	X	X	X	A	X	X	A	A	X	A	B	X	X	X	B	B	X	A	B	A	A	X	A	X	B	X	A	X	B	X	B	B	A	X	X	X	A	X
AX-95141662	1A	80.405	X	X	X	A	A	A	X	X	X	X	X	X	A	X	X	A	A	X	A	B	X	X	X	B	B	X	A	B	A	A	X	A	X	B	X	A	X	B	X	B	B	A	X	X	X	A	X
AX-95159518	1A	80.405	X	X	X	A	A	A	X	X	X	X	X	X	A	X	X	A	A	X	A	B	X	X	X	B	B	X	A	B	A	A	X	A	X	B	X	A	X	B	X	B	B	A	X	X	X	A	X
AX-95163067	1A	80.405	X	X	X	A	A	A	X	X	X	X	X	X	A	X	X	A	A	X	A	B	X	X	X	B	B	X	A	B	A	A	X	A	X	B	X	A	X	B	X	B	B	A	X	X	X	A	X
AX-95170825	1A	80.405	X	X	X	A	A	A	X	X	X	X	X	X	A	X	X	A	A	X	A	B	X	X	X	B	B	X	A	B	A	A	X	A	X	B	X	A	X	B	X	B	B	A	X	X	X	A	X
AX-95177046	1A	80.405	X	X	X	A	A	A	X	X	X	X	X	X	A	X	X	A	A	X	A	B	X	X	X	B	B	X	A	B	A	A	X	A	X	B	X	A	X	B	X	B	B	A	X	X	X	A	X
AX-95186349	1A	80.405	X	X	X	A	A	A	X	X	X	X	X	X	A	X	X	A	A	X	-	B	X	X	X	B	B	X	A	B	A	A	X	A	X	B	X	A	X	B	X	B	B	A	X	X	X	A	X
AX-95187439	1A	80.405	X	X	X	A	A	A	X	X	X	X	X	X	A	X	X	A	A	X	A	B	X	X	X	B	B	X	A	B	A	A	X	A	X	B	X	A	X	B	X	B	B	A	X	X	X	A	X
AX-95202637	1A	80.405	X	X	X	A	A	A	X	X	X	X	X	X	A	X	X	A	A	X	A	B	X	X	X	B	B	X	A	B	A	A	X	A	X	B	X	A	X	B	X	B	B	A	X	X	X	A	X
AX-95213884	1A	80.405	X	X	X	A	-	A	X	X	X	X	X	X	A	X	X	A	A	X	A	B	X	X	X	B	B	X	A	B	A	A	X	A	X	B	X	A	X	B	X	B	B	A	X	X	X	A	X
AX-95226312	1A	80.405	X	X	X	A	A	A	X	X	X	X	X	X	A	X	X	A	A	X	A	B	X	X	X	B	B	X	A	B	A	A	X	A	X	B	X	A	X	B	X	B	B	A	X	X	X	A	X
AX-95242117	1A	80.405	X	X	X	A	A	A	X	X	X	X	X	X	-	X	X	A	A	X	A	B	X	X	X	B	B	X	A	B	A	A	X	A	X	-	X	A	X	B	X	B	B	A	X	X	X	A	X
AX-95250603	1A	80.405	X	X	X	A	A	A	X	X	X	X	X	X	A	X	X	A	A	X	A	B	X	X	X	B	B	X	A	B	A	A	X	A	X	B	X	A	X	B	X	B	B	A	X	X	X	A	X
AX-95630392	1A	80.405	X	X	X	A	A	A	X	X	X	X	X	X	A	X	X	A	A	X	A	B	X	X	X	B	B	X	A	B	A	A	X	A	X	B	X	A	X	B	X	B	B	A	X	X	X	A	X
AX-95630497	1A	80.405	X	X	X	A	A	A	X	X	X	X	X	X	A	X	X	A	A	X	A	B	X	X	X	B	B	X	A	B	A	A	X	A	X	B	X	A	X	B	X	B	B	A	X	X	X	A	X
AX-95652208	1A	80.405	X	X	X	A	A	A	X	X	X	X	X	X	A	X	X	A	A	X	A	B	X	X	X	B	B	X	A	B	A	A	X	A	X	B	X	A	X	B	X	B	B	A	X	X	X	A	X
AX-95679601	1A	80.405	X	X	X	A	A	A	X	X	X	X	X	-	A	X	X	A	A	X	A	B	X	X	X	B	B	X	A	B	A	A	X	A	X	B	X	A	X	B	X	B	B	A	X	X	X	A	X
AX-95074028	1A	80.96	X	X	X	A	A	A	X	X	X	X	X	X	A	X	X	A	A	X	A	B	X	X	X	B	B	X	A	B	A	A	X	-	X	B	X	A	X	B	X	B	B	A	X	X	X	A	X
AX-95099834	1A	80.96	X	-	X	A	A	A	X	X	X	X	X	X	A	X	X	A	A	X	A	B	X	X	X	B	B	X	A	B	A	A	X	X	X	B	X	A	X	B	X	B	B	A	X	X	-	A	X
AX-94464572	1A	82.072	X	X	X	A	A	A	X	X	X	X	X	X	A	X	X	A	-	X	-	B	X	X	X	B	B	X	A	B	A	A	X	A	X	B	X	A	X	B	X	B	B	A	X	X	X	A	X
AX-94658118	1A	82.072	X	X	X	-	A	-	X	X	X	X	X	X	A	X	X	A	-	X	A	B	X	X	X	B	B	X	-	B	A	A	X	A	X	B	X	A	X	-	X	B	-	A	X	X	X	A	X
AX-94668903	1A	82.072	X	X	X	A	A	A	X	X	X	X	X	X	A	X	X	A	X	X	A	B	X	X	X	B	B	X	A	B	A	A	X	A	X	B	X	A	X	B	X	B	B	A	X	X	X	A	X
AX-95179857	1A	85.968	X	B	X	A	A	-	X	X	-	X	-	X	-	X	X	A	-	X	A	B	A	-	X	X	-	X	A	X	A	A	X	A	X	B	X	A	X	B	X	B	B	A	X	X	X	A	X
AX-94403897	1A	89.307	X	X	X	A	A	A	X	X	X	X	X	X	A	X	X	A	A	X	A	B	X	X	X	B	-	X	A	X	A	A	X	A	X	B	X	A	X	B	X	B	B	A	X	X	X	A	X
AX-94529448	1A	89.307	X	X	X	A	A	A	X	X	X	X	X	X	A	X	X	A	A	X	A	B	X	X	X	B	B	X	A	-	A	A	X	A	X	B	X	A	X	B	X	B	B	A	X	X	X	A	X
AX-94453050	1A	89.973	X	X	X	A	A	A	X	X	X	X	X	X	A	X	X	A	A	X	A	B	X	X	X	B	B	X	A	B	A	A	X	A	X	B	X	A	X	B	X	B	B	A	X	X	X	A	X
AX-94466070	1A	89.973	X	X	X	A	A	A	X	X	X	X	X	X	A	X	X	A	A	X	A	B	X	X	X	B	B	X	A	B	-	A	X	A	X	B	X	A	X	B	X	B	B	A	X	X	X	A	X
AX-95024199	1A	89.973	X	X	X	-	A	A	X	X	X	X	X	X	A	X	X	A	A	X	A	B	X	X	X	B	B	X	A	B	A	A	X	A	X	B	X	A	X	B	X	B	B	A	X	X	X	A	X
AX-95229358	1A	89.973	X	X	X	A	A	-	X	X	X	X	X	X	A	X	X	A	A	X	A	B	X	X	X	B	B	X	A	B	A	A	X	A	X	B	X	A	X	B	X	-	B	A	X	X	X	A	X
AX-94752690	1A	93.758	X	X	X	X	A	-	X	X	X	X	X	X	-	X	X	A	X	X	-	B	X	X	X	B	B	X	A	B	A	-	X	-	X	B	X	A	X	B	X	B	B	-	X	X	-	X	X
AX-94720138	1A	0	X	X	X	X	X	A	X	B	B	B	X	X	X	X	A	A	X	X	X	X	B	B	B	X	B	B	X	X	B	A	A	B	B	X	X	A	A	X	X	A	A	X	X	X	X	X	X
AX-94800178	1A	0	X	X	X	X	X	A	X	B	B	B	X	X	X	X	A	A	X	X	X	X	B	B	B	X	B	B	X	X	B	A	A	B	B	X	X	A	A	X	X	A	A	X	X	X	X	X	X
AX-94480654	1A	1.112	X	X	X	X	X	A	X	B	B	B	X	X	X	X	A	A	X	X	X	X	B	B	B	X	B	B	X	X	B	A	A	B	B	X	X	A	A	X	X	X	A	X	X	X	X	X	X
AX-94503208	1A	1.112	X	X	X	X	X	A	X	B	B	B	X	X	X	X	A	A	X	X	X	X	B	B	B	X	B	B	X	X	B	A	A	B	B	X	X	A	A	X	X	X	A	X	X	X	X	X	X
AX-94521760	1A	1.112	X	X	X	X	X	A	X	B	B	B	X	X	X	X	A	A	X	X	X	X	B	B	B	X	B	B	X	X	B	A	A	B	B	X	X	A	A	X	X	X	A	X	X	X	X	X	X
AX-94664571	1A	1.112	X	X	X	X	X	A	X	B	B	B	X	X	X	X	A	A	X	X	X	X	B	B	B	X	B	B	X	X	B	A	A	B	B	X	X	A	A	X	X	X	A	X	X	X	X	X	X
AX-94874424	1A	1.112	X	X	X	X	X	A	X	B	B	B	X	X	X	X	A	A	X	X	X	X	B	B	B	X	B	B	X	X	B	A	A	B	B	X	X	A	A	-	X	X	A	X	X	X	X	X	X
AX-94934717	1A	1.112	X	X	X	X	X	A	X	B	B	B	X	X	X	X	A	A	X	X	X	X	B	B	B	X	B	B	X	X	B	A	A	B	B	X	X	A	-	X	X	X	A	X	X	X	X	X	X
AX-95151237	1A	1.667	X	X	X	X	X	A	X	X	B	B	X	X	X	X	A	A	X	X	X	X	B	B	B	X	B	B	X	X	B	A	A	B	B	X	X	A	A	X	X	X	A	X	X	X	X	X	X
AX-94397950	1A	2.778	X	X	X	X	X	A	X	B	B	B	X	X	X	X	A	A	X	X	X	X	B	B	B	X	B	B	X	X	B	A	A	B	B	X	X	A	A	X	X	X	A	X	X	X	X	X	X
AX-94621608	1A	2.778	X	X	X	X	X	A	X	B	B	B	X	X	X	X	A	A	X	X	X	X	B	B	B	X	B	B	X	X	-	A	A	B	B	X	X	A	A	X	X	X	A	X	X	X	X	X	X
AX-94582798	1A	3.334	X	X	X	X	X	A	X	B	B	B	X	X	X	X	A	A	X	X	X	X	-	-	B	X	B	B	X	X	B	A	A	B	B	X	X	A	A	X	X	X	A	X	X	X	X	X	X
AX-95220005	1B	0	B	X	X	X	-	B	A	-	B	X	X	B	B	A	X	X	B	A	A	A	A	A	B	X	A	X	B	A	X	X	B	B	-	B	X	A	X	B	X	X	X	X	X	B	X	X	A
AX-94426392	1B	0.666	B	X	X	X	B	B	A	A	B	X	X	B	B	A	X	X	B	A	A	A	A	A	B	X	A	X	B	A	X	X	B	B	B	B	X	A	X	B	X	X	X	X	X	B	X	X	A
AX-94526208	1B	0.666	B	X	X	X	B	B	A	A	B	X	X	B	B	A	X	X	B	A	A	A	A	A	B	X	A	X	B	A	X	X	B	B	B	B	X	A	X	B	X	X	X	X	X	B	X	X	A
AX-94584294	1B	0.666	B	X	X	X	B	B	A	A	B	X	X	B	B	A	X	X	B	A	A	A	A	A	B	X	A	X	B	A	X	X	B	B	B	B	X	A	X	B	X	X	X	X	X	B	X	X	A
AX-94721930	1B	0.666	-	X	X	X	B	B	A	A	B	X	X	B	B	A	X	X	B	A	A	A	A	A	B	X	A	X	B	A	X	X	B	B	B	B	X	A	X	B	X	X	X	X	X	B	X	X	A
AX-94931595	1B	0.666	B	X	X	X	B	B	A	A	B	X	X	B	B	A	X	X	B	A	A	A	A	A	B	X	A	X	B	A	X	X	B	B	B	B	X	A	X	B	X	X	X	X	X	B	X	X	A
AX-95025932	1B	0.666	B	X	X	X	-	B	A	A	B	X	X	B	B	A	X	X	B	A	A	A	A	A	B	X	A	X	B	A	X	X	B	B	B	B	X	A	X	B	X	X	X	X	X	B	X	X	A
AX-95184989	1B	0.666	B	X	X	X	B	B	A	A	B	X	X	B	B	A	X	X	B	A	A	A	A	A	B	X	A	X	B	A	X	X	B	B	B	B	X	A	X	B	X	X	X	X	X	B	X	X	A
AX-95223898	1B	0.666	B	X	X	X	B	B	A	A	B	X	X	B	B	A	X	X	B	A	A	A	A	A	B	X	A	X	B	A	X	X	B	B	B	B	X	A	X	B	X	X	X	X	X	B	X	X	A
AX-94693862	1B	1.222	B	X	X	X	B	B	A	A	B	X	X	B	B	A	X	X	B	A	A	A	A	A	B	X	A	X	B	A	X	X	B	B	B	B	X	A	X	B	X	X	X	X	X	B	X	X	A
AX-94942913	1B	1.79	B	X	X	X	B	B	A	A	B	X	X	B	B	A	X	X	B	A	A	A	A	A	B	X	A	X	B	A	X	X	B	B	B	B	X	A	X	B	X	X	X	X	X	B	X	-	A
AX-94381448	1B	2.346	B	X	X	X	B	B	A	A	B	X	X	B	B	A	X	X	B	A	A	A	A	A	B	X	A	X	B	A	X	X	B	B	B	B	X	A	X	B	X	X	X	X	X	B	X	X	A
AX-94417290	1B	2.346	B	X	X	X	B	B	A	A	B	X	X	B	B	A	X	X	B	A	A	A	A	A	B	X	A	X	B	A	X	X	B	B	B	B	X	A	X	B	X	X	X	X	X	B	X	X	A
AX-94514865	1B	2.346	B	X	X	X	B	B	A	A	B	X	X	B	B	A	X	X	B	A	A	A	A	A	B	X	A	X	B	A	X	X	B	B	B	B	X	A	-	B	X	X	X	X	X	B	X	X	A
AX-94521596	1B	2.346	B	X	X	X	B	B	A	A	B	X	X	B	B	A	X	X	B	A	A	A	A	A	B	X	A	X	B	A	X	X	B	B	B	B	X	A	X	B	X	X	X	X	X	B	X	X	A
AX-94562966	1B	2.346	B	X	-	X	B	B	A	A	B	X	X	B	B	A	X	X	B	A	A	A	A	A	B	X	A	X	B	A	X	X	B	B	B	B	X	A	X	B	X	X	X	X	X	B	X	X	A
AX-94794804	1B	2.346	B	X	X	X	B	B	A	A	B	X	X	B	B	A	X	X	B	A	A	A	A	A	B	X	A	X	B	A	X	X	B	B	B	B	X	A	X	B	X	X	X	X	X	B	X	-	A
AX-94940413	1B	2.346	B	X	X	X	B	B	A	A	B	X	X	B	B	A	X	X	B	A	A	A	A	A	B	X	A	X	B	A	X	X	B	B	B	B	X	A	X	B	X	X	X	X	X	B	X	X	A
AX-94963680	1B	2.346	B	X	X	X	B	B	A	A	B	X	X	B	B	A	X	X	B	A	A	A	A	A	B	X	A	X	B	A	X	X	B	B	B	B	X	A	X	B	X	X	X	X	X	B	X	X	A
AX-94975230	1B	2.346	B	X	X	X	B	B	A	A	B	X	X	B	B	A	X	X	B	A	A	A	A	A	B	X	A	X	B	A	X	X	B	B	B	B	X	A	X	B	X	-	X	X	X	B	X	X	A
AX-94999132	1B	2.346	B	X	X	X	B	B	A	A	B	X	X	B	B	A	X	X	B	A	A	A	A	A	B	X	A	X	B	A	X	X	B	B	B	B	X	A	X	B	X	X	X	X	X	B	X	X	A
AX-95259065	1B	2.346	B	X	X	X	B	B	A	A	B	X	X	B	B	A	X	X	B	A	A	A	A	A	B	X	A	X	B	A	X	X	B	B	B	B	X	A	X	B	X	X	X	X	X	B	X	X	A
AX-94620168	1B	3.457	B	X	X	X	B	B	A	A	B	X	X	B	B	A	X	X	B	A	A	A	A	A	B	X	A	X	B	A	X	X	B	B	B	B	X	A	X	B	X	X	X	X	X	B	X	X	A
AX-94449276	1B	4.013	B	X	X	X	B	B	A	A	B	X	X	B	B	A	X	X	B	-	-	A	A	A	B	X	A	X	B	A	X	X	B	B	B	B	X	A	X	B	X	X	X	X	X	X	X	X	A
AX-95198436	1B	4.013	-	X	X	X	B	B	A	A	B	X	X	B	B	A	X	X	B	A	A	A	A	A	B	X	A	X	B	A	X	X	B	B	B	B	X	A	X	B	X	X	X	X	X	X	X	X	A
AX-95631543	1B	4.013	B	X	X	X	B	B	A	A	B	X	X	B	B	A	X	X	B	A	A	A	A	A	B	X	A	X	B	A	X	X	B	B	B	B	X	A	X	B	X	X	X	X	X	X	X	X	A
AX-95633270	1B	4.013	B	X	X	X	B	B	A	A	B	X	X	B	B	A	X	X	B	A	A	A	A	A	B	X	A	X	B	A	X	X	B	B	B	B	X	A	X	B	X	X	X	X	X	X	X	X	A
AX-94408453	1B	4.568	X	X	X	X	B	B	A	A	B	X	X	B	B	A	X	X	B	A	A	A	A	A	B	X	A	X	B	A	X	X	B	B	B	B	X	A	X	B	X	X	X	X	X	X	X	X	A
AX-94484223	1B	4.568	X	X	X	X	B	B	A	A	B	X	X	B	B	A	X	X	B	A	A	A	A	A	B	X	A	X	B	A	X	X	B	B	B	B	X	A	X	B	X	X	X	X	X	X	X	X	A
AX-94582961	1B	4.568	X	X	X	X	B	B	A	A	B	X	X	B	B	A	X	X	B	A	A	A	A	A	B	X	A	X	B	A	X	X	B	-	-	B	-	A	X	B	X	X	X	X	X	X	X	X	A
AX-94610095	1B	4.568	X	X	X	X	B	B	A	A	B	X	X	B	B	A	X	X	B	A	A	A	A	A	B	X	A	X	B	A	X	X	B	B	-	B	X	A	X	B	X	X	X	X	X	X	X	X	A
AX-94613350	1B	4.568	X	X	X	X	B	B	A	A	B	X	X	B	B	A	X	X	B	A	A	A	A	A	B	X	A	X	B	A	X	X	B	B	B	B	X	A	X	B	X	X	X	X	X	X	X	X	A
AX-94633666	1B	4.568	X	X	X	X	B	B	A	A	B	X	X	B	B	A	-	X	B	A	A	A	A	A	B	X	A	X	B	A	X	X	B	B	B	B	X	A	X	B	X	X	X	X	X	X	-	X	A
AX-94887162	1B	4.568	X	X	X	X	B	B	A	A	B	-	X	B	B	A	-	X	B	A	A	A	A	A	B	X	A	-	B	A	-	X	B	B	B	B	X	A	X	B	X	X	X	X	X	-	X	X	A
AX-94974179	1B	4.568	X	X	X	X	-	B	A	A	B	X	X	B	B	A	X	X	B	A	A	A	A	A	B	X	A	X	B	A	X	X	B	B	B	B	X	A	X	B	X	X	X	X	X	X	X	X	A
AX-94978499	1B	4.568	X	X	X	X	B	B	A	A	B	X	X	B	B	A	X	X	B	A	A	A	A	A	B	X	A	X	B	A	X	X	B	B	B	B	X	A	X	B	X	X	X	X	X	X	X	X	A
AX-95188796	1B	4.568	X	X	X	X	B	B	A	A	B	X	X	B	B	A	X	X	B	A	A	A	A	A	B	X	A	X	B	A	X	X	B	B	B	B	X	A	X	B	X	X	X	X	X	X	X	X	A
AX-95208058	1B	4.568	X	X	X	X	B	B	A	A	B	X	X	B	B	A	X	X	B	A	A	A	A	A	B	X	A	X	B	A	-	X	B	B	B	B	X	A	X	B	-	X	X	X	X	X	X	X	A
AX-95630325	1B	5.791	X	X	X	X	-	B	A	A	B	X	X	B	B	A	X	X	B	A	A	A	A	A	B	X	A	X	B	A	X	X	B	-	B	B	X	A	X	B	X	X	X	X	X	X	X	X	A
AX-95185443	1B	9.017	X	X	X	X	X	X	A	A	-	X	X	-	X	A	X	X	B	A	A	A	A	A	B	X	A	X	B	A	X	X	B	X	B	X	X	A	X	-	X	X	X	X	X	X	X	X	A
AX-94405888	1B	12.914	X	X	X	X	X	B	A	A	B	X	X	X	X	A	X	X	B	A	A	A	A	A	X	X	A	X	X	A	X	X	B	X	B	X	X	A	X	-	X	X	X	X	X	X	X	X	A
AX-95101816	1B	16.364	X	X	X	X	-	B	A	A	B	X	X	B	-	A	X	X	B	A	A	A	A	A	-	X	A	X	-	A	X	X	B	B	-	B	X	A	X	X	X	X	X	X	X	X	-	-	A
AX-94534093	1B	17.809	X	X	X	X	B	-	A	A	B	X	X	B	B	A	X	X	X	A	A	A	A	A	B	X	A	X	B	A	X	X	B	-	B	B	X	A	X	-	X	X	X	X	X	X	X	X	A
AX-95685151	1B	19.031	X	X	X	X	B	B	A	A	B	X	X	B	B	A	X	X	B	A	A	A	A	A	B	X	A	X	B	A	X	X	B	X	B	B	X	A	X	B	X	X	X	X	X	X	X	X	A
AX-94620468	1B	20.921	X	X	X	X	B	B	A	A	B	X	X	B	B	X	X	X	-	A	A	A	A	A	B	X	A	X	B	-	X	X	B	B	B	X	X	A	X	B	-	X	X	X	X	X	X	X	A
AX-94576235	1B	22.144	X	X	X	X	B	B	A	A	B	X	X	B	B	X	X	X	B	A	A	A	A	A	B	X	A	X	B	A	X	X	B	B	B	B	X	-	X	B	X	X	X	X	X	X	X	X	A
AX-94771307	1B	22.144	X	X	X	X	B	B	A	A	B	X	X	B	B	X	X	X	B	A	A	A	A	A	B	X	A	X	B	A	X	X	B	B	B	B	X	A	X	B	X	X	X	X	X	X	X	X	A
AX-95198133	1B	22.144	X	X	X	X	B	B	A	A	B	X	X	B	B	X	X	X	B	A	A	A	A	A	B	X	A	X	B	A	X	X	B	B	B	B	X	A	X	B	X	X	X	X	X	X	X	X	A
AX-94755340	1B	23.366	X	X	X	X	B	B	A	A	B	X	X	B	B	X	X	X	B	-	A	-	X	A	B	X	A	X	B	A	X	X	B	B	B	B	X	A	X	B	X	X	X	X	X	X	X	X	A
AX-94402431	1B	23.922	X	X	X	X	B	B	A	A	B	X	X	B	B	X	X	X	B	A	A	A	X	A	B	X	A	X	B	A	X	X	B	B	B	B	X	A	X	B	X	X	X	X	X	X	X	X	A
AX-94555232	1B	23.922	X	X	X	X	B	B	A	A	B	X	X	B	B	-	X	X	B	A	A	A	X	A	B	X	A	X	B	A	X	X	B	B	B	B	X	A	X	B	X	X	X	X	X	X	X	X	A
AX-94963116	1B	24.588	X	X	X	X	-	B	-	-	-	X	X	B	B	X	X	X	B	A	-	A	X	X	B	X	A	X	B	A	X	X	B	B	-	-	X	A	X	B	X	X	X	X	X	X	X	X	A
AX-95257071	1B	25.922	X	X	X	X	B	B	A	A	B	X	X	B	B	X	X	X	B	A	A	A	X	X	B	X	A	X	B	A	X	X	B	B	B	B	X	A	X	B	X	X	X	X	X	X	X	X	A
AX-94381637	1B	27.033	X	X	X	X	B	B	A	A	B	X	X	B	B	X	X	X	B	A	A	A	X	X	B	X	A	X	B	-	X	X	B	B	B	B	X	A	X	B	X	X	X	X	X	X	X	X	A
AX-94525914	1B	27.033	X	X	X	X	B	B	A	A	B	X	X	B	B	X	X	X	B	A	A	A	X	X	B	X	A	X	B	A	X	X	B	B	B	B	X	A	X	B	X	X	X	X	X	X	X	X	A
AX-94847341	1B	27.033	X	X	X	X	B	B	A	A	B	X	X	B	B	X	X	X	B	A	A	A	X	X	B	X	A	X	B	A	X	X	B	B	B	B	X	A	X	B	X	X	X	X	X	X	X	X	A
AX-94525416	1B	28.144	X	X	X	X	B	B	A	A	B	X	X	B	B	X	X	X	B	A	A	A	X	X	B	X	A	X	B	A	X	X	B	B	B	B	X	A	X	B	X	X	X	X	X	X	X	X	A
AX-94385896	1B	28.7	X	X	X	X	B	B	A	A	B	X	X	B	B	X	X	X	B	A	A	A	X	X	B	X	A	X	B	A	X	X	B	B	B	B	X	A	X	B	X	X	X	X	X	X	X	X	A
AX-94488882	1B	28.7	X	X	X	X	B	B	A	A	B	X	X	B	B	X	X	X	B	A	A	A	X	X	B	X	A	X	B	A	X	X	B	B	B	B	X	A	X	B	X	X	X	X	X	X	X	X	A
AX-94549145	1B	28.7	-	X	X	X	B	B	-	A	B	X	X	B	B	X	X	X	B	A	A	A	X	X	B	X	A	X	B	A	X	X	B	B	B	B	X	A	X	B	X	X	X	X	X	X	X	X	A
AX-94816673	1B	28.7	X	X	X	X	B	B	A	A	B	X	X	B	B	X	X	X	B	A	A	A	X	X	B	X	A	X	B	A	X	X	B	B	B	B	X	A	X	B	X	X	X	X	X	X	X	X	A
AX-94850928	1B	28.7	X	X	X	X	B	B	A	A	B	X	X	B	B	X	X	X	B	A	A	A	X	X	B	X	A	X	B	A	X	X	B	B	B	B	X	A	X	B	X	X	X	X	X	X	X	X	A
AX-95013057	1B	28.7	X	X	X	X	B	B	A	A	B	X	X	B	B	X	X	X	B	A	A	A	X	X	B	X	A	X	B	A	X	X	B	B	B	B	X	A	X	B	X	X	X	X	X	X	X	X	A
AX-95025706	1B	28.7	X	X	X	X	B	B	A	A	B	X	X	B	B	X	X	X	B	A	A	A	X	X	B	X	A	X	B	A	X	X	B	B	B	B	X	A	X	B	X	X	X	X	X	X	X	X	A
AX-95243592	1B	28.7	X	X	X	X	B	B	A	A	B	X	X	B	B	X	X	X	B	A	A	A	X	X	B	X	A	X	B	A	X	X	B	B	B	B	X	A	X	B	X	X	X	X	X	X	X	X	A
AX-94635059	1B	33.156	X	X	X	X	B	B	A	A	B	X	X	B	B	X	X	X	B	-	-	A	X	-	B	X	A	X	B	-	X	X	B	B	B	B	X	A	X	B	X	X	X	X	X	X	X	X	A
AX-94505424	1B	37.837	-	X	X	X	B	X	X	A	B	X	X	B	B	X	X	X	-	A	-	A	X	X	B	X	A	X	B	X	X	X	B	B	B	B	X	A	X	B	X	X	X	X	X	X	X	X	A
AX-94430132	1B	40.952	X	X	X	X	B	X	A	A	B	X	X	B	B	X	X	X	B	A	A	A	X	X	B	X	A	X	B	A	X	X	B	B	B	B	X	A	X	B	X	X	X	X	X	X	X	X	A
AX-94434557	1B	40.952	X	X	X	X	B	X	A	A	B	X	X	-	B	X	X	X	B	A	A	A	X	X	B	X	A	X	B	A	X	X	B	B	B	B	X	A	X	B	X	X	X	X	X	X	X	X	A
AX-94479292	1B	40.952	X	X	X	X	B	X	A	A	B	X	X	B	B	X	X	X	B	A	A	A	X	X	B	X	A	X	B	A	X	X	B	B	B	B	X	A	X	B	X	X	X	X	X	X	X	X	A
AX-94503785	1B	40.952	X	X	X	X	B	X	A	A	B	X	X	B	B	X	X	X	B	A	A	A	X	X	B	X	A	X	B	A	X	X	B	B	B	B	X	A	X	B	X	X	X	X	X	X	X	X	A
AX-94508154	1B	40.952	X	X	X	X	B	X	A	A	B	X	X	B	B	X	X	X	B	A	A	A	X	X	B	X	A	X	B	A	X	X	B	B	B	B	X	A	X	B	X	X	X	X	X	X	X	X	A
AX-94642880	1B	40.952	X	-	X	X	B	X	A	A	-	X	X	B	B	X	X	X	B	A	A	A	X	X	B	X	A	X	B	A	X	X	B	-	B	B	X	A	X	B	X	X	X	X	X	X	X	X	A
AX-94746478	1B	40.952	X	X	X	X	B	X	A	A	B	X	X	B	B	X	X	X	B	A	A	A	X	X	B	X	A	X	B	A	X	X	B	B	B	B	X	A	X	B	X	X	X	X	X	X	X	X	A
AX-94766462	1B	40.952	X	X	X	X	B	X	A	A	B	X	X	B	B	X	X	X	B	A	A	A	X	X	B	X	A	X	B	A	X	X	B	B	B	B	X	A	X	B	X	X	X	X	X	X	X	X	A
AX-94793674	1B	40.952	X	X	X	X	B	X	A	A	B	X	X	B	B	X	X	X	B	A	A	A	X	X	B	X	A	X	B	A	X	X	B	B	B	B	X	A	X	B	X	X	X	X	X	X	X	X	A
AX-94801647	1B	40.952	X	X	X	X	B	X	A	A	B	X	X	B	B	X	X	X	B	A	A	A	X	X	B	X	A	X	B	A	X	X	B	B	B	B	X	A	X	B	X	X	X	X	X	X	X	X	A
AX-94866149	1B	40.952	X	X	X	X	B	X	-	A	B	X	X	B	B	X	X	X	B	A	A	A	X	X	B	X	A	X	B	-	X	X	B	B	-	B	X	A	X	B	X	X	X	X	X	X	X	X	A
AX-95130153	1B	40.952	X	X	X	X	B	X	A	A	B	X	X	B	B	X	X	X	B	A	A	A	X	X	B	X	A	X	B	A	X	X	B	B	B	-	X	A	X	B	X	X	X	X	X	X	X	X	A
AX-95629911	1B	40.952	X	X	X	X	B	X	A	A	B	X	X	B	B	X	X	X	B	A	A	A	X	X	B	X	A	X	B	A	X	X	B	B	B	B	X	A	X	B	X	X	X	X	X	X	X	X	A
AX-95684836	1B	40.952	X	X	X	X	B	X	A	A	B	X	X	B	B	X	X	X	B	A	A	A	X	X	B	X	A	X	B	A	X	X	B	B	B	B	X	A	X	B	X	X	X	X	X	X	X	X	A
AX-94506854	1B	41.618	X	X	X	X	-	X	A	A	-	X	X	B	B	X	X	X	-	A	A	-	X	X	B	X	A	X	B	A	X	X	B	X	-	B	X	-	X	B	X	X	X	X	X	X	X	X	A
AX-95249324	1B	42.285	X	X	X	X	-	X	A	A	B	X	X	B	-	X	X	X	B	A	A	A	X	X	B	X	A	X	B	A	X	X	B	X	-	B	X	A	B	B	X	X	X	X	X	X	X	X	A
AX-94618069	1B	42.841	X	X	X	X	B	X	A	A	B	X	X	-	B	X	X	X	B	A	A	A	X	X	B	X	A	X	B	A	X	X	B	B	B	B	X	A	B	B	X	X	X	X	X	X	X	X	A
AX-94829127	1B	42.841	X	X	X	X	B	X	A	A	-	X	X	B	B	X	X	X	B	A	A	A	X	X	B	X	A	X	B	A	X	X	B	B	B	B	X	A	B	B	X	X	X	X	X	X	X	X	A
AX-95014058	1B	42.841	X	X	X	X	B	X	A	A	B	X	X	B	B	X	X	X	B	A	A	A	X	X	B	X	A	X	B	A	X	X	B	B	B	B	X	A	B	B	X	X	X	X	X	X	X	X	A
AX-94891150	1B	43.952	X	X	X	X	B	X	A	A	B	X	X	B	B	X	X	X	B	A	A	A	X	X	B	X	A	X	B	A	X	X	B	B	B	B	X	A	B	B	X	X	X	X	X	X	X	X	A
AX-94582651	1B	44.508	X	X	X	X	B	X	A	A	B	X	X	B	B	X	X	X	B	A	A	A	X	X	B	X	A	X	B	A	X	X	B	B	B	-	X	A	B	B	X	X	X	X	X	X	X	X	A
AX-94731046	1B	45.73	X	X	X	X	B	X	A	A	-	X	X	B	B	X	X	X	-	A	A	A	X	-	B	X	A	X	B	A	X	X	X	B	B	B	X	A	B	-	X	X	X	X	X	X	X	X	A
AX-94580758	1B	50.859	X	X	X	X	B	X	A	A	B	X	X	B	B	-	X	B	-	A	A	A	X	X	B	X	X	X	B	A	X	X	B	B	B	B	X	A	B	B	X	X	X	X	X	X	B	X	A
AX-94711748	1B	50.859	X	X	X	X	B	X	A	A	B	X	X	B	B	A	X	B	B	A	A	A	X	X	B	X	X	X	B	A	X	X	B	B	B	B	X	A	B	B	X	X	X	X	X	X	B	X	A
AX-94914633	1B	50.859	X	X	X	X	B	X	A	A	B	X	X	B	B	A	X	B	B	A	A	A	X	X	B	X	X	X	B	A	X	X	B	B	B	B	X	A	B	B	X	X	X	X	X	X	B	X	A
AX-94395727	1B	54.309	X	X	X	X	B	X	A	A	B	X	X	B	B	A	X	B	B	A	A	A	X	X	B	X	X	X	B	A	X	X	X	B	B	B	X	A	B	X	X	X	X	X	X	X	B	X	A
AX-94433728	1B	54.309	X	X	X	X	B	X	A	A	B	X	X	B	B	A	X	B	B	A	A	A	X	X	B	X	X	X	B	A	X	X	X	B	B	B	X	A	B	X	X	X	X	X	X	X	B	X	A
AX-94631107	1B	54.309	X	X	X	X	B	X	A	A	B	X	X	B	B	A	X	B	B	A	A	A	X	X	B	X	X	X	B	A	X	X	X	B	B	B	X	A	B	X	X	X	X	X	X	X	B	X	A
AX-94871042	1B	54.309	X	X	X	X	B	X	A	A	B	X	X	B	B	A	X	B	B	A	A	A	X	X	B	X	X	X	B	A	X	X	X	B	B	B	X	A	B	X	X	X	X	X	X	X	B	X	A
AX-95212058	1B	54.309	X	X	X	X	B	X	A	A	B	X	X	B	B	A	X	B	B	A	A	A	X	X	B	X	X	X	B	A	X	X	X	B	B	B	X	A	B	X	X	X	X	X	X	X	B	X	A
AX-94512829	1B	54.865	X	X	X	X	B	X	X	-	B	X	X	B	B	A	X	B	B	A	-	A	X	X	B	X	X	X	B	-	X	X	X	-	B	-	X	-	B	X	X	X	X	X	X	X	B	X	A
AX-94677202	1B	54.865	X	X	X	X	B	X	X	A	B	X	X	B	B	A	X	B	B	A	A	A	X	X	B	X	X	X	B	A	X	X	X	B	B	B	X	A	B	X	X	X	X	X	X	X	B	X	A
AX-94541532	1B	57.311	X	X	X	X	B	X	A	A	B	A	X	B	B	A	X	B	B	A	A	A	A	X	B	X	X	X	B	X	X	X	X	B	B	B	X	A	B	X	X	X	X	X	X	X	B	X	A
AX-95104798	1B	58.422	X	X	-	X	B	X	A	A	B	A	X	B	B	A	B	B	B	A	A	A	A	X	B	X	X	X	B	A	X	X	X	B	B	B	X	A	B	X	X	X	X	X	X	X	B	X	A
AX-94550466	1B	58.978	X	X	-	X	B	X	A	A	B	A	X	B	B	A	X	B	B	A	A	A	A	X	B	-	X	X	B	A	X	X	X	B	B	B	-	A	B	X	X	X	X	X	X	X	B	X	A
AX-94653610	1B	58.978	X	X	X	X	B	X	A	A	B	A	X	B	B	A	X	B	B	A	A	A	A	X	B	X	X	X	B	A	X	X	X	B	B	B	X	A	B	X	X	X	X	X	X	X	B	X	A
AX-94747858	1B	58.978	X	X	X	X	B	X	A	A	B	A	X	B	B	A	X	B	B	A	A	A	A	X	B	X	X	X	B	A	X	X	X	B	B	B	X	A	B	X	X	X	X	X	X	X	B	X	A
AX-94773580	1B	58.978	X	X	X	X	B	X	A	A	B	A	X	B	B	A	X	B	B	A	A	A	A	X	B	X	X	X	B	A	X	X	X	B	B	B	X	A	B	X	X	X	X	X	X	X	B	X	A
AX-94774041	1B	58.978	X	X	X	X	B	X	A	A	B	A	X	B	B	A	X	B	B	A	A	A	A	X	B	X	X	X	B	A	X	X	X	B	B	B	X	A	B	X	X	X	X	X	X	X	B	X	A
AX-94785349	1B	58.978	X	X	X	X	B	X	A	A	B	A	X	B	B	A	X	B	B	A	A	A	A	X	B	X	X	X	B	A	X	X	X	B	B	B	X	A	B	X	X	X	X	X	X	X	B	X	A
AX-94955390	1B	58.978	X	X	X	X	B	X	A	A	B	A	X	B	B	A	X	B	B	A	A	A	A	X	B	X	X	X	B	A	X	X	X	B	B	B	X	A	B	X	X	X	X	X	X	X	B	X	A
AX-95022227	1B	58.978	X	X	X	X	B	X	A	A	B	A	X	B	B	A	X	B	B	A	A	A	A	X	B	X	X	X	B	A	X	X	X	B	B	B	X	A	B	X	X	X	X	X	X	X	B	X	A
AX-95085162	1B	58.978	X	X	X	X	B	X	A	A	B	A	X	B	B	A	X	B	B	A	A	A	A	X	B	X	X	X	B	A	X	X	X	B	B	B	X	A	B	X	X	X	X	X	X	X	B	X	A
AX-95187840	1B	58.978	X	X	X	X	B	X	A	A	B	A	X	B	B	A	X	B	B	A	A	A	A	X	B	X	X	X	B	A	X	X	X	B	B	B	X	A	B	X	X	X	X	X	X	X	B	X	A
AX-95224095	1B	58.978	X	X	X	X	B	X	A	A	B	A	X	B	B	A	X	B	B	A	A	A	A	X	B	X	X	X	B	A	X	X	X	B	B	B	X	A	B	X	X	X	X	X	X	X	B	X	A
AX-94401616	1B	60.089	X	X	X	X	B	X	A	A	B	A	X	B	B	A	X	B	B	A	A	A	X	X	B	X	X	X	B	A	X	X	X	B	B	B	X	A	B	X	X	X	X	X	X	X	B	X	A
AX-95229114	1B	60.089	X	X	X	X	B	X	A	A	B	A	X	B	B	A	X	B	B	A	A	A	X	X	B	X	X	X	B	A	X	X	X	B	B	B	X	A	B	X	X	X	X	X	X	X	B	X	A
AX-94841376	1B	61.2	X	X	X	X	B	-	A	A	B	X	X	B	B	A	X	B	B	A	A	A	X	X	B	X	X	X	B	A	X	X	X	B	B	B	X	A	-	X	X	X	X	X	X	X	B	X	A
AX-94665545	1B	67.907	X	X	X	X	X	-	A	-	B	X	X	-	B	-	X	B	-	-	-	X	X	X	B	X	X	X	B	A	X	X	X	B	-	X	X	A	X	X	X	X	X	X	X	X	-	X	A
AX-94620918	1B	0	X	X	A	X	X	X	A	B	X	A	X	B	B	A	X	X	X	X	X	A	A	X	B	X	X	X	X	A	X	X	X	X	B	B	A	X	X	X	B	X	A	B	B	X	B	A	X
AX-94813152	1B	0	X	X	A	X	X	X	A	B	X	A	X	B	B	A	X	X	X	X	X	A	A	X	B	X	X	X	X	A	X	X	X	X	B	B	A	X	X	X	B	X	A	B	B	X	B	-	X
AX-94621037	1B	3.673	X	B	A	X	X	X	A	B	X	A	X	B	B	A	X	X	X	X	X	A	A	X	B	X	X	X	X	A	A	X	X	X	B	B	A	X	X	X	B	X	X	B	B	X	B	A	X
AX-94632981	1B	4.229	X	B	A	X	X	X	A	B	X	A	X	B	B	A	X	X	X	X	X	A	A	X	B	X	X	B	X	A	A	X	X	X	B	B	A	X	X	X	B	X	X	B	B	X	B	A	X
AX-94780679	1B	4.229	X	B	A	X	X	X	-	B	X	A	X	B	B	A	X	X	X	X	X	A	A	X	B	X	X	B	X	A	A	X	X	X	B	B	A	X	X	X	B	X	X	B	B	X	B	A	X
AX-94385888	1B	5.451	X	B	A	X	X	X	A	-	X	A	X	B	B	A	X	X	X	X	X	A	A	X	B	X	X	B	X	A	A	X	X	X	B	X	A	X	X	X	B	X	X	-	B	X	B	A	X
AX-94489390	1B	7.341	X	B	A	X	X	X	A	B	X	A	X	B	B	A	B	X	X	X	X	A	A	X	B	X	X	B	X	A	A	X	X	X	B	B	A	X	X	X	B	X	X	B	B	X	B	A	X
AX-94596078	1B	7.341	X	B	A	X	-	X	A	B	X	A	X	B	B	A	B	X	X	X	X	A	A	X	B	X	X	B	X	A	A	X	X	X	B	B	A	X	X	X	B	X	X	B	B	X	B	A	X
AX-94804524	1B	7.897	X	B	A	X	X	X	A	B	X	A	X	B	B	A	B	X	X	X	X	A	A	X	B	X	X	B	X	A	A	X	X	X	B	B	A	X	X	X	B	X	X	B	B	X	B	A	B
AX-95102985	1B	7.897	X	B	A	X	X	X	A	B	X	A	X	B	B	A	B	X	X	X	X	A	A	X	B	X	X	B	X	A	A	X	X	X	B	B	A	X	X	X	B	X	X	B	B	X	B	A	B
AX-95124696	1B	7.897	X	B	A	X	X	X	A	B	X	A	X	B	B	A	B	X	X	X	X	A	A	X	B	X	X	-	X	A	A	X	X	X	B	B	A	X	X	X	B	X	X	B	B	X	B	A	B
AX-95232646	1B	7.897	X	B	A	X	X	X	A	B	X	A	X	B	B	A	B	X	X	X	X	A	A	X	B	X	X	B	X	A	A	X	X	X	B	B	A	X	X	X	B	X	X	B	B	X	B	A	B
AX-94548821	1B	12.241	X	X	A	X	X	X	A	B	X	A	X	B	-	A	B	X	X	X	X	A	A	X	-	X	X	B	X	A	A	X	X	X	X	-	A	X	X	X	B	X	X	-	X	X	B	-	-
AX-94474299	2B	0	B	A	A	X	X	X	X	X	X	X	X	A	X	X	X	X	A	A	A	A	X	B	B	A	X	X	B	A	X	X	B	B	B	B	B	A	X	B	A	A	X	A	A	X	X	A	X
AX-94681457	2B	0	B	A	A	X	X	X	X	X	X	X	X	A	X	X	X	X	A	A	A	A	X	B	B	A	X	X	B	A	X	X	B	B	B	B	B	A	X	B	A	A	X	A	A	X	X	A	X
AX-94889492	2B	0	B	A	A	X	X	X	X	X	X	X	X	-	X	X	X	X	A	A	A	A	X	B	B	A	X	X	B	A	X	X	B	B	B	B	B	A	X	B	A	A	X	A	A	X	X	A	X
AX-95251312	2B	0	B	A	A	X	X	X	X	X	X	X	X	A	X	X	X	X	A	A	A	A	X	B	B	A	X	X	B	A	X	X	B	B	B	B	B	A	X	B	A	A	X	A	A	X	X	A	X
AX-94437870	2B	0.556	B	A	A	X	X	X	X	X	X	X	X	A	X	X	X	X	A	A	A	A	X	B	B	A	X	X	B	A	-	X	B	B	B	B	B	A	X	B	A	A	X	A	A	X	X	A	X
AX-94499963	2B	0.556	B	A	A	X	X	X	X	X	X	X	X	A	X	X	X	X	A	A	A	A	X	B	B	A	X	X	B	A	A	X	B	B	B	B	B	A	X	B	A	A	X	A	A	X	X	A	X
AX-95009540	2B	0.556	B	A	A	X	X	X	X	X	X	X	X	A	X	X	X	X	A	A	A	A	X	B	B	A	X	X	B	A	A	X	B	B	B	B	B	A	X	B	A	A	X	A	A	X	X	A	X
AX-95199367	2B	0.556	B	A	A	X	X	X	X	X	X	X	X	A	X	X	X	X	A	A	A	A	X	B	B	A	X	X	B	-	A	X	B	B	B	B	B	A	X	B	A	A	X	A	A	X	X	A	X
AX-95216074	2B	0.556	B	A	A	X	X	X	X	X	X	X	X	A	X	X	X	X	A	A	A	A	X	B	B	A	X	X	B	-	A	X	B	B	B	B	B	A	X	B	A	A	X	A	A	X	X	A	X
AX-94679104	2B	1.111	B	A	A	X	X	X	X	X	X	X	X	A	X	X	X	X	A	A	A	A	X	B	B	A	X	X	B	A	A	X	B	B	B	B	B	A	X	B	A	A	X	A	A	X	X	A	X
AX-94469326	2B	1.667	-	A	A	X	X	X	X	X	X	X	X	A	X	X	X	X	A	A	A	A	X	-	B	A	X	X	B	A	A	X	B	-	-	X	B	A	X	B	A	A	X	A	A	X	X	A	X
AX-94540532	2B	2.889	B	A	A	X	X	X	X	X	X	X	X	A	X	X	X	X	A	A	A	A	X	B	B	A	X	X	B	A	A	X	B	B	B	B	B	A	X	B	A	A	X	A	A	X	X	A	X
AX-94483531	2B	5.67	B	A	A	X	X	X	X	X	B	X	X	A	X	X	X	X	A	A	A	A	X	B	B	A	X	B	B	A	A	X	B	B	B	B	B	A	X	B	A	A	X	A	A	X	X	A	X
AX-94666545	2B	5.67	-	A	A	X	X	X	X	X	B	X	X	A	X	X	X	X	A	A	A	A	X	B	-	A	X	B	-	A	A	X	B	B	B	B	B	A	X	B	A	A	X	A	A	X	X	A	X
AX-94820757	2B	5.67	B	A	A	X	X	X	X	X	B	X	X	A	X	X	X	X	A	A	A	A	X	-	B	A	X	B	B	A	A	X	B	B	B	B	B	A	X	B	A	A	X	A	A	X	X	A	X
AX-94850432	2B	6.225	B	A	A	X	X	X	X	X	B	X	X	-	X	X	X	X	A	A	A	A	X	B	B	A	X	B	B	A	-	X	B	B	B	B	B	A	X	B	A	A	X	A	A	X	X	X	X
AX-94906650	2B	7.448	X	A	A	X	X	X	X	X	B	X	X	A	X	X	X	X	A	A	A	A	X	B	B	A	X	B	B	A	X	X	B	B	B	B	B	A	X	B	A	A	X	A	A	X	X	A	X
AX-94982382	2B	8.67	B	-	-	X	X	X	X	X	B	X	X	A	X	X	X	X	A	A	A	-	X	B	B	A	X	B	B	A	X	X	B	B	B	B	B	A	X	B	A	A	X	A	A	X	X	A	X
AX-94469670	2B	9.226	B	A	A	X	X	X	X	X	B	X	X	A	X	X	X	X	A	A	A	A	X	B	B	A	X	B	B	A	X	X	B	B	B	B	B	A	X	B	A	A	X	A	A	X	X	A	X
AX-94508950	2B	9.226	B	-	A	X	X	X	X	X	B	X	X	A	X	X	X	X	A	A	A	A	X	B	B	A	X	B	B	A	X	X	B	B	B	B	B	A	X	B	A	A	X	A	A	X	X	A	X
AX-94620141	2B	9.226	B	A	A	X	X	X	X	X	B	X	X	A	X	X	X	X	A	A	A	A	X	B	B	A	X	B	B	A	-	X	B	B	B	B	B	A	X	B	A	A	X	A	A	X	X	A	X
AX-94696803	2B	9.226	B	A	A	X	X	X	X	X	B	X	X	A	X	X	X	X	A	A	A	A	X	B	B	A	X	B	B	A	-	X	B	B	B	B	B	A	X	B	A	A	X	A	A	X	X	A	X
AX-95147784	2B	9.226	B	A	A	X	X	X	X	X	B	X	X	A	X	X	X	X	A	A	A	A	X	B	B	A	X	B	B	A	X	X	B	B	B	B	B	A	X	B	A	A	X	A	A	X	X	A	X
AX-95257896	2B	9.226	B	A	A	X	X	X	X	X	B	X	X	A	X	X	X	X	A	A	A	A	X	B	B	A	X	B	B	A	X	X	B	B	B	B	B	A	X	B	A	A	X	A	A	X	X	A	X
AX-95652890	2B	10.337	B	A	A	X	X	X	X	X	B	X	X	A	X	A	X	X	A	A	X	A	X	B	B	A	X	B	B	A	X	X	B	B	B	B	B	A	X	B	A	A	X	A	A	X	X	A	X
AX-94547080	2B	12.561	B	A	A	A	X	X	X	X	B	X	X	A	X	X	X	X	A	A	A	A	X	B	B	A	X	B	B	A	X	X	-	B	B	B	B	A	X	B	A	A	X	A	A	X	X	A	X
AX-94852865	2B	12.561	B	A	A	A	X	X	X	X	B	X	X	A	X	X	X	X	A	A	A	A	X	B	B	A	X	B	B	A	X	X	B	B	B	B	B	A	X	B	A	A	X	A	A	X	X	A	X
AX-94882684	2B	13.117	-	A	A	A	-	X	X	X	B	X	X	A	X	X	X	X	A	A	A	A	X	B	-	A	X	B	-	A	X	X	B	B	B	B	B	A	X	-	A	A	X	A	A	X	X	A	X
AX-94534867	2B	14.339	B	A	A	A	X	X	X	X	B	X	X	A	X	X	X	X	A	A	A	A	X	B	B	A	X	B	B	A	A	X	B	B	B	B	B	A	X	B	A	A	X	A	A	X	X	A	X
AX-94562676	2B	14.339	B	A	A	A	X	X	X	X	B	X	X	-	X	X	X	X	A	A	A	A	X	B	B	A	X	B	B	A	-	X	B	B	B	B	B	A	X	B	A	A	X	A	A	X	X	A	X
AX-94625640	2B	14.339	B	A	A	A	X	X	X	X	B	X	X	A	X	X	X	X	A	A	A	A	X	B	B	A	X	B	B	A	A	X	B	B	B	B	B	A	X	B	A	A	X	A	A	X	X	A	X
AX-94698075	2B	14.339	B	A	A	A	X	X	X	X	B	X	X	A	X	X	X	X	A	A	A	A	X	B	B	A	X	B	B	A	A	X	B	B	B	B	B	A	X	B	A	A	X	A	A	X	X	A	X
AX-94946471	2B	14.339	B	A	A	A	X	X	X	X	B	X	X	A	X	X	X	X	A	A	A	A	X	B	B	A	X	B	B	A	A	X	B	B	B	B	B	A	X	B	A	A	X	A	A	X	X	A	X
AX-95080156	2B	14.339	B	A	A	A	X	X	X	X	B	X	X	A	X	X	X	X	A	A	A	A	X	B	B	A	X	B	B	A	A	X	B	B	B	B	B	A	X	B	A	A	X	A	A	X	X	A	X
AX-95630341	2B	14.339	B	A	A	A	X	X	X	X	B	X	X	A	X	X	X	X	A	A	A	A	X	B	B	A	X	B	B	A	A	X	B	B	B	B	B	A	X	B	A	A	X	A	A	X	X	A	X
AX-95652833	2B	14.339	B	A	A	A	X	X	X	X	B	X	X	A	X	X	X	X	A	A	A	A	X	B	B	A	X	B	B	A	A	X	B	B	B	B	B	A	X	B	A	A	X	A	A	X	X	A	X
AX-94396682	2B	14.895	B	A	A	A	X	X	X	X	B	X	X	A	X	X	X	X	A	A	A	A	X	B	B	A	X	B	B	A	A	X	B	B	B	B	B	A	X	B	A	A	X	A	X	X	X	A	X
AX-94694632	2B	14.895	B	A	A	A	X	X	X	X	B	X	X	A	X	X	X	X	A	A	A	A	X	B	B	A	X	B	B	A	A	X	B	B	B	B	B	A	X	B	A	A	X	A	X	X	X	A	X
AX-94911579	2B	14.895	B	A	A	A	X	X	X	X	B	X	X	A	X	X	X	X	A	A	A	A	X	B	B	A	X	B	B	A	A	X	B	B	B	B	B	A	X	B	A	A	X	A	X	X	X	A	X
AX-94945766	2B	14.895	B	A	A	A	X	X	X	X	B	X	X	A	X	X	X	X	A	A	A	A	X	B	B	A	X	B	B	A	A	X	B	B	B	B	B	A	X	B	A	A	X	A	X	X	X	A	X
AX-94402003	2B	20.698	X	A	A	X	X	X	X	X	B	X	B	A	X	X	X	X	X	A	X	A	X	B	B	A	X	B	B	A	A	X	B	B	B	B	B	A	X	B	A	A	X	A	X	X	X	X	X
AX-94933020	2B	20.698	X	-	A	X	X	X	X	X	B	X	B	A	X	X	X	X	X	A	X	A	X	B	B	A	X	B	B	A	A	X	B	B	B	B	B	A	X	B	A	A	X	A	X	X	X	X	X
AX-95186189	2B	20.698	X	A	A	X	X	X	X	X	B	X	B	A	X	X	X	X	X	A	X	A	X	B	B	A	X	B	B	A	A	X	B	B	B	B	B	A	X	B	A	A	X	A	X	X	X	X	X
AX-95231966	2B	20.698	X	A	A	X	X	X	X	X	B	X	B	A	X	X	X	X	X	A	X	A	X	B	B	A	X	B	B	A	-	X	B	B	B	-	B	A	X	B	A	A	X	A	X	X	X	X	X
AX-94652634	2B	21.921	X	A	A	X	X	X	X	X	B	X	-	A	X	X	X	X	X	A	X	A	X	-	B	A	X	X	B	A	X	X	B	-	B	B	B	A	X	B	A	-	X	A	X	X	X	X	X
AX-94834979	2B	25.371	X	A	A	X	X	X	X	X	-	X	X	-	X	X	X	X	X	A	X	A	X	X	B	A	X	B	B	A	A	X	B	X	B	B	B	A	X	B	A	A	X	A	X	X	X	X	X
AX-94773766	2B	32.077	X	A	A	-	X	X	X	X	B	X	X	A	X	B	X	-	X	A	X	A	X	-	B	A	X	B	B	A	A	X	B	B	X	B	B	A	X	B	A	A	A	A	X	X	-	X	A
AX-94432295	2B	33.189	X	A	A	B	X	X	X	X	B	X	B	A	X	X	X	X	X	A	X	A	X	B	B	A	X	B	B	A	A	X	B	B	X	B	B	A	X	B	A	A	A	A	X	X	X	X	A
AX-95146413	2B	33.189	X	A	A	B	X	X	X	X	B	X	B	A	X	X	X	X	X	A	X	A	X	B	B	A	X	B	B	A	A	X	B	B	X	B	B	A	X	B	A	A	A	A	X	X	X	X	A
AX-94511280	2B	34.3	X	A	A	B	B	X	X	X	B	X	B	A	X	X	X	X	X	A	X	A	X	B	B	-	X	B	B	A	X	X	B	B	X	B	B	A	X	B	A	A	A	A	X	X	X	X	A
AX-94530081	2B	34.855	X	A	A	B	X	X	X	X	B	X	B	A	X	X	X	X	X	A	X	A	X	B	B	A	X	B	B	A	X	X	B	B	X	B	B	A	X	B	A	A	A	A	X	X	X	X	A
AX-94604134	2B	34.855	X	A	A	B	X	X	X	X	B	X	B	A	X	X	X	X	X	A	X	A	X	B	B	A	X	B	B	A	X	X	B	B	X	B	B	A	X	B	A	A	A	A	X	X	X	X	A
AX-94717768	2B	34.855	X	A	A	B	X	X	X	X	B	X	B	A	X	X	X	X	X	A	X	A	X	B	B	A	X	B	B	A	X	X	B	B	X	B	B	A	X	B	A	A	A	A	X	X	X	X	A
AX-95003644	2B	34.855	X	A	A	B	X	X	X	X	B	X	B	A	X	X	X	X	X	A	X	A	X	B	B	A	X	B	B	A	X	X	B	B	X	B	B	A	X	B	A	A	A	A	X	X	X	X	A
AX-94395539	2B	36.523	X	A	A	B	X	X	X	X	B	X	B	A	X	X	X	X	X	A	X	A	X	B	B	A	X	B	B	A	X	X	B	B	X	B	B	A	X	B	A	A	A	A	X	X	X	X	A
AX-94747962	2B	36.523	X	A	A	B	X	X	X	X	B	X	B	A	X	X	X	X	X	A	X	A	X	B	B	A	X	B	B	A	X	X	B	B	X	B	B	A	X	B	A	A	-	A	X	X	X	X	A
AX-94527740	2B	37.078	X	A	A	B	X	X	X	X	B	X	B	A	X	X	-	-	X	A	X	A	X	B	B	A	-	B	B	A	A	X	B	-	X	B	B	A	X	-	A	A	A	A	X	X	X	X	A
AX-94653059	2B	37.078	X	A	A	B	X	X	X	X	B	X	B	A	X	X	X	X	X	A	X	A	X	B	B	A	X	B	B	A	A	X	B	B	X	B	B	A	X	B	A	A	A	A	X	X	X	X	A
AX-94656096	2B	37.078	X	A	A	B	X	X	X	X	B	X	B	A	X	X	X	X	X	A	X	A	X	B	B	A	X	B	B	A	A	X	B	B	X	B	B	A	X	B	A	A	A	A	X	X	X	X	A
AX-95076637	2B	37.078	X	A	A	-	X	X	X	X	B	X	-	A	-	X	X	X	X	A	-	A	X	-	-	A	X	B	B	A	-	X	B	B	X	B	B	A	X	B	A	A	A	A	X	X	-	X	A
AX-95238403	2B	37.745	X	-	A	B	X	X	X	X	B	X	-	A	X	X	X	X	X	A	X	A	X	-	-	A	X	B	-	A	A	X	B	B	X	-	-	A	X	B	A	A	A	A	X	X	X	X	A
AX-94441862	2B	41.083	X	-	A	B	X	X	X	X	B	X	-	A	X	X	X	X	X	A	X	A	X	B	B	A	X	X	X	A	A	X	B	B	X	B	B	A	X	-	A	A	A	A	X	X	X	X	A
AX-94643790	2B	46.887	X	A	A	B	X	X	X	X	B	X	-	A	X	X	X	X	A	A	X	A	X	X	X	A	X	-	X	A	A	X	-	X	X	X	-	A	X	B	A	A	A	A	X	X	X	X	A
AX-94475398	3B	0	X	A	B	X	X	B	B	B	X	X	X	A	X	X	B	B	X	X	X	X	A	B	X	X	A	X	X	X	X	A	X	A	A	A	X	B	X	X	X	A	X	X	X	X	X	A	X
AX-94386613	3B	3.45	X	A	B	X	X	B	B	B	B	X	X	A	B	X	B	B	X	X	X	X	A	B	X	X	A	X	X	X	X	A	B	A	A	A	X	B	X	X	X	A	X	X	X	X	A	A	X
AX-94429243	3B	3.45	X	A	B	X	X	B	B	B	B	X	X	A	B	X	B	B	X	X	X	X	A	B	X	X	A	X	X	X	X	A	B	A	A	A	X	B	X	X	X	A	X	X	X	X	A	A	X
AX-94653790	3B	3.45	X	A	B	X	X	B	B	B	B	X	X	A	B	X	B	B	X	X	X	X	A	B	X	X	A	X	X	X	X	A	B	A	A	A	X	B	X	X	X	A	X	X	X	X	A	A	X
AX-94620679	3B	4.561	X	A	B	X	X	B	B	B	B	X	X	A	B	X	B	B	X	X	X	X	A	B	X	X	A	X	X	X	X	A	B	A	A	A	X	B	X	X	X	A	X	X	X	X	A	A	X
AX-94848312	3B	4.561	X	A	B	X	X	B	B	B	B	X	X	A	B	X	B	B	X	X	X	X	A	B	X	X	A	X	X	X	X	A	B	A	A	A	X	B	X	X	X	A	X	X	X	X	A	A	X
AX-95631196	3B	4.561	X	A	B	X	X	B	B	B	B	X	X	A	B	X	B	B	X	X	X	X	A	B	X	X	A	X	X	X	X	A	B	A	A	A	X	B	X	X	X	A	X	X	X	X	A	A	X
AX-94405024	3B	5.117	X	A	B	X	X	B	B	B	B	X	X	A	X	X	B	B	X	X	X	X	A	B	X	X	A	X	X	X	X	A	B	A	A	A	X	B	X	X	X	A	X	X	X	X	A	A	X
AX-94439583	3B	5.117	X	A	B	X	X	B	B	B	B	X	X	A	X	X	B	B	X	X	X	X	A	B	X	X	A	X	X	X	X	A	B	A	A	A	X	B	X	X	X	A	X	X	X	X	A	A	X
AX-94514883	3B	5.117	X	A	B	X	X	B	B	B	B	X	X	A	X	X	B	B	X	X	X	X	A	B	X	X	A	X	X	X	X	A	B	A	A	A	X	B	X	X	X	A	X	X	X	X	A	A	X
AX-94550642	3B	5.117	X	A	B	X	X	B	B	B	B	X	X	A	X	X	B	B	X	X	X	X	A	B	X	X	A	X	X	X	X	A	B	A	A	A	X	B	X	X	X	A	X	X	X	X	A	A	X
AX-94561771	3B	5.117	X	A	B	X	X	B	B	B	B	X	X	A	X	X	B	B	X	X	X	X	A	B	X	X	A	X	X	X	X	A	B	A	A	A	X	B	X	X	X	A	X	X	X	X	A	A	X
AX-94633883	3B	5.117	X	A	B	X	X	B	B	B	B	X	X	A	X	X	B	B	X	X	X	X	A	B	X	X	A	X	X	X	X	A	B	A	A	A	X	B	X	X	X	A	X	X	X	X	A	A	X
AX-94976529	3B	5.117	X	A	B	X	X	B	B	B	B	X	X	A	X	X	B	B	X	X	X	X	A	B	X	X	A	X	X	X	X	A	B	A	A	A	X	B	X	X	X	A	X	X	X	X	A	A	X
AX-95203370	3B	5.117	X	A	B	X	X	B	B	B	B	X	X	A	X	X	B	B	X	X	X	X	A	B	X	X	A	X	X	-	X	A	B	A	A	A	X	B	X	X	X	A	X	X	X	X	A	A	X
AX-95629895	3B	5.117	X	A	B	X	X	B	B	B	B	X	X	A	X	X	B	B	X	X	X	X	A	B	X	X	A	X	X	X	X	A	B	A	A	A	X	B	X	X	X	A	X	X	X	X	A	A	X
AX-95632862	3B	7.563	X	A	B	X	X	B	B	B	B	X	X	A	X	X	B	-	X	X	X	X	A	B	X	X	X	X	X	X	X	X	B	A	-	A	X	B	X	X	X	A	X	X	X	X	A	A	X
AX-95150153	3B	8.897	X	A	B	X	X	B	B	B	B	X	X	A	-	X	B	-	X	X	X	X	A	B	X	X	A	X	X	X	X	A	B	A	X	A	X	-	X	X	X	A	X	X	X	X	A	A	X
AX-94683734	3B	11.789	X	A	B	X	X	-	-	B	B	X	X	A	B	X	B	B	X	X	X	X	A	-	X	X	A	X	X	X	X	A	B	-	X	A	X	B	X	X	X	-	X	X	X	X	A	A	X
AX-94937601	3B	0	X	X	X	X	X	X	A	X	X	A	B	X	-	B	X	X	A	X	X	X	X	X	X	A	X	A	A	-	A	X	X	X	B	-	X	A	-	B	-	B	B	X	X	B	X	X	A
AX-95652954	3B	0.667	X	X	X	X	X	X	A	X	X	A	B	X	A	B	X	X	A	X	X	X	X	X	X	A	X	A	A	X	A	X	X	X	B	B	X	A	B	B	A	B	B	X	X	B	X	X	A
AX-94462966	3B	1.333	X	X	X	X	X	X	-	X	X	A	B	-	-	B	X	X	A	X	-	X	X	X	X	-	X	A	-	X	A	X	X	X	B	B	X	A	B	B	A	B	B	X	X	B	X	X	A
AX-94721806	3B	2	X	X	X	X	X	X	A	X	X	A	B	X	A	B	X	X	A	X	X	X	X	X	X	A	X	A	A	A	A	X	X	X	B	B	X	A	B	B	A	B	B	X	X	B	X	X	A
AX-94836248	3B	3.111	X	X	X	X	X	X	A	X	X	A	B	X	A	B	X	X	A	X	X	X	X	X	X	A	X	A	A	A	A	X	X	X	X	B	X	A	B	B	A	B	B	X	X	B	X	X	A
AX-94433970	3B	3.667	X	X	X	X	X	X	A	X	X	-	B	X	A	B	X	X	A	X	X	X	X	X	X	A	X	A	A	A	A	X	X	X	B	B	X	A	B	B	A	B	B	X	X	B	X	X	A
AX-94500220	3B	3.667	X	X	X	X	X	X	A	X	X	A	B	X	A	B	X	X	A	X	X	X	X	X	X	A	X	A	A	A	A	X	X	X	B	B	X	A	B	B	A	B	B	X	X	B	X	X	A
AX-94545393	3B	3.667	X	X	X	X	X	X	A	X	X	A	B	X	A	B	X	X	A	X	X	X	X	X	X	A	X	A	A	A	A	X	X	X	B	B	X	A	B	B	A	B	B	X	X	B	X	X	A
AX-94583628	3B	3.667	X	X	X	X	X	X	A	X	X	A	B	X	A	B	X	X	A	X	X	X	X	X	X	A	X	A	A	A	A	X	X	X	B	B	X	A	-	B	A	B	B	X	X	-	X	X	A
AX-94790051	3B	3.667	X	X	X	X	X	X	A	X	X	A	B	X	A	B	X	X	A	X	X	X	X	X	X	A	X	A	A	-	A	X	X	X	B	B	X	A	B	B	A	B	B	X	X	B	X	X	A
AX-94822432	3B	3.667	X	X	X	X	X	X	A	X	X	A	B	X	A	B	X	X	A	X	X	X	X	X	X	A	X	A	A	A	A	X	X	X	B	B	X	A	B	B	A	B	B	X	X	B	X	X	A
AX-94835626	3B	3.667	X	X	X	X	X	X	A	X	X	A	B	X	A	B	X	X	A	X	X	X	X	X	X	A	X	A	A	A	A	X	X	X	B	B	X	A	B	B	A	B	B	X	X	B	X	X	A
AX-94927619	3B	3.667	X	X	X	X	X	X	A	X	X	A	-	X	A	B	X	X	A	X	X	X	X	X	X	A	X	A	A	-	A	X	X	X	B	B	X	A	B	B	A	B	B	X	X	-	X	X	A
AX-94990660	3B	3.667	X	X	X	X	X	X	A	X	X	A	B	X	A	B	X	X	A	X	X	X	X	X	X	A	X	A	A	A	A	X	X	X	B	B	X	A	B	B	A	B	B	X	X	B	X	X	A
AX-95136479	3B	3.667	X	X	X	X	X	X	A	X	X	A	B	X	A	B	X	X	A	X	X	X	X	X	X	A	X	A	A	A	A	X	X	X	B	B	X	A	B	B	A	B	B	X	X	B	X	X	A
AX-95248765	3B	3.667	X	X	X	X	X	X	A	X	X	A	B	X	A	B	X	X	A	X	X	X	X	X	X	A	X	A	A	A	A	X	X	X	B	B	X	A	B	B	A	B	B	X	X	B	X	X	A
AX-94946983	3B	7.34	-	A	X	X	X	X	A	X	-	A	B	A	A	B	X	X	A	X	X	X	X	X	A	A	X	A	A	A	A	-	X	X	B	B	-	A	B	B	A	B	B	X	X	B	-	X	A
AX-94477203	3D	0	X	X	-	B	A	X	A	B	X	B	-	A	A	X	X	X	B	B	B	X	B	X	B	X	B	A	B	X	X	A	B	-	B	A	X	X	X	B	B	A	A	X	A	X	A	X	B
AX-94534357	3D	1.223	X	A	A	B	A	X	A	B	X	B	A	A	A	X	X	X	B	B	B	X	B	X	B	X	B	A	B	X	X	A	B	B	B	A	X	X	X	B	B	A	A	X	A	X	A	X	B
AX-94489137	3D	3.558	X	A	A	B	A	X	A	B	X	B	A	-	A	A	X	X	B	B	B	X	B	X	B	X	B	A	B	X	X	A	B	B	B	A	X	X	X	B	B	A	A	X	A	X	A	X	B
AX-95008504	3D	3.558	X	A	A	B	A	X	A	B	X	B	A	A	A	A	X	X	B	B	B	X	B	X	B	X	B	A	B	X	X	A	B	B	B	A	X	X	X	B	B	A	A	X	A	X	A	X	B
AX-94680433	3D	4.113	X	A	A	-	A	X	A	B	X	B	A	A	A	A	X	X	B	B	B	X	B	X	B	X	B	A	B	X	X	A	B	B	B	A	X	X	X	B	B	A	A	X	A	X	A	X	B
AX-94977105	3D	4.113	X	A	A	B	A	X	A	B	X	B	A	A	A	A	X	X	B	B	B	X	B	X	B	X	B	A	B	X	X	A	B	B	B	A	X	X	X	B	B	A	A	X	A	X	A	X	B
AX-95137890	3D	4.113	X	A	A	B	A	X	A	B	X	B	A	A	A	A	X	X	B	B	B	X	B	X	B	X	B	A	B	X	X	A	B	B	B	A	X	X	X	B	B	A	A	X	A	X	A	X	B
AX-94720192	3D	7.005	X	A	A	X	A	X	A	B	X	-	A	A	A	X	X	X	B	X	-	X	B	X	B	X	B	A	B	X	X	A	B	B	B	A	X	X	X	B	B	A	A	X	A	X	A	X	B
AX-94681719	3D	9.897	X	A	A	B	A	X	A	B	X	B	A	A	X	X	X	X	B	B	B	X	B	X	B	X	B	A	B	X	X	A	B	B	B	A	X	X	X	B	B	A	A	X	A	X	A	X	B
AX-94942024	3D	18.424	X	A	X	B	A	X	A	B	B	B	A	-	X	B	X	X	B	-	B	B	B	X	-	X	-	X	B	X	X	X	B	B	X	A	X	X	X	B	B	A	A	X	A	X	A	X	B
AX-94919791	3D	18.979	X	A	X	B	A	X	A	B	B	B	A	X	X	B	X	X	B	X	B	B	B	X	B	X	X	X	B	X	X	X	B	B	X	A	X	X	X	B	B	A	A	X	A	X	A	X	B
AX-95071096	3D	22.429	B	A	X	B	A	X	A	B	B	B	X	X	X	B	X	X	B	X	B	B	X	X	X	X	X	X	B	X	X	X	B	B	X	A	X	X	X	B	B	A	A	X	A	X	A	X	B
AX-94734191	3D	26.102	X	-	X	B	A	X	-	B	X	B	B	X	X	B	X	X	B	-	B	B	X	-	X	X	X	X	B	B	X	X	B	B	X	A	X	X	X	B	B	A	A	X	A	X	A	X	B
AX-94942415	3D	34.857	X	-	B	B	A	A	-	B	X	X	B	A	X	B	X	X	B	X	B	B	X	X	X	X	X	X	B	B	X	A	-	B	X	-	X	X	X	B	B	-	A	X	-	X	A	X	X
AX-94667914	3D	37.081	X	A	B	-	A	A	A	B	X	X	-	A	X	B	X	X	B	X	B	B	X	A	X	X	X	X	B	-	X	A	X	X	X	A	X	X	X	B	B	B	A	X	A	X	-	X	X
AX-94497274	3D	0	X	-	B	X	X	A	X	X	X	X	B	X	B	X	B	X	A	X	X	B	A	X	-	X	X	-	X	X	X	X	X	X	B	X	X	X	A	B	X	-	X	A	X	X	-	X	-
AX-94910107	3D	5.017	A	X	X	X	X	A	X	X	X	X	-	A	-	X	B	X	A	X	X	B	A	X	X	X	X	B	X	X	-	X	X	X	-	X	X	X	A	B	X	B	X	A	A	X	X	X	X
AX-94717581	3D	7.018	A	X	B	X	X	-	X	X	X	X	B	A	-	X	B	X	A	X	X	B	A	X	-	X	X	-	X	X	X	X	X	X	B	X	X	X	-	B	X	B	X	A	A	X	X	X	X
AX-94721213	3D	8.351	A	X	B	X	X	A	X	X	X	X	B	A	B	X	B	X	A	X	X	B	A	X	B	X	X	B	X	X	X	X	X	X	B	X	X	X	A	B	X	B	X	A	A	X	X	X	X
AX-94791751	3D	9.018	A	X	B	X	X	A	X	X	X	X	B	A	B	X	B	X	A	X	X	B	A	X	B	X	X	B	X	-	X	X	X	-	B	X	-	X	A	B	X	B	X	A	A	X	X	X	X
AX-94824017	3D	9.018	A	X	B	X	X	A	X	-	X	X	B	A	B	X	B	X	A	X	X	-	A	X	B	X	-	B	X	X	X	X	X	X	B	X	X	X	A	B	X	B	X	A	A	X	X	X	X
AX-95204671	3D	9.018	A	X	B	X	X	A	X	-	-	X	B	A	B	X	B	-	A	-	X	B	A	X	-	X	X	B	X	X	X	X	X	X	B	X	X	-	A	B	X	B	-	A	A	-	X	X	-
AX-94415259	3D	11.91	A	X	B	X	X	A	X	X	-	X	B	A	B	-	B	-	A	-	X	B	A	X	B	X	-	B	X	X	-	X	X	X	B	X	X	X	A	B	X	-	-	A	A	-	X	X	X
AX-95010529	3D	19.866	A	X	B	X	X	A	X	B	X	A	B	A	B	X	B	X	A	X	X	B	A	X	B	X	X	B	X	X	A	X	X	X	B	X	X	X	A	B	X	B	X	A	A	X	X	X	X
AX-94497871	4A	0	X	A	A	A	-	X	X	X	A	A	X	B	B	X	X	X	B	A	X	B	B	X	B	X	X	X	X	X	B	X	B	X	-	X	X	B	A	X	X	X	X	A	X	B	B	A	X
AX-94512247	4A	1.779	X	A	A	A	B	B	X	X	A	A	X	B	B	X	X	X	B	A	X	B	B	X	B	X	X	X	X	B	B	X	B	X	B	X	X	B	A	X	X	B	X	A	X	B	B	A	X
AX-94597268	4A	1.779	X	A	A	A	B	B	X	X	A	A	X	B	B	X	X	X	B	A	X	B	B	X	B	X	X	X	X	B	B	X	B	X	B	X	X	B	A	X	X	B	X	A	X	B	B	A	X
AX-94693167	4A	1.779	X	A	A	A	B	B	X	X	-	A	X	-	B	X	X	X	B	A	X	-	B	X	B	X	X	X	X	B	B	X	B	X	B	X	X	B	A	X	X	B	X	A	X	B	B	A	X
AX-95159296	4A	1.779	X	A	A	A	B	B	X	X	A	A	X	B	B	X	X	X	B	A	X	B	B	X	B	X	X	X	X	B	B	X	B	X	B	X	X	B	A	X	X	B	X	A	X	B	B	A	X
AX-95131353	4A	2.334	X	A	A	A	B	B	X	X	A	A	X	B	B	X	X	X	B	A	X	B	B	X	B	X	X	X	X	B	B	X	B	X	B	X	X	B	A	X	X	B	X	-	X	B	B	A	X
AX-94767736	4A	7.015	X	A	A	A	B	B	X	X	A	A	X	B	B	X	X	X	B	A	X	B	B	X	B	X	X	X	A	B	B	X	B	X	B	X	X	B	X	X	X	B	X	X	X	B	B	A	X
AX-94399384	4A	8.126	X	A	A	A	B	B	X	X	A	A	X	B	B	-	X	X	B	A	X	B	B	B	B	X	X	X	A	B	B	X	B	X	B	X	X	B	X	X	X	B	X	X	X	B	B	A	X
AX-94999060	4A	10.016	X	A	A	A	-	B	X	X	A	A	X	-	B	X	X	X	-	A	X	B	B	B	-	X	X	X	A	-	B	X	B	X	B	X	X	X	X	X	X	B	X	X	X	B	X	A	X
AX-95652024	4A	14.136	X	-	A	A	B	X	X	X	A	A	X	X	X	X	X	X	X	A	X	-	B	B	X	X	X	X	A	X	B	X	B	X	B	X	X	B	X	X	X	B	X	X	X	B	X	A	X
AX-94775503	4A	0	B	B	B	X	A	X	A	A	B	A	B	B	X	X	B	X	X	B	X	X	X	B	A	X	A	A	X	X	X	A	B	A	B	X	A	X	B	A	B	B	X	X	X	B	X	X	X
AX-95105751	4A	3.562	B	B	B	X	A	X	A	A	B	A	B	B	X	X	B	X	X	B	X	X	X	X	A	-	A	A	X	B	X	A	B	A	B	X	A	X	B	A	X	B	X	X	A	-	X	X	X
AX-94877844	4A	10.521	B	-	X	X	A	B	X	A	B	A	B	-	X	X	B	X	X	B	X	X	X	X	A	X	A	A	X	B	B	A	B	A	B	B	A	X	B	A	X	B	X	X	A	B	X	X	X
AX-95199681	4A	10.521	B	B	X	X	A	B	X	A	B	A	B	B	X	X	B	X	X	B	X	X	X	X	A	X	A	A	X	B	B	A	B	A	B	B	A	X	B	A	X	B	X	X	A	B	X	X	X
AX-94440599	4A	0	A	X	B	X	A	A	X	B	B	B	X	-	-	B	A	X	B	A	A	A	-	X	B	-	B	B	B	A	X	B	X	B	B	X	B	B	A	B	B	A	-	A	B	B	A	X	X
AX-94926121	4A	8.183	A	X	B	X	A	A	X	X	B	X	X	B	X	B	A	X	X	A	A	A	X	X	B	B	X	X	B	A	X	B	X	-	B	X	X	B	A	X	B	A	X	A	B	B	A	X	X
AX-94591428	4A	10.184	A	X	-	X	A	A	X	X	B	X	-	-	X	B	A	X	B	A	A	A	X	X	B	B	X	X	-	A	X	B	X	X	B	X	X	B	A	X	B	A	-	A	B	B	A	X	X
AX-94469149	4A	11.518	A	X	B	X	A	A	X	X	B	X	X	B	X	B	A	X	B	A	A	A	X	X	B	B	X	X	B	A	X	B	X	X	B	X	X	B	A	X	B	A	X	A	B	B	A	X	X
AX-94470747	4A	11.518	A	X	B	X	A	A	X	X	B	X	X	B	X	B	A	X	B	A	A	A	X	X	B	B	X	X	B	A	X	B	X	X	B	X	X	B	A	X	B	A	X	A	B	B	A	X	X
AX-94491796	4A	11.518	A	X	B	X	A	A	X	X	B	X	-	B	-	B	A	-	B	A	A	A	X	X	B	B	X	X	B	A	X	B	X	X	B	X	X	B	A	X	B	A	X	A	B	B	A	X	X
AX-94505267	4A	11.518	A	X	B	X	A	A	X	X	B	X	X	B	X	B	A	X	B	A	A	A	X	X	B	B	X	X	B	A	X	B	X	X	B	X	X	B	A	X	B	A	X	A	B	B	A	X	X
AX-94507005	4A	11.518	A	X	B	X	A	A	X	X	B	X	X	B	X	B	A	X	B	A	A	A	X	X	B	B	X	X	B	A	X	B	X	X	B	X	X	B	A	X	B	A	X	A	B	B	A	X	X
AX-94512484	4A	11.518	A	X	B	X	A	A	-	X	B	X	X	B	X	B	A	X	B	A	A	A	X	X	B	B	X	X	B	A	X	B	X	X	B	X	X	-	A	X	B	A	X	A	B	B	A	X	X
AX-94555122	4A	11.518	A	X	B	X	A	A	X	X	B	X	X	B	X	B	A	X	B	A	A	A	X	X	B	B	X	X	B	A	X	B	X	X	B	X	X	B	A	X	B	A	X	A	B	B	A	X	X
AX-94589468	4A	11.518	A	X	B	X	A	A	X	X	B	X	X	B	X	-	A	X	B	A	A	A	X	X	B	B	X	-	B	A	X	B	X	X	B	X	X	B	A	X	B	A	X	A	B	B	A	X	X
AX-94614785	4A	11.518	A	X	B	X	A	A	X	X	B	X	X	B	X	B	A	X	B	A	A	A	X	X	B	B	X	X	B	A	X	B	X	X	B	X	X	B	A	X	B	A	X	A	B	B	A	X	X
AX-94619716	4A	11.518	A	X	B	X	A	A	X	X	B	X	X	B	X	B	A	X	B	A	A	A	X	X	B	B	X	X	B	A	X	B	X	X	B	X	X	B	A	X	B	A	X	A	B	B	A	X	X
AX-94689733	4A	11.518	A	X	B	X	A	A	X	X	B	X	X	B	X	B	A	X	B	A	A	A	X	X	B	B	X	X	B	A	X	B	X	X	B	X	X	B	A	X	B	A	X	A	B	B	A	X	X
AX-94694992	4A	11.518	A	X	B	X	A	A	X	X	B	X	X	B	X	B	A	X	B	A	A	A	X	X	-	B	X	X	B	A	X	B	X	X	B	X	X	B	A	X	B	A	X	A	B	B	A	X	X
AX-94750815	4A	11.518	A	X	B	X	A	A	X	X	B	X	X	B	X	B	A	X	B	A	A	A	X	X	B	B	X	X	B	A	X	B	X	X	B	X	X	B	A	X	B	A	X	A	B	B	A	X	X
AX-94926827	4A	11.518	A	X	B	X	A	A	X	X	B	X	X	B	X	B	A	X	B	A	A	A	X	X	B	B	-	X	B	A	X	B	X	X	B	X	X	B	A	X	B	A	X	A	B	B	A	X	X
AX-95006652	4A	11.518	A	X	B	X	A	A	X	X	B	X	X	B	X	B	A	X	B	A	A	A	X	X	B	B	X	X	B	A	X	B	X	X	B	X	X	B	A	X	B	A	X	A	B	B	A	X	X
AX-95150738	4A	11.518	A	X	B	X	A	A	X	X	B	X	X	B	X	B	A	X	B	A	A	A	X	X	B	B	X	X	B	A	X	B	X	X	B	X	X	B	A	X	B	A	X	A	B	B	A	X	X
AX-95207913	4A	11.518	A	X	B	X	A	A	X	X	B	X	X	B	X	B	A	X	B	A	A	A	X	X	B	B	X	X	B	A	X	B	X	X	B	X	X	B	A	X	B	A	X	A	B	B	A	X	X
AX-95217431	4A	11.518	A	X	B	X	A	A	X	X	B	X	X	B	X	B	A	X	B	A	A	A	X	X	B	B	X	X	B	A	X	B	X	X	B	X	X	B	-	X	B	A	X	A	B	B	A	X	X
AX-95231129	4A	11.518	A	X	B	X	A	A	X	X	B	X	X	-	X	B	A	X	B	A	A	A	X	X	-	B	X	X	B	A	X	B	X	X	B	-	X	B	A	X	B	A	X	A	B	B	A	X	X
AX-95249633	4A	11.518	A	X	B	X	A	A	X	X	B	X	X	B	X	B	A	X	B	A	A	A	X	X	B	B	-	X	B	A	X	B	X	X	B	X	X	B	A	X	B	A	X	A	B	B	A	X	X
AX-95652066	4A	11.518	-	X	B	X	A	A	X	X	B	X	X	B	X	B	A	X	B	A	A	A	X	X	B	B	X	X	B	A	X	B	X	X	B	X	X	B	A	X	B	A	X	A	B	B	A	X	X
AX-94494989	4A	12.185	-	X	B	X	-	A	X	-	B	X	-	B	X	B	A	X	B	A	A	A	X	X	B	B	X	X	B	-	X	B	X	X	B	X	X	B	-	X	B	A	X	A	B	B	-	X	X
AX-95175098	4A	13.407	A	A	B	-	A	A	X	X	B	X	X	B	-	B	A	X	B	A	A	A	X	X	B	B	X	X	B	-	X	B	X	X	B	X	X	B	A	X	B	A	X	A	B	B	A	X	X
AX-94645442	4A	14.63	A	X	-	X	A	A	X	X	X	X	X	B	X	B	A	X	B	A	A	A	X	X	B	B	X	X	B	A	X	B	-	X	-	X	X	B	A	X	B	A	X	A	B	B	A	X	X
AX-94606099	4A	15.296	A	X	B	X	A	A	X	X	-	X	X	B	X	B	A	X	-	A	A	A	X	X	-	-	-	X	-	A	X	X	X	X	B	X	X	B	A	X	B	A	X	A	-	-	A	X	X
AX-94651591	4A	16.853	-	X	-	X	A	A	X	X	B	X	X	X	X	B	A	X	B	A	A	A	X	X	X	B	X	X	B	-	X	X	X	X	B	X	X	B	A	X	B	-	X	A	X	B	-	X	X
AX-94416122	4A	21.085	A	X	X	X	A	A	X	X	B	X	X	B	X	B	A	X	-	A	A	A	X	X	B	B	X	X	B	A	X	B	X	X	B	X	X	B	A	X	B	A	X	A	-	X	A	X	X
AX-95153315	4A	25.317	A	X	X	X	A	A	X	X	X	X	X	B	X	B	X	X	B	-	A	A	X	X	B	B	X	X	B	A	X	B	X	X	X	X	X	X	A	X	-	-	X	A	X	X	X	X	X
AX-94950716	4A	28.209	A	X	B	X	A	A	X	X	X	-	X	B	-	B	X	X	B	A	A	A	X	X	B	-	X	X	B	A	X	B	X	-	B	-	X	X	A	X	B	A	X	A	B	X	X	X	X
AX-94581141	5A	0	X	X	X	X	A	X	A	A	A	A	X	A	X	B	B	X	A	X	X	X	X	X	X	A	B	X	X	-	X	X	X	X	X	X	B	B	B	X	-	X	X	A	-	B	B	B	B
AX-95257149	5A	2.001	X	B	B	-	A	X	A	A	A	A	X	A	X	B	-	B	A	X	X	X	X	X	X	A	B	X	X	B	X	X	X	X	X	X	B	B	B	X	B	X	X	A	X	B	B	-	B
AX-95115670	5A	2.779	X	B	B	X	A	X	A	A	A	A	-	A	X	B	X	B	A	X	X	X	-	X	X	A	B	-	X	B	X	X	-	-	X	X	B	B	B	-	-	X	X	A	-	B	B	B	B
AX-94799858	5A	4.224	X	B	B	X	A	X	-	A	A	A	B	A	X	B	B	B	-	X	X	X	X	X	X	A	B	X	X	B	X	X	X	X	X	X	B	B	B	X	B	X	X	A	B	B	B	B	B
AX-94399337	5A	4.779	X	B	B	X	A	X	A	A	A	A	B	A	X	B	B	B	A	X	X	X	X	X	X	A	B	X	X	B	X	X	X	X	X	X	B	B	B	X	B	X	X	A	B	B	B	B	B
AX-94431696	5A	4.779	X	B	B	X	A	X	A	A	A	A	B	A	X	B	B	B	A	X	X	X	X	X	X	A	B	X	X	B	X	X	X	X	X	X	B	B	B	X	B	X	X	A	B	B	B	B	B
AX-94437035	5A	4.779	X	B	B	X	A	X	A	A	A	A	B	A	X	B	B	B	A	X	X	X	X	X	X	A	B	X	X	B	X	X	X	X	X	X	B	B	B	X	B	X	X	A	B	B	B	B	B
AX-94441589	5A	4.779	X	B	B	X	A	X	A	A	A	A	B	A	X	B	B	B	A	X	X	X	X	X	X	A	B	X	X	B	X	X	X	X	X	X	B	B	B	X	B	X	X	A	B	B	B	B	B
AX-94452500	5A	4.779	X	-	B	X	A	X	A	A	A	A	B	A	X	B	B	B	A	X	X	X	X	X	X	A	B	X	X	B	X	X	X	X	X	X	B	B	B	X	B	X	X	A	B	B	B	B	B
AX-94511487	5A	4.779	X	B	B	X	A	X	A	A	A	A	B	A	X	B	B	B	A	X	X	X	X	X	X	A	B	X	X	B	X	X	X	X	X	X	B	B	B	X	B	X	X	A	B	B	B	B	B
AX-94548048	5A	4.779	X	B	B	X	A	X	A	A	A	A	B	A	X	B	B	B	A	X	X	X	X	X	X	A	B	X	X	B	X	X	X	X	X	X	B	B	B	X	B	X	X	A	B	B	B	B	B
AX-94654340	5A	4.779	X	B	B	X	A	X	A	A	A	A	B	A	X	B	B	B	A	X	X	X	X	X	X	A	B	X	X	B	X	X	X	X	X	X	B	B	B	X	B	X	X	A	B	B	B	B	B
AX-94665654	5A	4.779	X	B	B	X	A	X	A	A	A	A	-	A	X	B	B	B	A	X	X	X	X	X	X	A	B	X	X	B	X	X	X	X	X	X	B	B	B	X	-	X	X	A	-	B	B	B	B
AX-94725002	5A	4.779	X	B	B	X	A	X	A	A	A	A	B	A	X	B	B	B	A	X	X	X	X	X	X	A	B	X	X	B	X	X	X	X	X	X	B	B	B	X	B	X	X	A	B	B	B	B	B
AX-94763692	5A	4.779	X	B	B	X	-	X	-	A	A	A	B	A	X	B	B	B	A	X	X	X	X	X	X	A	B	X	X	B	X	X	X	X	X	X	B	B	B	X	B	X	X	A	B	B	B	B	B
AX-94934730	5A	4.779	X	B	B	X	A	X	A	A	A	A	B	A	X	B	B	B	A	X	X	X	X	X	X	A	B	X	X	B	X	X	X	X	X	X	B	B	B	X	B	X	X	A	B	B	B	B	B
AX-94987657	5A	4.779	X	B	B	X	A	X	A	A	A	A	B	A	X	B	B	B	A	X	X	X	X	X	X	A	B	X	X	B	X	X	X	X	X	X	B	B	B	X	B	X	X	A	B	B	B	B	B
AX-95108414	5A	4.779	X	B	B	X	A	X	A	A	A	A	B	A	X	B	B	B	A	X	X	X	X	X	X	A	B	X	X	B	X	X	X	X	X	X	B	B	B	X	B	X	X	A	B	B	B	B	B
AX-95132498	5A	4.779	X	B	B	X	A	X	A	A	A	A	B	A	X	B	B	B	A	X	X	X	X	X	X	A	B	X	X	B	X	X	X	X	X	X	B	B	B	X	B	X	X	A	B	B	B	B	B
AX-95152679	5A	4.779	X	B	B	X	A	X	A	A	A	A	B	A	X	B	B	B	A	X	X	X	X	X	X	A	B	X	X	B	X	X	X	X	X	X	B	B	B	X	B	X	X	A	B	B	B	B	B
AX-95206273	5A	4.779	X	-	B	X	A	X	A	A	A	A	B	A	X	B	B	B	A	-	X	X	X	X	X	A	B	X	X	B	X	X	X	X	X	X	B	B	B	X	B	X	X	A	B	B	B	B	B
AX-95235420	5A	4.779	X	B	B	X	A	X	A	A	A	A	B	A	X	B	B	B	A	X	X	X	X	X	X	A	B	X	X	B	X	X	X	X	X	X	B	B	B	X	B	X	X	A	B	B	B	B	B
AX-95241084	5A	4.779	X	B	B	X	A	X	A	A	A	A	B	A	X	B	B	B	A	X	X	X	X	X	X	A	B	X	X	B	X	X	X	X	X	X	B	B	B	X	B	X	X	A	B	B	B	B	B
AX-95629610	5A	4.779	X	B	B	X	A	X	A	A	A	A	B	A	X	B	B	B	A	X	X	X	X	X	X	A	B	X	X	B	X	X	X	X	X	X	B	B	B	X	B	X	X	A	B	B	B	B	B
AX-94609037	5A	5.335	X	B	B	X	-	X	A	A	X	A	B	A	X	B	B	B	-	X	X	X	X	X	X	A	B	X	X	B	X	X	X	X	X	X	B	B	B	X	B	X	X	A	B	B	B	B	B
AX-95075446	5A	0	X	X	X	-	X	X	X	X	B	-	X	X	X	X	X	X	X	B	X	B	X	X	X	X	X	B	X	A	A	X	X	X	B	X	A	B	X	X	X	X	B	B	X	A	A	A	A
AX-94712311	5A	1.778	X	X	X	X	X	X	X	X	B	B	X	X	X	X	X	X	-	B	X	B	X	X	X	X	X	B	X	A	A	X	X	X	B	X	A	B	X	X	X	X	B	B	X	A	A	A	A
AX-94506352	5A	2.334	X	X	X	B	X	X	X	X	B	B	X	X	X	X	X	X	B	B	X	B	X	X	X	X	X	B	X	A	A	X	X	X	B	X	A	B	X	X	X	X	B	B	X	A	A	A	A
AX-95199834	5A	2.334	X	X	X	B	X	X	X	X	B	B	X	X	X	X	X	X	B	B	X	B	X	X	X	X	X	-	X	A	A	X	X	X	B	X	A	B	X	X	X	X	B	B	X	A	A	A	A
AX-94857628	5A	3.445	X	X	X	B	X	X	X	X	B	B	X	X	X	X	X	X	B	B	X	B	X	X	X	X	X	B	X	A	A	X	X	X	B	X	A	B	X	X	X	X	X	B	X	A	A	A	A
AX-94995722	5A	3.445	X	X	X	B	X	X	X	X	B	B	X	X	X	X	X	X	B	B	X	B	X	X	X	X	X	B	X	A	A	X	X	X	B	X	A	B	X	X	X	X	X	B	X	A	A	A	A
AX-95070874	5A	3.445	-	X	X	B	X	X	X	X	B	B	X	X	X	X	X	X	B	B	X	B	X	X	X	X	X	B	X	A	A	X	X	X	-	X	A	-	X	X	X	X	X	B	X	A	A	A	A
AX-94409720	5A	4.001	X	X	X	B	X	X	X	X	B	B	X	X	-	X	X	X	B	B	X	-	X	X	X	X	X	B	-	A	A	X	X	X	B	X	-	B	X	X	X	X	B	B	X	A	A	A	A
AX-94428612	5A	4.001	X	X	X	B	X	X	X	X	B	B	X	X	X	X	X	X	B	B	X	B	X	X	X	X	X	B	X	A	A	X	X	X	B	X	A	B	X	X	X	X	B	B	X	A	A	A	A
AX-94431840	5A	4.001	X	X	X	B	X	X	X	X	B	B	X	X	X	X	X	X	B	B	X	B	X	X	X	X	X	B	X	A	A	X	X	X	B	X	A	B	X	X	X	X	B	B	X	A	A	A	A
AX-94451660	5A	4.001	X	X	X	B	X	X	X	X	B	B	X	X	X	X	X	X	B	B	X	B	X	X	X	X	X	B	X	A	A	X	X	X	B	X	A	B	X	X	X	X	B	B	X	A	A	A	A
AX-94452971	5A	4.001	X	X	X	B	X	X	X	X	B	B	X	X	X	X	X	X	B	B	X	B	X	X	X	X	X	B	X	A	A	X	X	X	B	X	A	B	X	X	X	X	B	B	X	A	A	A	A
AX-94491172	5A	4.001	X	X	X	B	X	X	X	X	B	B	X	X	X	X	X	X	B	B	X	B	X	X	X	X	X	B	X	A	A	X	X	X	B	X	A	B	X	X	X	X	B	B	X	A	A	A	A
AX-94629896	5A	4.001	X	X	X	-	X	X	X	X	B	B	X	X	X	X	X	X	B	B	X	B	X	X	X	X	X	B	X	A	A	X	X	X	B	X	A	B	X	X	X	X	B	B	X	A	-	A	A
AX-94785956	5A	4.001	X	X	X	B	X	X	X	X	B	B	X	X	X	X	X	X	B	B	X	B	X	X	X	X	X	B	X	A	A	X	X	X	B	X	A	B	X	X	X	X	B	B	X	A	A	A	A
AX-95152180	5A	4.001	X	X	X	B	X	X	X	X	B	B	X	X	X	X	X	X	B	B	X	B	X	X	X	X	X	-	X	A	A	X	X	X	B	X	A	B	X	X	X	X	B	B	X	A	A	A	A
AX-95629936	5A	4.001	X	X	X	B	X	X	X	X	B	B	X	X	X	X	X	X	B	B	X	B	X	X	X	X	X	B	X	A	A	X	X	X	B	X	A	B	X	X	X	X	B	B	X	A	A	A	A
AX-95243060	5A	5.112	X	X	X	B	X	X	X	X	B	B	X	X	X	X	X	X	B	X	X	B	X	X	X	X	X	B	X	A	A	X	X	X	B	X	A	B	X	X	X	X	B	B	X	A	A	A	A
AX-94502901	5A	6.334	X	X	X	B	X	X	X	X	B	B	B	X	X	X	X	X	B	X	X	B	X	X	X	X	X	B	X	A	A	X	X	X	B	X	A	B	X	X	X	X	B	B	X	A	A	A	A
AX-95230303	5A	7.557	A	X	X	B	X	X	X	X	B	B	B	X	X	X	X	X	B	X	X	B	X	X	X	X	X	B	X	A	A	X	X	X	X	X	A	B	X	X	X	X	B	B	X	A	A	A	A
AX-94411662	5A	8.224	X	X	X	-	X	X	X	X	B	B	-	X	X	X	X	X	-	X	X	B	X	X	X	X	X	B	X	A	A	X	X	X	X	X	A	B	X	X	X	X	B	B	X	A	A	A	A
AX-94439887	5A	8.224	X	X	X	B	X	X	X	X	B	B	B	X	X	X	X	X	B	X	X	B	X	X	X	X	X	B	X	-	A	X	X	X	X	X	A	B	X	X	X	X	B	B	X	A	A	A	A
AX-94870774	5A	8.89	X	X	X	-	X	X	X	X	B	-	X	X	X	X	X	X	B	X	X	-	X	X	X	X	X	B	X	A	A	X	X	X	X	X	A	B	X	X	X	X	B	B	X	A	A	A	A
AX-94958973	5A	10.224	X	X	X	B	X	X	X	X	X	B	X	-	X	X	X	X	B	X	X	B	X	X	-	X	X	B	X	A	A	X	X	X	X	X	A	B	X	X	X	X	B	B	X	A	A	A	A
AX-94881791	5B	0	A	A	X	A	-	A	X	A	X	X	X	-	-	X	A	X	X	A	A	X	X	B	X	A	X	A	X	A	X	B	B	X	X	X	X	X	X	B	X	X	B	X	X	-	X	X	X
AX-94546698	5B	9.73	A	A	X	A	B	A	B	A	X	X	X	B	B	X	A	X	X	A	A	B	X	B	X	B	X	A	X	A	X	B	B	X	X	X	X	X	X	B	B	X	B	B	X	B	A	X	B
AX-94388286	5B	10.286	A	A	X	A	B	A	B	A	X	X	X	B	B	X	A	X	X	A	A	B	X	B	X	B	X	A	X	A	X	B	B	X	X	X	X	X	B	B	B	X	B	B	X	B	A	X	B
AX-95106649	5B	10.286	A	A	X	A	B	A	B	A	X	X	X	B	B	X	A	X	X	A	A	B	X	B	X	B	X	A	X	A	X	B	B	X	X	X	X	X	B	B	B	X	B	B	X	B	A	X	B
AX-95016149	5B	11.07	A	A	X	A	B	A	B	A	X	X	X	B	B	X	A	X	X	A	-	B	X	B	X	-	X	A	X	A	X	B	B	X	X	X	X	X	B	B	B	X	B	B	X	B	X	X	B
AX-95120126	5B	11.07	A	A	X	A	B	A	B	A	X	X	X	B	B	X	A	X	X	A	A	B	X	B	X	A	X	A	X	A	X	B	B	X	X	X	X	X	B	B	B	X	B	B	X	B	X	X	B
AX-94743097	5B	12.181	A	A	X	A	B	A	B	A	X	X	X	B	B	X	A	X	X	A	A	B	X	B	X	A	X	A	X	A	X	B	B	X	X	X	X	X	B	B	B	X	B	B	X	B	X	X	X
AX-95001598	5B	12.181	A	A	X	A	B	A	B	A	X	X	X	B	B	X	A	X	X	A	A	B	X	B	X	A	X	A	X	A	X	B	B	X	X	X	X	X	B	B	B	X	B	B	X	B	X	X	X
AX-95209196	5B	12.181	A	A	X	A	B	A	B	A	X	X	X	B	B	X	A	X	X	A	A	B	X	B	X	A	X	A	X	A	X	B	B	X	X	X	X	X	B	B	B	X	B	B	X	B	X	X	X
AX-94397580	5B	15.743	A	-	X	X	B	A	B	X	X	X	X	B	B	B	A	X	B	A	-	B	X	B	X	A	X	A	X	A	X	B	B	X	X	X	X	X	B	B	B	X	B	B	X	B	X	X	X
AX-94523513	5B	16.965	A	A	X	A	B	A	B	X	X	X	X	B	B	B	A	X	B	A	A	B	X	B	X	A	X	A	X	A	X	B	B	X	X	X	X	X	B	B	B	X	B	B	X	B	X	X	X
AX-94873337	5B	16.965	A	A	X	A	B	A	B	X	X	X	X	B	B	B	A	X	B	A	A	B	X	B	X	A	X	A	X	A	X	B	B	X	X	X	X	X	B	B	B	X	B	B	X	B	X	X	X
AX-95258242	5B	20.527	A	A	X	A	B	X	B	B	X	X	X	B	B	B	A	X	B	A	A	B	X	B	X	A	X	A	X	A	B	B	B	X	X	X	X	X	B	X	B	X	B	B	X	B	X	X	X
AX-95151783	5B	0	A	A	X	A	B	X	B	B	X	A	B	B	B	B	X	X	X	A	A	B	X	X	X	A	X	A	X	A	X	B	X	B	X	X	X	B	X	X	B	B	B	X	X	X	A	X	A
AX-94571091	5B	1.222	A	A	X	A	B	X	X	B	X	A	B	B	B	-	X	X	X	A	A	B	X	X	X	A	X	A	X	A	X	B	-	B	-	X	X	B	-	X	B	B	B	X	X	X	A	A	A
AX-94843616	5B	1.222	A	A	X	A	B	X	X	B	X	A	B	B	B	B	X	X	X	A	A	B	X	X	X	A	X	A	X	A	X	B	X	B	X	X	X	B	X	X	B	B	B	X	X	X	A	A	A
AX-94906933	5B	1.222	A	A	X	A	B	X	X	B	X	A	B	B	B	B	X	X	X	A	A	B	X	X	X	A	X	A	X	A	X	B	X	B	X	X	X	B	X	X	B	B	B	X	X	X	A	A	A
AX-95000138	5B	1.222	A	A	X	A	B	X	X	B	X	A	B	B	B	B	X	X	X	A	A	B	X	X	X	A	X	A	X	A	X	B	X	B	X	X	X	B	X	X	B	B	B	X	X	X	A	A	A
AX-95097894	5B	1.222	A	A	X	A	B	X	X	B	X	A	B	B	B	B	X	X	X	A	A	B	X	X	X	A	X	A	X	A	X	B	X	B	X	X	X	B	X	X	B	B	B	X	X	X	A	A	A
AX-95154188	5B	1.222	A	A	X	A	B	X	X	B	X	A	B	B	B	B	X	X	X	A	A	B	X	X	X	A	X	A	X	A	X	B	X	B	X	X	X	B	X	X	B	B	B	X	X	X	A	A	A
AX-94646656	5B	2.445	A	A	X	A	B	X	X	B	X	A	B	B	B	B	X	X	X	A	A	B	X	X	X	A	X	A	X	A	X	B	X	B	X	X	X	B	X	X	B	B	B	A	X	X	A	A	A
AX-95108292	5B	2.445	A	A	X	A	B	X	X	B	X	A	B	B	B	B	X	X	X	A	A	B	X	X	X	A	X	A	X	A	X	B	X	B	X	X	X	B	X	X	B	B	B	A	X	X	A	A	A
AX-95250945	5B	2.445	A	A	X	A	B	X	X	B	X	A	B	B	B	B	X	X	X	A	A	B	X	X	X	A	X	A	X	A	X	B	X	B	X	X	X	B	X	X	B	B	B	A	X	X	A	A	A
AX-94387859	5B	3.556	A	A	X	A	B	X	X	B	A	A	B	B	B	B	X	X	X	A	A	B	X	X	X	A	X	A	X	A	X	B	X	B	X	X	X	B	X	X	B	B	B	A	X	X	A	X	A
AX-94451289	5B	3.556	A	A	X	A	B	X	X	B	A	A	B	B	B	B	X	X	X	A	A	B	X	X	X	A	X	A	X	A	X	B	X	B	X	X	X	B	X	X	B	B	B	A	X	X	A	X	A
AX-94489204	5B	3.556	A	A	X	A	B	X	X	-	A	A	B	B	B	B	X	X	X	A	A	B	X	X	X	A	X	A	-	A	X	B	X	B	X	X	X	B	X	X	B	B	-	A	X	X	A	X	A
AX-94572618	5B	3.556	A	A	X	A	B	X	X	B	A	A	B	B	B	B	X	X	X	A	A	B	X	X	X	A	X	A	X	A	X	B	X	B	X	X	X	B	X	X	B	B	B	A	X	X	A	X	A
AX-94627611	5B	3.556	A	A	X	A	B	X	X	B	A	A	B	B	B	B	X	X	X	A	A	B	X	X	X	A	X	A	X	A	X	B	X	B	X	-	X	B	X	X	B	B	B	A	X	X	A	X	A
AX-94698683	5B	3.556	A	A	X	A	B	X	X	B	A	A	B	B	B	B	X	X	X	A	A	B	X	X	X	A	X	A	X	A	X	B	X	B	X	X	X	B	X	X	B	B	B	A	X	X	A	X	A
AX-94773509	5B	3.556	A	A	X	A	B	X	X	B	A	A	B	B	B	B	X	X	X	A	A	B	X	X	X	A	X	A	X	A	X	B	X	B	X	X	X	B	X	X	B	B	B	A	X	X	A	X	A
AX-95006761	5B	3.556	A	A	X	A	B	X	X	B	A	A	B	B	B	B	X	X	X	A	A	B	X	X	X	A	X	A	X	A	X	B	X	B	X	-	X	B	X	X	B	B	B	A	X	X	A	X	A
AX-95021350	5B	3.556	A	A	X	A	B	X	X	B	A	A	B	B	B	B	X	X	X	A	A	B	X	X	X	A	X	A	X	A	X	B	X	B	X	X	X	B	X	-	B	B	B	A	X	X	A	X	A
AX-95155637	5B	3.556	A	A	X	A	B	X	X	B	A	A	B	B	B	B	X	X	X	A	A	B	X	X	X	A	X	A	X	A	X	B	X	B	X	X	X	B	X	X	B	B	B	A	X	X	A	X	A
AX-95630131	5B	3.556	A	A	X	A	B	X	X	B	A	A	B	B	B	B	X	X	X	A	A	B	X	X	X	A	X	A	X	A	X	B	X	B	X	X	X	B	X	X	B	B	B	A	X	X	A	X	A
AX-94386712	5B	4.112	A	A	X	A	B	X	X	B	A	A	B	B	B	B	X	B	X	A	A	B	X	X	X	A	X	A	X	A	X	B	X	B	X	X	X	B	X	X	B	B	B	A	X	X	A	X	A
AX-95113708	5B	4.112	A	A	X	A	B	X	X	B	A	A	B	B	B	B	X	B	X	A	A	B	X	X	X	A	X	A	X	A	X	B	X	B	X	X	X	B	X	X	B	B	B	A	X	X	A	X	A
AX-95632714	5B	4.112	A	A	X	A	B	X	X	B	A	A	B	B	B	B	X	B	X	A	A	B	X	X	X	A	X	A	X	A	X	B	X	B	X	X	X	B	X	X	B	B	B	A	X	X	A	X	A
AX-94551734	5B	5.223	A	-	X	A	B	X	X	B	A	A	B	B	B	X	X	B	X	A	A	B	X	X	X	A	X	A	X	-	X	B	X	B	X	X	X	B	X	X	B	B	B	A	X	X	-	X	A
AX-94502454	5B	5.779	A	A	X	A	B	X	X	B	A	A	B	B	B	X	X	B	X	A	A	B	X	X	X	A	X	A	X	A	X	B	X	B	X	X	X	B	X	X	B	B	B	A	X	X	A	X	A
AX-94724456	5B	5.779	A	A	X	A	B	X	X	B	A	A	B	B	B	X	X	B	X	A	A	B	X	X	X	A	X	A	X	A	X	B	X	B	X	X	X	B	X	X	B	B	B	A	X	X	A	X	A
AX-95076963	5B	6.334	A	A	X	A	B	X	X	B	-	A	B	B	B	X	X	B	X	A	-	B	X	X	X	A	X	A	X	A	X	-	X	B	A	X	X	B	X	X	B	B	B	A	X	X	-	X	A
AX-94419463	5B	6.89	A	A	X	A	B	X	X	B	A	A	B	B	B	X	X	B	X	A	A	B	X	X	X	A	X	A	X	A	X	B	X	B	A	X	X	B	X	A	B	B	B	A	X	X	A	X	A
AX-94435670	5B	6.89	A	A	X	A	B	X	X	B	A	A	B	B	B	X	X	B	X	A	A	B	X	X	X	A	X	A	X	A	X	B	X	B	A	X	X	B	X	A	B	B	B	A	X	X	A	X	A
AX-94750827	5B	7.445	A	A	X	A	-	X	X	B	A	A	B	-	B	X	X	B	X	A	A	B	X	X	X	A	X	A	X	A	X	B	X	B	X	X	X	B	X	A	B	B	B	A	X	X	A	X	A
AX-94911141	5B	7.445	A	A	X	A	B	X	X	B	A	A	B	B	B	X	X	B	X	A	A	B	X	X	X	A	X	A	X	A	X	B	X	B	X	X	X	B	X	A	B	B	B	A	X	X	A	X	A
AX-94534515	5B	8.557	A	A	X	A	B	X	X	B	A	A	B	B	B	X	X	B	X	A	A	B	X	X	X	A	X	A	X	A	X	B	X	B	A	X	X	B	X	A	B	B	B	A	X	X	A	X	A
AX-94482605	5B	9.668	A	A	X	A	B	X	X	B	A	A	B	B	B	X	X	B	X	A	A	B	X	X	X	A	X	A	X	A	X	B	X	B	A	X	X	B	X	A	B	B	B	A	X	X	A	X	A
AX-94501458	5B	9.668	A	A	X	A	B	X	X	B	A	A	B	B	B	X	X	B	X	A	A	B	X	X	X	A	X	A	X	A	X	B	X	B	A	X	X	B	X	A	B	B	B	A	X	X	A	X	A
AX-94505827	5B	9.668	A	A	X	A	B	X	X	B	A	A	B	B	B	X	X	B	X	A	A	B	X	X	X	A	X	A	X	A	X	B	X	B	A	X	X	B	X	A	B	B	B	A	X	X	A	X	A
AX-94746252	5B	9.668	A	A	X	A	B	X	X	B	A	A	B	B	B	X	X	B	X	A	A	B	X	X	X	A	X	A	X	A	X	B	X	B	A	X	X	B	X	A	B	B	B	A	X	X	A	X	A
AX-94796192	5B	9.668	A	A	X	A	B	X	X	B	A	A	B	B	B	X	X	B	X	A	A	B	X	X	X	A	X	A	X	A	X	B	X	B	A	X	X	B	X	A	B	B	B	A	X	X	A	X	A
AX-94858731	5B	9.668	A	A	X	A	B	X	X	B	A	A	B	B	B	X	X	B	X	A	A	B	X	X	X	A	X	A	X	A	X	B	X	B	A	X	X	B	X	A	B	B	B	A	X	X	A	X	A
AX-94871349	5B	9.668	A	A	X	A	B	X	X	B	A	A	B	B	B	X	X	B	X	A	A	B	X	X	X	A	X	A	X	A	X	B	X	B	A	X	X	B	X	A	B	B	B	A	X	X	A	X	A
AX-94892126	5B	9.668	A	A	X	A	B	X	X	B	A	A	B	B	B	X	X	B	X	A	A	B	X	X	X	A	X	A	X	A	X	B	X	B	A	X	X	B	X	A	B	B	B	A	X	X	A	X	A
AX-95131986	5B	9.668	A	A	X	A	B	X	X	B	A	A	B	B	B	X	X	B	X	A	A	B	X	X	X	A	X	A	X	A	X	B	X	B	A	X	X	B	X	A	B	B	B	A	X	X	A	X	A
AX-95141741	5B	9.668	A	A	X	A	B	X	X	B	A	A	B	B	B	X	X	B	X	A	A	B	X	X	X	-	X	A	X	A	X	B	X	B	A	X	X	B	X	A	B	B	B	A	X	X	A	X	A
AX-95145690	5B	9.668	A	A	X	A	B	X	X	B	A	A	B	B	B	X	X	B	X	A	A	B	X	X	X	A	X	A	X	A	X	B	X	B	A	X	X	B	X	A	B	B	B	A	X	X	A	X	A
AX-95257158	5B	9.668	A	A	X	A	B	X	X	B	A	A	B	B	B	X	X	B	X	A	A	B	X	X	X	A	X	A	X	A	X	B	X	B	A	X	X	B	X	A	B	B	B	A	X	X	A	X	A
AX-95629004	5B	9.668	A	A	X	A	B	X	X	B	A	A	B	B	B	X	X	B	X	A	A	B	X	X	X	A	X	A	X	A	X	B	X	B	A	X	X	B	X	A	B	B	B	A	X	X	A	X	A
AX-95629937	5B	9.668	A	A	X	A	B	X	X	B	A	A	B	B	B	X	X	B	X	A	A	B	X	X	X	A	X	A	X	A	X	B	X	B	A	X	X	B	X	A	B	B	B	A	X	X	A	X	A
AX-95176386	5B	10.335	A	A	X	A	-	X	-	B	A	A	B	B	B	X	X	B	X	A	A	B	X	X	X	A	X	A	X	A	X	B	X	B	A	X	X	B	X	A	B	B	B	A	X	X	-	X	A
AX-94586816	5B	11.557	A	-	X	A	B	X	X	B	A	A	B	B	B	B	X	B	X	A	A	B	X	X	X	A	X	A	X	A	X	B	X	B	A	X	X	B	X	A	B	B	B	A	X	X	A	X	A
AX-94733381	5B	11.557	A	A	X	A	B	X	X	B	A	-	B	B	B	B	X	B	X	A	A	B	X	X	X	A	X	A	X	A	X	B	X	B	A	X	X	B	X	A	B	B	B	A	X	X	A	X	A
AX-95004221	5B	11.557	A	A	X	A	B	X	-	B	A	A	B	B	B	B	X	B	X	A	A	B	X	X	X	A	X	A	X	A	X	B	X	B	A	X	X	B	X	A	B	B	B	A	X	X	A	X	A
AX-95096438	5B	11.557	A	A	X	A	B	X	X	B	A	A	B	B	B	B	X	B	X	A	A	B	X	X	X	A	X	A	X	A	X	B	X	B	A	X	X	B	X	A	B	B	B	A	X	X	A	X	A
AX-95120489	5B	12.113	A	A	X	A	B	X	X	B	A	A	B	B	B	B	X	B	X	A	A	B	X	X	X	A	X	A	X	A	X	B	X	B	A	X	X	B	X	A	B	B	B	A	X	X	A	X	A
AX-94498823	5B	13.224	A	A	X	A	B	X	X	B	A	A	B	B	B	B	X	B	X	A	A	B	X	X	X	A	X	A	X	X	X	B	X	B	A	X	X	B	X	A	B	B	B	A	X	X	A	X	A
AX-94563291	5B	13.224	A	A	X	A	B	X	X	B	A	A	B	B	B	B	X	B	X	A	A	B	X	X	X	A	X	A	X	X	X	B	X	B	A	X	X	B	X	A	B	B	B	A	X	X	A	X	A
AX-94614127	5B	13.224	A	A	X	A	B	X	X	B	A	A	B	B	B	B	X	B	X	A	A	B	X	X	X	A	X	A	X	X	X	B	X	B	A	X	X	B	X	A	B	B	B	A	X	X	A	X	A
AX-94657489	5B	13.224	A	A	-	A	B	X	X	-	A	A	B	B	B	B	X	B	-	A	A	B	X	X	X	A	X	A	-	X	-	B	X	-	A	X	X	B	X	A	-	B	B	A	X	X	A	X	A
AX-94842545	5B	13.224	A	A	X	A	-	X	X	B	A	A	B	B	B	-	X	-	X	A	A	B	X	X	X	A	X	A	X	X	X	B	X	B	A	X	X	B	X	A	B	B	B	A	X	X	A	X	A
AX-94866863	5B	13.224	A	A	X	A	B	X	X	B	A	A	B	B	B	B	X	B	X	A	A	B	X	X	X	A	X	A	X	X	X	B	X	B	A	X	X	B	X	A	B	B	B	A	X	X	A	X	A
AX-95142193	5B	13.224	A	A	X	A	B	X	X	B	A	A	B	B	B	B	X	B	X	A	A	B	X	X	X	A	X	A	X	X	X	B	X	B	A	X	X	B	X	A	B	B	B	A	X	X	A	X	A
AX-95260160	5B	13.224	A	A	X	A	B	X	X	B	A	A	B	B	B	B	X	B	X	A	A	B	X	X	X	A	X	A	X	X	X	B	X	B	A	X	X	B	X	A	B	B	B	A	X	X	A	X	A
AX-94496639	5B	14.335	A	A	X	A	B	X	X	B	A	A	B	B	B	B	X	B	X	A	A	B	X	X	X	A	X	A	X	X	X	B	X	B	A	X	X	B	X	A	B	B	B	A	X	X	A	X	A
AX-94398596	5B	14.891	A	-	X	A	B	X	X	B	A	A	B	B	B	B	X	B	X	A	A	B	X	X	X	A	X	A	X	X	X	B	X	B	-	X	X	B	X	A	B	B	B	A	X	X	A	X	A
AX-94405880	5B	14.891	A	A	X	A	B	X	X	B	A	A	B	B	B	B	X	B	X	A	A	B	X	X	X	A	X	A	X	X	X	B	X	B	A	X	X	B	X	A	B	B	B	A	X	X	A	X	A
AX-94635454	5B	14.891	A	A	X	A	B	X	X	B	A	A	B	B	B	B	X	B	X	A	A	B	X	X	X	A	X	A	X	X	X	B	X	B	A	X	X	B	X	A	B	B	B	A	X	X	A	X	A
AX-94641470	5B	14.891	A	A	X	A	B	X	X	B	A	A	B	B	B	B	X	B	X	A	A	B	X	X	X	A	X	A	X	X	X	B	X	B	A	X	X	B	X	A	B	B	B	A	X	X	A	X	A
AX-94655148	5B	14.891	A	A	X	A	B	X	X	B	A	A	B	B	B	B	X	B	X	A	A	B	X	-	X	A	X	A	X	X	X	B	X	B	A	X	X	B	X	A	B	B	B	A	X	X	A	X	A
AX-94687148	5B	14.891	A	A	X	A	B	X	X	B	A	A	B	B	B	B	X	B	X	A	A	B	X	X	X	A	X	A	X	X	X	B	X	B	A	X	X	B	X	A	B	B	B	A	X	X	A	X	A
AX-94783217	5B	14.891	A	A	X	A	B	X	X	B	A	A	B	B	B	B	X	B	X	A	A	B	X	X	X	A	X	A	X	X	X	B	X	B	A	X	X	B	X	A	B	B	B	A	X	X	A	X	A
AX-94868812	5B	14.891	A	A	X	A	B	X	X	B	A	A	B	B	B	B	X	B	X	A	A	B	X	X	X	A	X	A	X	X	X	B	X	B	A	X	X	B	X	A	B	B	B	A	X	X	A	X	A
AX-95221354	5B	14.891	A	A	X	A	B	X	X	B	A	A	B	B	B	B	X	B	X	A	A	B	X	X	X	A	X	A	X	X	X	B	X	B	A	X	X	B	X	A	B	B	B	A	X	X	A	X	A
AX-94672340	5B	15.446	A	A	X	A	B	X	X	B	A	-	B	B	B	B	X	B	X	A	A	B	X	X	X	A	X	A	X	-	X	B	X	B	A	X	X	B	X	A	B	B	B	A	-	X	A	X	A
AX-95215217	5B	17.225	X	X	X	A	B	X	X	B	A	A	B	B	B	B	X	B	X	A	A	B	X	X	X	A	X	A	X	X	X	B	X	B	A	X	X	B	X	A	B	B	B	-	X	X	-	X	A
AX-94673840	5B	20.117	-	-	X	-	B	X	X	B	A	-	-	B	B	B	X	B	X	A	A	B	X	X	X	A	X	A	X	A	X	B	X	B	A	X	X	B	X	-	B	B	-	A	X	X	X	X	A
AX-94474369	5B	0	B	-	A	X	A	X	X	B	B	A	B	B	X	A	X	B	X	X	A	X	X	X	B	X	X	B	X	B	X	X	X	B	X	B	X	B	A	X	X	X	X	X	X	A	B	B	X
AX-94885467	5B	0.556	B	X	-	X	A	X	X	-	B	A	B	-	X	A	X	B	X	X	A	X	X	X	B	X	X	B	X	B	X	X	X	-	X	X	X	B	A	X	X	X	X	X	X	-	B	B	X
AX-94470871	5B	1.222	B	X	A	X	A	X	X	-	-	A	B	B	X	A	X	B	X	X	A	X	X	X	B	X	X	B	X	B	X	X	X	B	X	-	X	B	A	X	X	X	X	X	X	A	B	B	X
AX-94912151	5B	8.722	X	-	A	X	A	X	-	B	X	A	B	B	X	A	X	B	B	X	A	B	X	B	B	X	X	B	X	B	A	X	X	B	X	X	X	B	A	X	X	X	X	X	X	A	B	B	X
AX-94738897	5B	9.945	X	X	A	X	A	X	A	B	X	A	B	B	X	A	X	B	B	X	A	B	X	X	B	X	X	B	X	B	A	X	X	B	X	X	X	B	A	X	X	X	X	X	X	A	B	B	X
AX-95019636	5B	9.945	X	X	A	X	A	X	A	B	X	A	B	B	X	A	X	B	B	X	A	B	X	X	B	X	X	B	X	B	A	X	X	B	X	X	X	B	A	X	X	X	X	X	X	A	B	B	X
AX-95231332	5B	10.501	X	X	A	X	A	X	A	B	X	A	B	B	X	A	X	B	B	X	A	B	B	X	B	X	X	B	X	B	A	X	X	B	X	X	X	B	A	X	X	X	X	X	X	A	B	B	X
AX-94725198	5B	11.723	X	X	A	X	A	X	A	B	X	A	B	B	X	X	-	B	B	A	A	B	B	X	B	X	X	B	X	B	A	X	X	B	X	-	X	B	A	X	X	X	X	X	X	A	B	B	-
AX-94509097	5B	12.39	X	X	A	X	A	X	A	B	X	A	B	B	X	A	X	B	B	A	A	B	B	X	B	X	X	B	X	B	A	X	X	B	X	X	X	B	A	X	X	X	X	X	X	A	B	B	X
AX-94557225	5B	12.39	X	X	A	X	A	X	A	B	X	A	B	B	X	A	X	B	B	A	A	B	B	X	B	X	X	B	X	-	A	X	X	B	X	X	X	B	A	X	X	X	X	X	X	A	B	B	X
AX-94685470	5B	12.39	X	-	A	-	A	X	A	B	X	A	-	B	X	A	X	B	B	A	A	B	B	X	-	X	X	B	X	B	A	-	X	B	X	X	X	B	-	X	X	X	X	X	X	A	-	B	X
AX-95121623	5B	12.39	X	X	A	X	A	X	A	B	X	A	B	B	X	A	X	B	B	A	A	B	B	X	B	X	X	B	X	B	A	X	X	B	X	X	X	B	A	X	X	X	X	X	X	A	B	B	X
AX-94941959	5B	14.168	X	X	A	X	A	X	A	B	X	A	B	X	X	A	X	B	B	A	A	B	B	X	-	X	X	B	X	-	A	X	X	B	X	X	X	B	A	X	X	X	X	X	X	A	X	B	X
AX-94745281	5B	18.736	X	X	X	X	A	X	A	X	X	A	B	B	X	A	X	B	-	X	A	B	B	X	B	X	X	-	X	X	A	X	X	X	X	X	X	B	A	X	X	X	X	X	X	A	X	B	X
AX-94705221	7A	0	X	X	X	X	A	B	X	A	X	A	-	X	X	X	B	X	X	B	X	X	X	X	A	X	A	A	X	B	B	A	B	A	-	X	A	X	B	A	X	B	X	X	A	B	X	X	X
AX-94889805	7A	5.466	X	B	X	X	A	B	X	A	X	A	-	B	X	X	B	X	X	X	X	A	X	X	A	X	A	A	X	X	B	A	B	A	B	B	A	-	B	A	X	B	X	X	A	B	X	X	-
AX-94867689	7A	7.913	X	B	X	X	A	B	X	A	B	A	B	-	X	X	B	X	X	B	X	X	X	X	A	X	A	A	X	-	B	A	B	A	B	B	A	X	B	A	X	B	X	X	A	B	X	X	X
AX-94507941	7A	8.468	B	B	X	X	A	B	X	A	B	A	B	B	X	X	B	X	X	B	X	X	X	X	A	X	A	A	X	B	B	A	B	A	B	B	A	X	B	A	X	B	X	X	A	B	X	X	X
AX-95187369	7A	8.468	B	B	X	X	A	B	X	A	B	A	B	B	X	X	B	X	X	B	X	X	X	X	A	X	A	A	X	B	B	A	B	A	B	B	A	X	B	A	X	B	X	X	A	B	X	X	X
AX-95231996	7A	8.468	B	B	X	X	A	B	X	A	B	A	B	B	X	X	B	X	X	B	X	X	X	X	A	X	A	A	X	B	B	A	B	A	B	B	A	X	B	A	X	B	X	X	A	B	X	X	X
AX-94563740	7A	8.468	B	B	X	X	A	B	X	A	B	A	B	B	X	X	B	X	X	B	X	X	X	X	A	X	A	A	X	B	B	A	B	A	B	B	A	X	B	A	X	B	X	X	A	B	X	X	X
AX-94888279	7A	8.468	B	B	X	X	A	B	X	A	B	A	B	B	X	X	B	X	X	B	X	X	X	X	A	X	A	A	X	B	B	A	B	A	B	B	A	X	B	A	X	B	X	X	A	B	X	X	X
AX-95080277	7A	8.468	B	B	X	X	A	B	X	A	B	A	B	B	X	X	B	X	X	B	X	X	X	X	A	X	A	A	X	B	B	A	B	A	B	B	A	X	B	A	X	B	X	X	A	B	X	X	X
AX-94606661	7A	8.468	B	B	X	X	A	B	X	A	B	A	B	B	X	X	B	X	X	B	X	X	X	X	A	X	A	A	X	B	B	A	B	A	B	B	A	X	B	A	X	B	X	X	A	B	X	X	X
AX-94437052	7A	8.468	B	B	X	X	A	B	X	A	B	A	B	B	X	X	B	X	X	B	X	X	X	X	A	X	A	A	X	B	B	A	B	A	B	B	A	X	B	A	X	B	X	X	A	B	X	X	X
AX-94434510	7A	8.468	B	B	X	X	A	B	X	A	B	A	B	B	X	X	B	X	X	B	X	X	X	X	A	X	A	A	X	B	B	A	B	A	B	B	A	X	B	A	X	B	X	X	A	B	X	X	X
AX-94937022	7A	8.468	B	B	X	X	A	B	X	A	B	A	B	B	X	X	B	X	X	B	X	X	X	X	A	X	A	A	X	B	B	A	B	A	B	B	A	X	B	A	X	B	X	X	A	B	X	X	X
AX-94506850	7A	8.468	B	B	X	X	A	B	X	A	B	A	B	B	X	X	B	X	X	B	X	X	X	X	A	X	A	A	X	B	B	A	B	A	B	B	A	X	B	A	X	B	X	X	A	B	X	X	X
AX-94831558	7A	8.468	B	B	X	X	A	B	X	A	B	A	B	B	X	X	B	X	X	B	X	X	X	X	A	X	A	A	X	B	B	A	B	A	B	B	A	X	B	A	X	B	X	X	A	B	X	X	X
AX-94711378	7A	8.468	B	B	X	X	A	B	X	A	B	A	B	B	X	X	B	X	X	B	X	X	X	X	A	X	A	A	X	B	B	A	B	A	B	B	A	X	B	A	X	B	X	X	A	B	X	X	X
AX-94443109	7A	8.468	B	B	X	X	A	B	X	A	B	A	B	B	X	X	B	X	X	B	X	X	X	X	A	X	A	A	X	B	B	A	B	A	B	B	A	X	-	A	X	B	X	X	A	B	X	X	X
AX-95109562	7A	8.468	B	B	X	X	A	B	X	A	B	A	B	B	X	X	B	X	X	B	X	X	X	X	A	X	A	A	X	B	B	A	B	A	B	B	A	X	B	A	X	B	X	X	A	B	X	X	X
AX-94988337	7A	8.468	B	B	X	-	A	B	X	A	B	A	B	B	X	X	B	X	X	B	X	X	X	X	A	X	A	A	X	B	B	A	B	A	B	B	A	X	B	A	X	B	X	X	A	B	X	X	X
AX-94489833	7A	11.695	B	B	X	X	A	B	X	A	-	A	X	B	X	X	B	X	X	B	X	X	-	X	-	X	A	A	X	B	B	A	B	X	B	B	-	X	B	A	X	-	X	X	A	B	X	X	X
AX-94384008	7A	15.592	B	B	X	X	A	B	X	A	B	A	B	B	X	X	B	X	X	X	X	X	X	X	X	X	A	A	X	B	B	A	B	A	B	B	A	X	B	A	X	B	X	X	A	B	X	X	X
AX-94749619	7A	17.259	B	B	X	X	A	B	X	A	B	A	B	B	X	X	B	-	X	B	X	X	X	X	A	X	A	A	X	B	B	A	B	A	B	B	A	B	B	A	X	B	X	X	A	B	X	X	X
AX-95227577	7A	18.37	B	B	X	-	A	B	X	A	B	A	B	B	X	X	B	X	X	B	X	X	X	X	A	X	A	A	X	B	X	A	B	A	-	B	A	X	B	A	X	B	X	X	A	B	X	X	X
AX-94441851	7A	19.481	B	B	X	X	A	B	X	A	B	A	-	B	X	X	B	X	X	B	X	X	X	X	A	X	A	A	X	B	B	A	B	A	X	B	A	X	B	A	X	B	X	X	A	B	X	X	X
AX-94485699	7A	20.037	B	B	X	X	A	-	X	A	B	A	B	B	X	X	B	X	X	B	X	X	X	X	A	X	A	A	X	B	B	A	B	A	B	B	A	X	B	A	X	B	X	X	A	B	X	X	X
AX-95200397	7A	20.037	B	B	X	X	A	B	X	A	B	A	B	B	X	X	B	X	X	B	X	X	X	X	A	X	A	A	X	B	B	A	B	A	B	B	A	X	B	A	X	B	X	X	A	B	X	X	X
AX-95083163	7A	20.037	B	B	X	X	A	B	X	A	B	A	B	B	X	X	B	X	X	B	X	X	X	X	A	X	A	A	X	B	B	A	B	A	B	B	A	X	B	A	X	B	X	X	A	B	X	X	X
AX-94648060	7A	20.037	B	B	X	X	A	B	X	A	B	A	B	B	X	X	B	X	X	B	X	X	X	X	A	X	A	A	X	B	B	A	B	A	B	B	A	X	B	A	X	B	X	X	A	B	X	X	X
AX-94794970	7A	20.037	B	B	X	X	A	B	X	A	B	A	B	B	X	X	B	X	X	B	X	X	X	X	A	X	A	A	X	B	B	A	B	-	B	B	A	X	B	A	X	B	X	X	A	B	X	X	X
AX-95201556	7A	21.927	B	-	X	X	A	X	X	A	B	A	B	B	X	X	-	X	X	-	X	X	-	X	A	X	A	A	X	X	-	A	B	A	B	X	A	X	X	A	X	B	X	X	A	B	X	X	X
AX-94657001	7A	24.707	B	B	X	X	A	B	X	A	B	A	B	B	X	X	B	X	X	B	X	X	X	X	A	X	A	A	X	-	B	A	B	A	-	-	A	X	B	A	X	-	X	X	A	B	X	X	X
AX-95141301	7A	24.707	B	B	X	X	A	B	X	A	B	A	B	B	X	X	B	X	X	B	X	X	X	X	A	X	A	A	X	B	B	A	B	A	B	B	A	X	B	A	X	B	X	X	A	B	X	X	X
AX-94708419	7A	25.263	B	B	X	X	A	B	X	A	B	A	B	B	X	X	B	X	X	B	X	X	X	X	A	X	A	A	X	B	B	A	B	A	B	B	A	X	B	A	X	B	X	X	A	B	X	X	-
AX-94940214	7A	25.263	B	B	X	X	-	B	X	A	B	A	B	B	X	X	B	X	X	B	X	X	X	X	A	X	A	A	X	B	B	-	B	A	B	B	A	X	B	A	X	B	X	X	A	B	X	X	X
AX-94496922	7A	25.263	B	B	X	X	A	B	X	A	B	A	B	B	X	X	B	X	X	B	X	X	X	X	A	X	A	A	X	B	B	A	B	A	B	B	A	X	B	A	X	B	X	X	A	B	X	X	X
AX-94603515	7A	25.263	B	B	X	X	A	B	X	A	B	A	B	B	X	X	B	X	X	B	X	X	X	X	A	X	A	A	X	B	B	A	B	A	B	B	A	X	B	A	X	B	X	X	A	B	X	X	X
AX-95653049	7A	25.263	B	B	X	X	A	B	X	A	B	A	B	B	X	X	B	X	X	B	X	X	X	X	A	X	A	A	X	B	B	A	B	A	B	B	A	X	B	A	X	B	X	X	A	B	X	X	X
AX-94428428	7A	25.263	B	B	X	X	A	B	X	A	B	A	B	B	X	X	B	X	X	B	X	X	X	X	A	X	A	A	X	B	B	A	B	A	B	B	A	X	B	A	X	B	X	X	A	B	X	X	X
AX-95185177	7A	29.495	B	B	B	X	A	X	A	A	B	A	B	B	X	X	B	X	X	B	X	X	X	X	A	X	A	A	X	B	X	A	B	A	B	X	A	X	B	A	X	B	X	X	A	B	X	X	X
AX-94943939	7A	29.495	B	B	B	X	A	X	A	A	B	A	B	B	X	X	B	X	X	B	X	X	X	X	A	X	A	A	X	B	X	A	B	A	B	X	A	X	B	A	X	B	X	X	A	B	X	X	X
AX-94599554	7A	29.495	B	B	B	X	A	X	A	A	B	A	B	B	X	X	B	X	X	B	X	X	X	X	A	X	A	A	X	B	X	A	B	A	B	X	A	X	B	A	X	B	X	X	A	B	X	X	X
AX-95114297	7A	30.162	B	B	B	-	A	X	A	A	B	A	B	B	X	-	B	-	X	B	X	X	-	X	A	A	A	A	-	B	X	A	B	A	B	X	A	-	B	A	-	B	X	X	A	B	X	X	X
AX-94611034	7A	33.947	B	B	B	X	A	X	A	A	B	A	B	B	X	X	B	X	X	B	X	X	X	B	A	X	A	A	X	X	-	A	B	A	B	X	A	X	B	A	B	B	X	X	X	B	X	X	X
AX-94774796	7A	33.947	B	B	B	X	A	X	A	A	B	A	B	B	X	X	B	X	X	B	X	X	X	B	A	X	A	A	X	X	X	A	B	A	B	X	A	X	B	A	B	B	X	X	X	B	X	X	X
AX-94495234	7A	33.947	B	B	B	X	A	X	A	A	B	A	B	B	X	X	B	X	X	B	X	X	X	B	A	X	A	A	X	X	X	A	B	A	B	X	A	X	B	A	B	B	X	X	X	B	X	X	X
AX-94734761	7A	33.947	B	B	B	X	A	X	A	A	B	A	B	B	X	X	B	X	X	B	X	X	X	B	A	X	A	A	X	X	X	A	B	A	B	X	A	X	B	A	B	B	X	X	X	B	X	X	X
AX-94644716	7A	34.503	B	B	B	X	A	X	A	A	B	A	B	B	X	X	B	X	X	B	X	X	X	B	A	X	A	A	X	X	X	A	B	A	B	X	A	X	B	A	B	B	X	X	X	B	X	X	X
AX-94664110	7A	36.838	B	B	B	X	A	X	A	A	B	A	B	X	X	X	B	X	X	B	X	X	X	B	A	X	A	A	X	X	X	A	B	A	B	X	A	X	B	A	B	B	X	X	X	B	X	X	X
AX-94979512	7A	0	B	B	B	B	X	X	X	X	A	A	X	X	X	X	A	B	A	X	A	A	X	X	X	B	X	X	X	X	A	A	X	X	B	A	X	B	B	X	B	X	A	B	A	B	A	B	A
AX-94521764	7A	0.556	B	B	B	B	X	X	X	X	A	A	X	X	X	X	A	B	A	X	A	A	X	X	X	B	X	X	X	X	A	A	X	X	B	A	X	B	B	X	B	X	A	B	A	B	A	B	A
AX-94802515	7A	0.556	B	B	B	B	X	X	X	X	A	A	X	X	X	X	A	B	A	X	A	A	X	X	X	B	X	X	X	X	A	A	X	X	B	A	X	B	B	X	B	X	A	B	A	B	A	B	A
AX-94978156	7A	0.556	B	B	B	B	X	X	X	X	A	-	-	X	X	X	A	B	A	X	A	A	X	X	X	B	X	X	X	X	A	A	X	X	B	A	X	B	B	X	B	X	A	B	A	-	A	B	A
AX-94987591	7A	0.556	B	B	B	B	X	X	X	X	A	A	X	X	X	X	A	B	A	X	A	A	X	X	X	B	X	X	X	X	A	A	X	X	B	A	X	B	B	X	B	X	A	B	A	B	A	B	A
AX-94481843	7A	1.778	X	-	B	B	X	X	X	X	A	A	X	X	X	X	A	B	A	X	A	A	X	X	X	B	-	X	X	X	A	A	X	X	B	A	X	B	B	X	B	X	A	B	A	B	A	B	A
AX-94496109	7A	6.01	B	B	B	B	X	X	X	X	A	A	X	X	X	X	A	B	A	B	A	A	X	X	X	B	X	X	X	X	A	X	X	X	X	X	X	B	B	X	B	X	A	B	X	B	A	B	A
AX-94399059	7A	8.902	B	B	B	B	X	X	X	X	A	X	X	X	X	X	A	B	X	B	A	A	X	X	X	B	X	X	X	X	A	X	B	X	X	X	X	B	B	X	B	X	A	B	X	B	X	B	A
AX-94486577	7A	8.902	B	B	B	B	X	X	-	X	A	X	X	X	X	X	A	B	X	B	A	A	X	X	X	B	X	X	X	X	A	X	B	X	X	X	X	B	B	X	B	X	A	B	X	B	X	B	A
AX-94734272	7A	8.902	B	B	B	B	X	X	X	X	A	X	X	X	X	X	A	B	X	B	A	A	X	X	X	B	X	X	X	X	A	X	B	X	-	X	X	B	B	X	B	X	A	B	X	B	X	B	A
AX-94755613	7A	8.902	B	B	B	B	X	X	X	X	A	X	X	X	X	X	A	B	X	B	A	A	X	X	X	B	X	X	X	X	A	X	B	X	X	X	X	B	B	X	B	X	A	B	X	B	X	B	A
AX-94847486	7A	8.902	B	B	B	B	X	X	X	X	A	X	X	X	X	X	A	B	X	B	A	A	X	X	X	B	X	X	X	X	A	X	B	X	X	X	X	B	B	X	B	X	A	B	X	B	X	B	A
AX-94905933	7A	8.902	B	B	B	B	X	X	X	X	A	X	X	X	X	X	A	B	X	B	A	A	X	X	X	B	X	X	X	X	A	X	B	X	X	X	X	B	B	X	B	X	A	B	X	B	X	B	A
AX-95075520	7A	8.902	B	B	B	B	X	X	X	X	A	X	X	X	X	X	A	B	X	B	A	A	X	X	X	B	X	X	X	X	A	X	B	X	X	X	X	B	B	X	B	X	A	B	X	B	X	B	A
AX-95075753	7A	8.902	B	B	B	B	X	-	-	X	-	X	-	X	X	X	A	B	X	B	-	A	X	X	X	B	X	X	X	X	-	X	B	X	-	X	X	B	B	X	B	X	A	B	X	-	X	-	A
AX-95083969	7A	8.902	-	B	B	B	X	X	X	X	A	X	X	X	X	X	A	B	X	B	A	A	X	X	X	B	X	X	X	X	A	X	B	X	X	X	X	B	B	X	B	X	A	B	X	B	X	B	A
AX-95121246	7A	8.902	B	B	B	B	X	X	X	X	A	X	X	X	X	X	A	B	X	-	A	A	X	X	X	B	X	X	X	X	A	X	B	X	X	X	X	B	B	X	B	X	A	B	X	B	X	B	A
AX-95183250	7A	10.125	B	B	B	B	X	X	X	X	A	X	X	X	X	X	A	B	X	B	A	A	X	X	-	B	X	X	X	X	A	X	B	X	X	X	X	B	B	X	B	-	A	B	-	B	X	B	A
AX-94541755	7A	13.352	B	B	B	B	X	X	X	X	A	X	X	X	X	X	X	B	X	B	X	A	X	X	X	B	X	X	X	X	A	X	B	X	X	X	X	B	B	X	B	X	-	B	X	B	X	B	A
AX-94586475	7A	15.909	B	B	B	B	X	X	X	X	A	X	X	X	X	X	X	B	X	B	X	A	X	X	X	B	X	X	X	X	A	X	B	X	X	X	X	B	-	X	B	X	A	B	X	B	X	B	A
AX-94908459	7A	15.909	B	B	B	B	X	X	X	X	A	X	X	X	X	X	X	B	X	B	X	A	X	X	X	B	X	X	X	X	A	X	B	X	X	X	X	B	B	X	B	X	A	B	X	B	X	B	A
AX-94513729	7A	18.244	B	B	B	B	X	X	X	X	A	X	X	X	X	X	X	B	B	B	X	A	X	X	X	B	X	X	X	X	A	X	B	X	X	X	X	B	X	X	B	X	A	B	X	B	X	B	A
AX-94415996	7A	21.136	B	B	B	B	X	X	X	X	A	X	X	X	X	X	X	B	B	B	X	A	X	X	-	X	X	X	X	X	A	X	B	X	X	X	X	B	X	X	X	X	A	B	X	B	X	B	A
AX-94482712	7A	21.136	B	B	B	B	X	X	X	X	A	X	X	X	X	X	X	B	B	B	X	A	X	X	X	X	X	X	X	X	A	X	B	X	X	X	X	B	X	X	X	X	A	B	X	B	X	B	A
AX-94505773	7A	21.136	B	B	B	B	X	X	X	X	A	X	X	X	X	X	X	B	B	B	X	A	X	X	X	X	X	X	X	X	A	X	B	X	X	X	X	B	X	X	X	X	A	B	X	B	X	B	A
AX-94682492	7A	21.136	B	B	B	B	X	X	X	X	A	X	X	X	X	X	X	B	B	B	X	A	X	X	X	X	X	X	X	X	A	X	B	X	X	X	X	B	X	X	X	X	A	B	X	B	X	B	A
AX-94799496	7A	21.136	B	B	B	B	X	X	X	X	A	X	X	X	X	X	X	B	B	B	X	A	X	X	X	X	X	X	X	X	A	X	B	X	X	X	X	B	X	X	X	X	A	B	X	B	X	B	A
AX-95632295	7A	21.136	B	B	B	B	X	X	X	X	A	X	X	X	X	X	X	B	B	B	X	A	X	X	X	X	X	X	X	X	A	X	B	X	X	X	X	B	X	X	X	X	A	B	X	B	X	B	A
AX-95683847	7A	21.136	B	B	B	B	X	X	X	X	A	X	X	X	X	X	X	B	B	B	X	A	X	X	X	X	X	X	X	X	A	X	B	X	X	X	X	B	X	X	X	X	A	B	X	B	X	B	A
AX-94580669	7A	22.915	B	B	B	B	X	X	X	X	A	X	X	X	X	X	X	B	B	B	X	A	X	X	X	X	X	X	X	X	A	X	B	X	X	X	X	B	X	X	X	X	A	B	X	B	X	B	A
AX-95199355	7B	0	B	X	-	B	X	-	A	X	A	A	B	A	X	B	B	X	X	X	B	A	B	A	X	B	B	B	A	A	A	X	X	X	X	A	B	B	X	A	X	X	X	B	A	-	X	B	A
AX-94426298	7B	2.669	B	X	X	B	X	B	A	X	A	A	B	A	X	B	B	X	X	X	B	A	B	A	X	X	B	B	A	A	A	X	X	X	X	A	B	B	X	A	X	X	X	B	A	X	X	B	A
AX-94733039	7B	2.669	B	-	X	B	X	B	A	X	A	A	B	A	X	B	B	X	X	X	B	A	B	A	X	X	B	B	A	A	A	X	X	X	X	A	B	B	X	A	X	X	X	B	A	X	X	-	A
AX-94915462	7B	2.669	B	X	X	B	X	B	A	X	A	A	B	A	X	B	B	X	X	X	B	A	B	A	X	X	B	B	A	A	A	X	X	X	X	A	B	B	X	A	X	X	X	B	A	X	X	B	A
AX-94988556	7B	2.669	B	X	X	B	X	B	A	X	A	A	B	A	X	B	B	X	X	X	B	A	B	A	X	X	B	B	A	A	A	X	X	X	X	A	B	B	X	A	X	X	X	B	A	X	X	B	A
AX-95023072	7B	2.669	B	X	X	B	X	B	A	X	A	A	B	A	X	B	B	X	X	X	B	A	B	A	X	X	B	B	A	A	A	X	X	X	X	A	B	B	X	A	X	X	X	B	A	X	X	B	A
AX-95101970	7B	2.669	B	X	X	B	X	B	A	X	A	A	B	A	X	B	B	X	X	X	B	A	B	A	X	X	B	B	A	A	A	X	X	X	X	A	B	B	X	A	X	X	X	B	A	X	X	B	A
AX-95172810	7B	2.669	B	X	X	-	X	B	A	X	A	A	B	A	X	B	B	X	X	X	B	A	B	A	X	X	B	B	A	A	A	X	X	X	X	A	B	B	X	A	X	X	X	B	A	X	X	B	A
AX-94556413	7B	4.67	B	-	X	X	X	B	A	X	A	A	-	A	X	B	B	X	X	X	-	A	B	A	X	X	B	B	-	A	A	X	X	-	X	A	B	-	X	A	X	X	X	B	X	X	X	B	A
AX-94569809	7B	5.337	B	X	X	B	X	B	A	X	A	A	B	A	X	B	B	X	X	X	B	A	B	A	X	X	B	B	A	A	A	X	X	X	X	A	B	B	X	A	X	X	X	B	-	X	X	B	A
AX-94689120	7B	5.337	B	X	X	B	X	B	A	X	A	A	B	A	X	B	B	X	X	X	B	A	B	A	X	X	B	B	A	A	A	X	X	X	X	A	B	B	X	A	X	X	X	B	X	X	X	B	A
AX-95095247	7B	5.337	B	X	X	B	X	B	A	X	A	A	-	A	X	B	B	X	X	X	B	A	B	A	X	X	B	B	A	-	A	X	-	X	X	A	B	B	X	-	X	X	X	B	X	X	X	B	A
AX-94419063	7B	6.559	B	X	X	B	-	B	A	X	A	A	B	A	X	B	B	X	X	X	B	A	B	X	X	-	B	B	A	-	A	X	X	X	X	A	B	B	X	A	X	X	X	B	-	X	X	B	A
AX-94865222	7B	7.226	B	X	X	B	X	B	-	X	-	A	B	A	X	B	B	X	X	X	B	-	B	X	X	X	B	B	A	X	-	X	X	X	X	A	B	B	X	A	X	X	X	B	X	X	-	B	A
AX-95072534	7B	13.82	B	X	X	B	X	B	A	X	A	A	B	-	X	B	B	X	X	X	X	A	B	A	X	X	B	B	A	X	A	X	X	X	B	A	B	B	X	A	X	X	X	B	X	X	X	B	A
AX-94967328	7B	21.433	B	X	X	B	X	B	X	B	A	-	B	-	B	B	B	X	X	X	X	-	B	-	X	A	B	B	A	X	A	X	X	X	B	X	B	B	X	-	X	B	X	B	X	X	X	X	A
AX-94493518	7B	22.767	B	X	X	B	X	B	X	B	A	A	B	A	B	B	B	X	X	X	X	A	B	A	X	A	B	B	A	X	A	X	A	X	B	X	B	B	X	A	X	B	X	B	X	X	X	X	A
AX-94647729	7B	22.767	B	X	X	B	X	B	X	B	A	A	B	A	B	B	B	X	X	X	X	A	B	A	X	A	B	B	A	X	A	X	A	X	B	X	B	B	X	A	X	B	X	B	X	X	X	X	A
AX-95248379	7B	23.878	B	X	X	B	X	B	X	B	A	A	B	A	B	B	B	X	X	X	X	A	B	A	X	A	B	B	A	X	A	X	A	X	B	X	B	B	X	A	X	B	X	B	A	X	X	X	A
AX-95107992	7B	24.99	B	X	X	B	X	B	X	B	A	A	B	A	B	B	B	X	X	X	X	A	B	A	X	A	B	B	A	X	A	X	A	X	B	X	B	B	X	A	X	B	X	B	A	X	X	X	A
AX-94531423	7B	26.657	B	X	X	B	X	B	X	B	A	A	B	A	B	B	B	X	X	X	X	A	B	A	X	A	B	X	A	X	A	X	A	X	B	X	B	B	X	A	X	B	X	B	A	X	B	X	A
AX-95191125	7B	26.657	B	X	X	B	X	B	X	B	A	A	B	A	B	B	B	X	X	X	X	A	B	A	X	A	B	X	A	X	A	X	A	X	B	X	B	B	X	A	X	B	X	B	A	X	B	X	A
AX-94457292	7B	0	X	X	X	A	A	X	X	X	X	B	X	B	X	X	X	X	A	B	X	A	A	X	A	-	A	X	B	X	X	B	B	X	A	B	A	X	X	X	A	X	X	B	-	X	B	X	A
AX-94463979	7B	1.778	X	X	X	A	A	X	X	X	B	B	B	B	X	X	X	X	A	B	X	A	A	X	A	B	A	X	B	X	X	B	B	X	A	B	A	X	X	X	A	X	X	B	X	X	B	X	A
AX-94582074	7B	1.778	X	X	X	A	A	X	X	X	B	B	B	B	X	X	X	X	A	B	X	A	A	X	A	B	A	X	B	X	X	B	B	X	A	B	A	X	X	X	A	X	X	B	X	X	B	X	A
AX-95140096	7B	1.778	X	X	X	A	A	X	X	X	B	B	B	B	X	X	X	X	A	B	X	A	A	X	A	B	A	X	B	X	X	B	B	X	A	B	A	X	X	X	A	X	X	B	X	X	B	X	A
AX-94385063	7B	2.334	X	X	X	A	A	X	X	X	B	B	B	B	X	X	X	X	A	B	X	A	A	X	A	B	A	X	B	X	X	B	B	X	A	B	A	X	X	X	A	X	X	B	X	X	X	X	A
AX-94496718	7B	2.334	X	X	X	A	A	X	X	X	B	B	B	B	X	X	X	X	A	B	X	A	A	X	A	B	A	X	B	X	X	B	B	X	A	B	A	X	X	X	A	X	X	B	X	X	X	X	A
AX-94591962	7B	2.334	X	X	X	A	A	X	X	X	B	B	B	B	X	X	X	X	A	B	X	A	A	X	A	B	A	X	B	X	X	B	B	X	A	B	A	X	X	X	A	X	X	B	X	X	X	X	A
AX-94701970	7B	2.334	X	X	X	A	A	X	X	X	B	B	B	B	X	X	X	X	A	B	X	A	A	X	A	B	A	X	B	X	X	B	B	X	A	B	A	X	X	X	A	X	X	B	X	X	X	X	A
AX-94467581	7B	2.889	X	X	X	A	A	X	X	X	B	B	B	B	X	X	X	X	A	B	X	X	A	X	A	B	A	X	B	X	X	B	B	X	A	B	A	X	X	X	A	X	X	B	X	X	X	X	A
AX-94829329	7B	4.557	X	X	X	A	A	X	X	X	B	B	B	X	X	X	X	X	A	B	X	X	A	-	A	B	A	X	B	X	X	B	B	X	A	B	A	X	X	X	A	X	X	B	X	X	X	X	A
AX-94589433	7B	5.668	X	X	X	A	A	X	X	X	B	B	B	B	X	X	X	X	A	B	X	X	A	X	A	B	A	X	B	X	X	B	B	X	A	B	A	X	X	X	A	X	X	B	X	X	X	X	A
AX-94849509	7B	5.668	X	X	X	A	A	X	X	X	B	B	B	B	X	X	X	X	A	B	X	X	A	X	A	B	A	X	B	X	X	B	B	X	A	B	A	X	X	X	A	X	X	B	X	X	X	X	A
AX-94981132	7B	5.668	X	X	X	A	A	X	X	X	B	B	B	B	X	X	X	X	A	B	X	X	A	X	A	B	A	X	B	X	X	B	B	X	A	B	A	X	X	X	A	X	X	B	X	X	X	X	A
AX-94435703	7B	6.779	X	X	X	A	A	X	X	X	B	B	B	B	X	X	X	X	A	B	X	X	A	X	A	B	A	X	X	X	X	B	B	X	A	B	A	X	X	X	A	X	X	B	X	X	X	B	A
AX-94927789	7B	9.114	X	X	X	A	A	X	X	X	B	B	B	B	-	X	X	X	A	B	X	X	A	-	A	B	X	X	B	X	X	B	B	X	A	B	A	X	X	X	A	-	X	B	X	X	X	X	A
AX-95119868	7B	9.114	X	X	X	A	A	X	X	X	B	B	B	B	X	X	X	X	A	B	X	X	A	X	A	B	X	X	B	X	X	B	B	X	A	B	A	X	X	X	A	X	X	B	X	X	X	X	A
AX-95145900	7B	9.114	X	X	X	A	A	X	X	X	B	B	B	B	X	X	X	X	A	B	X	X	A	X	A	B	X	X	B	X	X	B	B	X	A	B	A	X	X	X	A	X	X	B	X	X	X	X	A
AX-95190395	7B	9.114	X	X	X	A	A	X	X	X	B	B	B	B	X	X	X	X	A	B	X	X	A	X	A	B	X	X	B	X	X	B	B	X	A	B	A	X	X	X	A	X	X	B	X	X	X	X	A
AX-94460387	7B	10.448	X	X	X	A	A	X	X	X	B	B	B	-	X	X	X	X	A	-	X	X	A	X	A	-	X	X	B	X	X	-	B	X	A	-	A	X	X	X	A	X	X	B	X	X	X	X	A
AX-94879781	7B	13.117	X	X	X	A	A	X	X	X	B	B	B	X	X	X	X	X	A	B	X	X	A	X	X	B	X	X	B	X	X	B	B	X	A	B	A	X	X	X	A	X	X	B	X	X	X	X	A
AX-94551053	7B	14.228	X	X	X	A	A	X	X	X	B	B	B	B	X	X	X	X	A	B	X	X	A	X	A	B	X	X	B	X	X	B	B	X	A	B	A	X	X	X	A	X	X	B	X	X	X	X	A
AX-94683910	7B	14.228	X	X	X	A	A	X	X	X	B	B	B	B	X	X	X	X	A	B	X	X	A	X	A	B	X	X	B	X	X	B	B	X	A	B	A	X	X	X	A	X	X	B	X	X	X	X	A
AX-94767893	7B	14.228	X	X	X	A	A	X	X	X	B	B	B	B	X	X	X	X	A	B	X	X	A	X	A	B	X	X	B	X	X	B	B	X	A	B	A	X	X	X	A	X	X	B	X	X	X	X	A
AX-95658551	7B	14.228	X	X	X	A	A	X	X	X	B	B	B	B	X	X	X	X	A	B	X	X	A	X	A	B	X	X	B	X	X	B	B	X	A	B	A	X	X	X	A	X	X	B	X	X	X	X	A
AX-94593733	7B	15.562	X	X	X	-	-	X	X	X	B	B	B	B	X	X	X	X	A	B	X	X	X	X	A	B	X	X	B	X	X	B	B	X	-	B	-	X	X	X	A	X	X	B	X	-	X	X	A
AX-94597421	7B	16.896	X	X	X	X	A	X	X	X	B	B	B	B	X	X	X	X	A	B	X	X	-	X	A	B	X	X	B	X	X	B	B	X	-	B	-	X	X	X	A	X	X	B	X	X	X	X	-
AX-95012310	7B	18.786	X	X	X	A	A	X	X	X	-	B	B	B	X	X	X	X	A	B	X	X	A	X	A	B	X	X	B	X	X	B	B	X	A	B	A	X	X	X	A	X	X	B	X	X	X	X	A
AX-94558547	7B	21.232	X	X	X	A	A	X	X	X	B	B	X	-	X	X	X	X	A	B	X	X	A	X	A	B	X	X	B	X	X	B	X	X	A	B	A	X	X	X	A	X	X	B	X	-	X	X	A
AX-94409779	7B	22.454	X	X	X	A	A	X	X	X	B	B	B	B	X	X	X	X	A	B	X	X	A	X	A	B	X	X	B	X	X	B	B	X	A	B	A	X	X	X	A	X	X	B	X	X	X	X	A
AX-94511804	7B	22.454	X	X	X	A	A	X	X	X	B	B	B	B	X	X	X	X	A	B	X	X	A	X	A	B	X	X	B	X	X	B	B	X	A	B	A	X	X	X	A	X	X	B	X	X	X	X	A
AX-94632052	7B	22.454	X	X	X	A	A	X	X	X	B	B	B	B	X	X	X	X	A	B	X	X	A	X	A	B	X	X	B	X	X	B	B	X	A	B	A	X	X	X	A	X	X	B	X	X	X	X	A
AX-94751387	7B	22.454	X	X	X	A	A	X	X	X	B	B	B	B	X	X	X	X	A	B	X	X	A	X	A	B	X	X	B	X	X	B	B	X	A	B	A	X	X	X	A	X	X	B	X	X	X	X	A
AX-94770939	7B	22.454	X	X	-	A	A	X	X	X	B	B	B	B	X	X	X	X	A	B	X	X	A	X	A	B	X	X	B	X	X	B	B	X	A	B	A	X	X	X	A	X	X	B	X	X	X	X	A
AX-94771345	7B	22.454	X	X	X	A	A	X	X	X	B	B	B	B	X	X	X	X	A	B	X	X	A	X	A	B	X	X	B	X	-	B	B	X	-	B	A	X	X	X	A	X	X	B	X	X	X	X	A
AX-94829027	7B	22.454	X	X	X	A	A	X	X	X	B	B	B	B	X	X	X	X	A	B	X	X	A	X	A	B	X	X	B	X	X	B	B	X	A	B	A	X	X	X	A	X	X	B	X	X	X	X	A
AX-94848356	7B	22.454	X	X	X	A	A	X	X	X	B	B	B	B	X	X	X	X	A	B	X	X	A	X	A	B	X	X	B	X	X	B	B	X	A	B	A	X	X	X	A	X	X	B	X	X	X	X	A
AX-94859161	7B	22.454	X	X	X	A	A	X	X	X	B	B	B	B	X	X	X	X	A	B	X	X	A	X	A	B	X	X	B	X	X	B	B	X	A	B	A	X	X	X	A	X	X	B	X	X	X	X	A
AX-95022590	7B	22.454	X	X	X	A	A	X	X	X	B	B	B	B	X	X	X	X	A	B	X	X	A	X	A	B	X	X	B	X	X	B	B	X	A	B	A	X	X	X	A	X	X	B	X	X	X	X	A
AX-95104628	7B	22.454	X	-	X	A	A	X	X	X	B	B	B	B	X	X	X	X	A	B	-	X	A	X	A	B	X	X	B	X	X	B	B	X	A	B	A	X	X	X	A	X	X	B	X	X	X	X	A
AX-95146882	7B	22.454	X	-	X	A	A	X	-	X	B	B	B	B	X	X	X	X	A	B	X	X	A	-	A	B	X	X	B	X	X	B	B	-	A	B	A	X	X	X	A	X	X	-	X	X	X	X	A
AX-95157047	7B	22.454	X	X	X	A	A	X	X	X	B	B	-	B	X	X	X	X	A	B	X	X	A	X	A	B	X	X	B	X	X	B	B	X	A	B	A	X	X	X	A	X	X	B	X	X	X	X	A
AX-95224391	7B	22.454	X	X	X	A	A	X	X	X	B	-	B	B	X	X	X	X	A	B	X	X	A	X	A	B	X	X	-	X	X	-	-	X	A	B	A	X	X	X	A	X	X	B	X	X	X	X	A
AX-95657279	7B	22.454	X	X	X	A	A	X	X	X	B	B	B	B	X	X	X	X	A	B	X	X	A	X	A	B	X	X	B	X	X	B	B	X	A	B	A	X	X	X	A	X	X	B	X	X	X	X	A
AX-94573769	7B	23.121	X	X	X	A	A	X	X	X	B	-	B	B	X	-	X	X	A	B	X	X	-	X	A	B	X	X	-	X	X	-	B	X	A	-	A	X	X	X	A	X	X	B	X	X	X	X	A
AX-94613317	7B	24.455	X	X	X	A	A	X	X	X	X	-	B	B	X	X	X	X	A	B	X	X	A	X	A	B	X	X	B	X	X	B	B	X	A	B	A	X	X	X	A	X	X	B	X	X	X	X	A
AX-95025537	7B	25.01	X	X	X	A	A	X	X	X	B	B	B	B	X	X	X	X	A	B	X	X	A	X	A	B	X	X	B	X	X	B	B	X	A	B	A	X	-	-	A	X	X	B	X	X	X	X	A
AX-94776446	7B	26.789	X	X	X	A	A	X	X	X	B	B	B	B	X	X	X	X	A	B	X	X	A	X	A	B	X	X	B	X	X	B	B	X	A	B	A	X	X	X	A	X	X	B	X	X	X	X	A
AX-94566039	7B	29.681	X	X	X	A	A	X	X	X	B	B	B	B	X	X	X	X	A	B	X	X	A	X	A	B	A	X	B	X	X	B	B	X	A	B	A	X	X	X	A	X	X	B	X	X	X	X	A
[truncated: 43 more columns]
