# Supplementary material for: FANCM promotes class I interfering crossovers and suppresses class II non-interfering crossovers in wheat meiosis
Source: Nat Commun. 2022 Jun 25;13:3644. doi: 10.1038/s41467-022-31438-6 (PMC9233680; doi:10.1038/s41467-022-31438-6)
Supplement: Supplementary file 9 — Supplementary Data 6 [file 41467_2022_31438_MOESM9_ESM.xlsx]

## Sheet: AxC F3 Genotype - fancm
Supplementary Data 6. Complete dataset of Table 1 including details of Avalon x Cadenza F3 fancm mutant marker recombination analysis
probeset_id	Chromosome	cM	B04_FANCM-105	B06_FANCM-113	B08_FANCM-121	B10_FANCM-129	B12_FANCM-137	B14_FANCM-145	B16_FANCM-153	B18_FANCM-161	B20_FANCM-169	B22_FANCM-177	B24_FANCM-185	D04_FANCM-106	D06_FANCM-114	D08_FANCM-122	D10_FANCM-130	D12_FANCM-138	D14_FANCM-146	D16_FANCM-154	D18_FANCM-162	D20_FANCM-170	D22_FANCM-178	D24_FANCM-186	F04_FANCM-107	F06_FANCM-115	F08_FANCM-123	F10_FANCM-131	F12_FANCM-139	F14_FANCM-147	F16_FANCM-155	F18_FANCM-163	F20_FANCM-171	F22_FANCM-179	F24_FANCM-187	H04_FANCM-108	H06_FANCM-116	H08_FANCM-124	H10_FANCM-132	H12_FANCM-140	H14_FANCM-148	H16_FANCM-156	H18_FANCM-164	H20_FANCM-172	H22_FANCM-180	H24_FANCM-188	J02_FANCM-101	J04_FANCM-109	J06_FANCM-117
AX-94733072	1A	0	X	B	B	A	B	X	B	X	A	A	A	X	X	X	X	B	B	X	X	B	X	X	-	X	X	B	X	X	X	X	B	A	X	A	A	X	X	X	X	X	X	X	B	X	X	X	B
AX-94823774	1A	0.549	X	B	B	A	B	X	B	-	A	A	A	X	X	X	X	B	B	X	X	B	X	X	B	X	X	B	X	X	X	X	B	A	X	A	A	X	X	X	X	X	X	X	B	X	X	X	B
AX-94607341	1A	4.624	X	B	B	A	B	X	B	X	A	A	X	X	X	X	X	B	B	X	X	B	X	X	B	X	X	B	X	A	X	X	X	A	X	A	X	X	X	X	X	X	X	X	B	X	X	X	B
AX-95162217	1A	10.03	X	B	B	A	B	X	B	X	A	A	X	X	X	X	X	B	B	X	X	B	X	X	B	X	B	B	X	A	X	X	X	A	X	X	X	X	X	X	X	X	X	X	B	X	X	X	B
AX-94608213	1A	11.129	X	B	B	A	B	X	B	X	A	A	X	X	X	X	X	B	B	X	X	B	X	X	B	X	B	B	X	A	X	X	X	A	X	A	X	X	X	X	X	X	X	X	B	X	X	X	B
AX-95139456	1A	12.778	X	B	B	A	B	X	B	X	A	A	X	X	X	X	X	B	B	X	X	B	X	X	B	X	B	B	X	A	X	X	X	A	X	A	X	X	X	X	X	X	A	X	B	X	X	X	X
AX-94957092	1A	24.065	X	B	B	A	B	X	B	X	A	X	A	X	X	A	X	B	X	X	X	B	X	X	X	X	B	B	B	A	X	X	X	A	A	A	X	X	X	X	B	X	A	X	B	A	X	X	X
AX-94633096	1A	25.714	B	B	B	A	B	-	B	X	A	X	A	B	X	A	X	B	X	X	X	B	X	X	X	X	B	B	B	A	X	X	X	A	A	A	X	X	X	X	B	X	A	X	B	A	X	A	X
AX-94637309	1A	25.714	B	B	B	-	-	X	B	X	A	X	A	B	X	A	X	B	X	X	X	B	X	X	X	X	B	B	B	A	X	X	X	A	A	A	X	X	X	X	B	X	A	X	-	A	X	A	X
AX-94766336	1A	25.714	B	B	B	A	B	X	B	X	A	X	A	B	X	A	X	B	X	X	X	B	X	X	X	X	B	B	B	A	X	X	X	A	A	A	X	X	X	X	B	X	A	X	B	A	X	A	X
AX-94815426	1A	25.714	B	B	B	A	B	X	B	X	A	X	A	B	X	-	X	B	X	X	X	B	X	X	X	X	B	B	B	-	X	X	X	A	A	-	X	X	X	X	B	X	A	X	B	A	X	A	X
AX-94950558	1A	25.714	B	B	B	A	B	X	B	X	A	X	A	B	X	A	X	B	X	X	X	B	X	X	X	X	B	B	B	A	X	X	X	A	A	A	X	X	X	X	B	X	A	X	B	A	X	A	X
AX-95198429	1A	25.714	-	B	B	A	B	X	B	X	A	X	-	B	X	A	X	-	X	X	X	B	X	X	X	X	B	B	B	A	X	X	X	A	A	A	X	-	X	X	B	X	A	X	-	A	X	A	X
AX-94448081	1A	26.263	B	B	B	A	B	X	B	X	A	X	A	B	X	A	X	B	X	X	X	-	X	X	X	X	B	B	B	A	X	X	X	A	A	A	X	X	X	X	B	X	A	X	B	A	X	A	X
AX-94450466	1A	27.362	B	B	B	A	B	X	B	X	A	X	A	B	X	A	X	B	X	X	X	B	X	X	B	X	B	B	B	A	X	X	-	A	A	A	X	X	X	X	B	X	A	X	B	A	X	A	X
AX-94892856	1A	35.106	B	B	B	A	B	A	-	X	A	-	A	B	X	A	X	B	-	-	X	B	X	X	A	X	B	B	B	A	X	X	X	A	A	A	A	-	A	X	B	X	A	A	-	A	X	A	A
AX-94837705	1A	41.935	B	B	B	A	B	X	B	X	A	X	A	B	X	A	X	B	X	X	X	B	X	X	X	X	B	B	B	A	X	X	X	A	A	A	X	B	A	X	B	X	A	X	B	A	X	A	X
AX-94795575	1A	45.899	X	B	B	-	B	X	B	X	A	X	X	B	X	A	X	-	X	X	X	-	X	X	X	X	B	B	-	A	X	X	X	A	A	A	X	B	A	X	B	X	-	X	-	A	X	A	X
AX-94532387	1A	49.311	B	B	B	A	B	X	B	X	A	X	A	B	X	A	X	B	X	X	X	B	X	X	X	X	B	B	B	A	X	X	X	A	A	A	X	B	A	X	-	X	A	X	B	A	X	A	X
AX-94735017	1A	49.311	B	B	B	A	B	X	B	X	A	X	A	B	X	A	X	B	X	X	X	B	X	X	X	X	B	B	B	A	X	X	X	A	A	A	X	B	A	X	B	X	A	X	B	A	X	A	X
AX-94976542	1A	49.311	B	B	B	A	B	X	B	X	A	X	A	B	X	A	X	B	X	X	X	B	X	X	X	X	B	B	B	A	X	X	X	A	A	A	X	B	A	X	B	X	A	X	B	A	X	A	X
AX-95239997	1A	49.311	B	B	B	A	B	X	B	X	A	X	A	B	X	A	X	B	X	X	X	B	X	X	X	X	B	B	B	A	X	X	X	A	A	A	X	B	A	X	B	X	A	X	B	A	X	A	X
AX-94824147	1A	51.18	B	B	B	A	B	X	B	X	A	X	-	-	X	A	X	B	X	X	X	B	X	X	X	X	-	B	B	A	X	X	X	A	A	A	X	-	A	X	B	X	A	X	-	A	X	A	X
AX-94778966	1A	52.389	B	B	B	A	B	X	B	X	A	X	A	B	X	A	X	B	X	X	X	B	X	X	X	X	B	B	B	A	X	X	X	A	A	A	X	B	A	X	B	X	A	X	B	A	X	A	X
AX-95200832	1A	52.939	B	B	B	X	B	X	B	X	A	X	A	B	X	A	X	B	X	X	X	B	X	X	X	X	B	B	B	A	X	X	X	A	A	A	X	B	A	X	B	X	A	X	B	A	X	A	X
AX-94433740	1A	54.038	B	B	B	X	B	X	B	X	A	X	X	B	X	A	X	B	X	X	X	B	X	X	X	X	B	B	B	A	X	X	X	A	A	A	X	B	A	X	B	X	A	X	B	A	X	A	X
AX-94525401	1A	56.898	B	B	B	X	B	X	B	X	A	X	X	B	X	A	X	B	-	X	X	B	X	X	X	X	B	B	B	A	X	X	X	A	A	X	X	B	A	X	B	X	A	X	B	A	X	A	X
AX-94604036	1A	56.898	B	B	B	X	B	X	B	X	A	X	X	B	X	A	X	B	X	X	X	B	X	X	X	X	B	B	B	A	X	X	X	A	A	X	X	B	A	X	B	X	A	X	B	A	X	A	X
AX-94963297	1A	56.898	B	B	B	X	B	X	B	X	A	X	X	B	X	A	X	B	X	X	X	B	X	X	X	X	B	B	B	A	X	X	X	A	A	X	X	B	A	X	B	X	A	X	B	A	X	A	X
AX-94793862	1A	57.997	B	B	B	X	B	X	B	X	A	X	X	B	X	A	X	B	X	X	X	B	X	A	X	X	B	B	B	A	X	X	X	A	A	X	X	B	A	X	X	X	A	X	B	A	X	A	X
AX-94901922	1A	57.997	B	B	B	X	B	X	B	X	A	X	X	B	X	A	X	B	X	X	X	B	X	A	X	X	B	B	B	A	X	X	X	A	A	X	X	B	A	X	X	X	A	X	B	A	X	A	X
AX-95259891	1A	57.997	B	B	B	X	B	X	B	X	A	X	X	B	X	A	X	B	X	X	X	B	X	A	X	X	B	B	B	A	X	X	X	A	A	X	X	B	A	X	X	X	A	X	B	A	X	A	X
AX-94477156	1A	59.206	B	B	B	X	B	X	B	X	-	X	X	B	X	-	X	B	X	X	X	B	X	-	X	X	B	B	X	A	X	X	X	A	A	X	X	B	A	X	X	X	A	X	B	A	X	-	X
AX-94667962	1A	60.415	B	B	B	X	X	X	B	X	A	-	X	B	X	A	X	B	X	X	X	B	X	A	X	X	B	B	X	A	X	X	X	A	A	X	X	B	A	X	X	X	A	X	B	A	X	A	X
AX-94501544	1A	68.959	B	B	B	X	B	X	X	X	A	X	X	B	X	A	X	B	X	A	B	B	X	A	X	B	B	B	X	A	A	X	X	A	A	X	X	B	A	B	X	X	A	X	B	A	X	A	X
AX-94682405	1A	70.058	B	B	B	X	B	X	X	X	A	X	X	B	X	A	A	B	X	A	B	B	X	A	X	B	B	B	X	A	A	X	X	A	A	X	X	B	A	B	X	X	A	X	B	A	X	A	X
AX-94693693	1A	70.058	B	B	B	X	B	X	X	X	A	X	X	B	X	A	A	B	X	A	B	B	X	A	X	B	B	B	X	A	A	X	X	A	A	X	X	B	A	B	X	X	A	X	B	A	X	A	X
AX-94741322	1A	71.157	B	B	B	X	B	X	X	X	A	X	X	B	X	A	A	B	X	A	B	B	X	A	X	B	B	B	X	A	A	X	X	A	A	X	X	B	A	B	X	X	A	X	-	A	X	A	X
AX-94466457	1A	71.706	B	B	B	X	B	X	X	X	A	X	X	B	X	A	A	B	X	A	B	B	X	A	X	B	B	B	X	A	A	X	X	A	A	X	X	B	A	B	X	X	A	X	B	A	X	A	X
AX-94503555	1A	71.706	B	B	B	X	B	X	X	X	A	X	X	B	X	A	A	B	X	A	B	B	X	A	X	B	B	B	X	A	A	X	X	A	A	X	X	B	A	B	X	X	A	X	B	A	X	A	X
AX-94607056	1A	71.706	B	B	B	X	B	X	X	X	A	X	X	B	X	A	A	B	X	A	B	B	X	A	X	B	B	B	X	A	A	X	X	A	A	X	X	B	A	B	X	X	A	X	B	A	X	A	X
AX-94704082	1A	71.706	B	B	B	X	B	X	X	X	A	X	-	B	X	A	A	B	X	A	B	B	X	A	X	B	B	B	X	A	A	X	X	A	A	X	X	B	A	B	X	X	A	X	B	A	X	A	X
AX-94711533	1A	71.706	B	B	B	X	B	X	X	X	A	X	X	B	X	A	A	B	X	A	B	B	X	A	X	B	B	B	X	A	A	X	X	A	A	X	X	B	A	B	X	X	A	X	B	A	X	A	X
AX-94856372	1A	71.706	B	B	B	X	B	X	X	X	A	X	X	B	X	A	A	B	X	A	B	B	X	A	X	B	B	B	X	A	A	X	X	A	A	X	X	B	A	B	X	X	A	X	B	A	X	A	X
AX-94952968	1A	71.706	B	B	B	X	B	X	X	X	A	X	X	B	X	A	A	B	X	A	B	B	X	A	X	B	B	B	X	A	A	X	X	A	A	X	X	B	A	B	X	X	A	X	B	A	X	A	X
AX-95014454	1A	71.706	B	B	-	X	B	X	X	X	A	X	X	B	X	A	A	B	X	A	B	B	X	A	X	B	B	-	X	A	A	X	X	A	A	X	X	B	A	B	X	X	A	X	B	A	X	A	X
AX-94581035	1A	74.016	B	X	B	X	B	X	X	X	A	X	X	B	X	A	A	X	X	A	B	B	X	A	X	B	B	B	X	A	A	X	X	A	A	X	X	B	A	B	X	X	A	A	B	A	X	A	X
AX-94670363	1A	74.016	B	X	B	X	B	X	X	X	A	X	X	B	X	A	A	X	X	A	B	B	X	A	X	B	B	B	X	A	A	X	X	A	A	X	X	B	A	B	X	X	A	A	B	A	X	A	X
AX-95657280	1A	74.016	B	X	B	X	B	X	X	X	A	X	X	B	X	A	A	X	X	A	B	B	X	A	X	B	B	B	X	A	A	X	X	A	A	X	X	B	A	B	X	X	A	A	B	A	X	A	X
AX-94828842	1A	76.986	B	X	B	X	B	X	A	X	A	X	X	B	X	A	A	-	X	A	B	B	X	A	X	B	B	B	X	X	A	B	X	A	-	X	X	B	A	B	X	X	-	-	B	A	X	A	X
AX-94698280	1A	78.195	B	X	B	X	B	X	A	X	A	X	X	B	B	A	A	A	X	A	B	-	X	A	X	B	B	B	X	A	A	B	X	A	A	X	X	B	A	B	X	X	A	A	B	A	X	A	X
AX-94637077	1A	80.505	B	X	B	X	B	X	A	X	A	X	X	-	X	A	A	A	X	A	B	B	X	A	X	B	B	B	X	A	A	B	X	A	A	X	X	B	A	B	X	X	A	A	B	A	X	A	X
AX-94430904	1A	81.934	B	X	B	X	B	X	A	X	A	X	X	B	X	A	A	A	X	A	B	B	X	A	X	B	B	B	X	A	A	B	X	A	A	X	X	B	A	B	X	X	A	A	B	A	X	A	X
AX-94615199	1A	81.934	B	X	B	X	B	X	A	X	A	X	X	B	X	A	A	A	X	A	B	B	X	A	X	B	B	B	X	A	A	B	X	A	A	X	X	B	A	X	X	X	A	A	B	A	X	A	X
AX-94675848	1A	81.934	B	-	B	-	B	-	A	-	A	X	X	B	X	-	A	A	-	-	B	B	X	A	X	B	B	B	X	A	A	B	X	A	A	-	X	B	A	-	X	X	A	A	B	-	-	A	X
AX-94677073	1A	81.934	B	X	B	X	B	X	A	X	A	X	X	B	X	A	A	A	X	A	B	B	X	A	X	B	B	B	X	A	A	B	X	A	A	X	X	B	A	B	X	X	A	A	B	A	X	A	X
AX-94710260	1A	81.934	B	X	B	X	B	X	A	X	A	X	X	B	X	A	A	A	X	A	B	B	X	A	X	B	B	B	X	A	A	B	X	A	A	X	X	B	A	B	X	X	A	A	B	A	X	A	X
AX-94710443	1A	81.934	B	X	B	X	B	X	A	X	A	X	X	B	X	A	A	A	X	A	B	B	X	A	X	B	B	B	X	A	A	B	X	A	A	X	X	B	A	B	X	X	A	A	B	A	X	A	X
AX-94759417	1A	81.934	B	X	B	X	B	X	A	X	A	X	X	B	X	A	A	A	X	A	B	B	X	A	X	B	B	B	X	A	A	B	X	A	A	X	X	B	A	B	X	X	A	A	B	A	X	A	X
AX-94836884	1A	83.253	B	X	B	X	B	X	A	X	A	X	X	B	X	A	A	A	X	X	B	B	X	A	X	B	B	B	X	A	A	B	X	A	A	X	X	B	A	B	X	X	A	-	B	A	X	A	X
AX-94926933	1A	83.253	-	X	B	X	B	X	A	X	A	X	X	B	X	A	A	A	X	X	B	B	X	A	-	B	-	B	X	A	A	B	X	A	A	X	X	B	A	B	X	X	A	A	B	A	X	A	X
AX-94455868	1A	87.77	B	X	B	X	B	X	A	X	A	X	X	B	X	A	A	A	X	B	B	B	X	A	X	B	X	B	X	A	A	B	X	A	X	X	X	B	A	B	X	X	A	A	B	A	A	A	X
AX-94547512	1A	87.77	B	X	B	X	B	X	A	X	A	X	X	B	X	A	A	A	X	B	B	B	X	A	X	B	X	B	X	A	A	B	X	A	X	X	X	B	A	B	X	X	A	A	B	A	A	A	X
AX-95630408	1A	87.77	B	X	B	X	B	X	A	X	A	X	X	B	X	A	A	A	X	B	B	B	X	A	X	B	X	B	X	A	A	B	X	A	X	X	X	B	A	B	X	X	A	A	B	A	A	A	X
AX-94846405	1A	90.741	B	X	B	X	X	X	-	X	A	X	X	B	X	A	A	-	X	B	B	B	X	-	X	B	X	B	X	A	-	X	X	A	X	X	X	B	A	B	X	X	A	A	B	A	X	-	X
AX-94414472	1A	91.95	B	X	B	X	X	X	A	X	A	X	X	B	X	A	A	A	X	B	B	B	X	A	X	B	X	B	X	A	A	X	X	A	X	X	X	B	A	B	X	X	A	A	B	A	A	A	X
AX-94595423	1A	91.95	B	X	B	X	X	X	A	X	A	X	X	B	X	A	A	A	X	B	B	B	X	A	X	B	X	B	X	A	A	X	X	A	X	X	X	B	A	B	X	X	A	A	B	A	A	A	X
AX-94979481	1A	91.95	B	X	B	X	X	X	A	X	A	X	X	B	X	A	A	A	X	B	B	B	X	A	X	B	X	B	X	A	A	X	X	A	X	X	X	B	A	B	X	X	A	A	B	A	A	A	X
AX-94443825	1A	94.149	B	X	B	X	X	X	A	X	A	X	X	B	X	A	A	A	A	B	B	B	X	A	X	B	X	B	X	A	A	X	X	A	X	B	X	B	A	B	X	X	A	X	B	A	A	A	X
AX-94564758	1A	94.699	B	X	B	X	X	X	A	X	A	X	X	B	X	A	A	A	A	B	B	B	X	A	X	B	X	B	X	A	A	X	X	A	X	B	X	B	A	B	X	X	A	X	B	A	A	A	X
AX-94682787	1A	94.699	B	X	B	X	X	X	A	X	A	X	X	B	X	A	A	A	A	B	B	B	X	A	X	B	X	B	X	A	A	X	X	A	X	B	X	B	A	B	X	X	A	X	B	A	A	A	X
AX-94694208	1A	94.699	B	X	-	X	X	X	A	X	A	X	X	B	X	A	A	A	A	B	B	B	X	A	X	B	X	B	X	A	A	X	X	A	X	B	X	B	A	B	-	X	A	X	B	A	A	A	X
AX-94861968	1A	94.699	B	X	B	X	X	X	A	X	A	X	X	B	X	A	A	A	A	B	B	B	X	A	X	B	X	B	X	A	A	X	X	A	X	B	X	B	A	B	X	X	A	X	B	A	A	A	X
AX-94849540	1A	97.118	B	X	B	X	X	X	A	X	A	X	X	B	X	A	A	A	A	B	B	B	X	A	X	B	X	B	X	X	A	X	X	A	X	X	X	B	A	B	A	X	A	X	B	A	A	A	X
AX-95087496	1A	97.667	B	X	B	X	X	X	A	X	A	X	X	B	X	A	A	A	A	B	B	B	X	A	X	B	X	B	X	X	A	X	X	A	X	X	X	B	A	B	A	X	A	X	B	A	A	A	X
AX-95631185	1A	98.767	B	X	B	X	X	X	A	X	A	X	X	B	X	A	A	A	A	B	B	B	X	A	X	B	X	B	X	X	A	X	X	A	X	X	X	B	A	B	A	X	A	X	B	A	A	A	X
AX-94505680	1A	99.316	X	X	B	X	X	X	A	X	A	X	X	B	X	A	A	A	A	B	B	B	X	A	X	B	X	B	X	X	A	X	X	A	X	X	X	B	A	B	A	X	A	X	B	A	A	A	X
AX-95630373	1A	100.965	X	X	B	X	X	X	A	B	A	X	X	B	X	A	A	A	A	B	B	B	B	A	X	B	X	B	X	X	A	X	X	A	X	X	X	B	A	B	A	X	A	X	B	A	A	A	X
AX-94761624	1A	102.064	X	X	B	X	X	X	A	B	A	X	X	B	X	A	A	A	A	B	B	-	X	A	X	B	X	B	X	X	A	X	X	A	X	X	X	B	A	B	X	X	A	X	B	A	A	A	X
AX-94934504	1A	103.933	X	X	X	X	X	X	A	B	A	X	X	B	X	A	A	A	A	B	-	X	B	A	X	B	X	B	X	X	A	X	X	A	X	X	X	-	A	-	X	X	A	X	B	A	A	A	X
AX-94403897	1A	106.463	X	X	X	X	X	X	A	B	A	X	X	B	X	A	A	A	A	-	B	B	B	A	X	B	X	B	X	X	A	X	X	A	X	X	X	B	A	B	X	X	A	X	B	A	A	A	X
AX-94972200	1A	108.222	X	X	-	X	A	X	A	X	A	X	X	B	X	A	A	A	A	-	-	X	B	A	X	B	X	B	X	X	A	X	X	A	X	X	X	B	A	B	X	X	A	X	B	A	A	A	X
AX-95179857	1A	112.407	X	X	X	X	X	X	A	X	A	X	X	X	X	A	A	A	-	B	X	-	B	A	X	B	X	-	X	X	A	X	X	A	X	X	X	-	A	B	X	-	A	X	X	A	A	A	X
AX-94807145	1A	115.157	X	X	B	X	X	X	A	B	A	X	X	B	X	A	A	A	A	B	-	B	B	A	X	B	X	B	X	X	A	X	X	A	X	X	X	X	A	B	X	X	A	X	X	A	A	A	X
AX-94897502	1A	117.577	X	X	B	X	X	X	A	B	-	X	X	B	X	A	A	A	A	B	B	B	B	A	X	B	X	B	X	X	A	X	X	A	X	X	X	B	A	B	X	X	A	X	B	A	A	A	X
AX-94813825	1A	118.676	X	X	B	X	X	X	A	B	A	X	X	-	X	A	A	A	A	B	B	B	B	A	X	B	X	B	X	X	A	X	X	A	X	X	X	B	A	B	X	X	A	X	B	A	A	A	X
AX-94521615	1A	119.775	X	X	B	X	X	X	A	B	A	X	X	B	X	A	A	A	A	B	B	B	B	A	X	B	X	B	X	X	A	X	X	A	X	X	X	B	A	B	X	X	A	X	B	A	A	A	X
AX-94912092	1A	119.775	X	X	B	X	X	X	A	B	A	X	X	B	X	A	A	A	A	B	B	B	B	A	X	B	X	B	X	X	A	X	X	A	X	X	X	B	A	B	X	X	A	X	B	A	A	A	X
AX-94460543	1A	120.874	X	X	B	X	X	X	A	B	A	X	X	B	X	A	A	A	A	B	B	B	B	A	X	B	X	X	X	X	A	X	X	A	X	X	X	B	A	B	X	X	A	X	B	A	A	A	X
AX-94408930	1A	121.423	X	X	B	X	X	X	A	B	A	X	X	B	X	A	A	A	A	B	B	B	B	A	X	B	X	B	X	X	A	X	X	A	X	X	X	B	A	B	X	X	A	X	B	A	A	A	X
AX-94415704	1A	121.423	X	X	B	X	X	X	A	B	A	X	X	B	X	A	A	A	A	B	B	B	B	A	X	B	X	B	X	X	A	X	X	A	X	X	X	B	A	B	X	X	A	X	B	A	A	A	X
AX-94431963	1A	121.423	X	X	B	X	X	X	A	B	A	X	X	B	X	A	A	A	A	B	B	B	B	A	X	B	X	B	X	X	A	X	X	A	X	X	X	B	A	B	X	X	A	X	B	A	A	A	X
AX-94434525	1A	121.423	X	X	B	X	X	X	A	B	A	X	X	B	X	A	A	A	A	B	B	B	B	A	X	B	X	B	X	X	A	X	X	A	X	X	X	B	A	B	X	X	A	X	B	A	A	A	X
AX-94435812	1A	121.423	X	X	B	X	X	X	A	B	A	X	X	B	X	A	A	A	A	B	B	B	B	A	X	B	X	B	X	X	A	X	X	A	X	X	X	B	A	B	X	X	A	X	B	A	A	A	X
AX-94442164	1A	121.423	X	X	B	X	X	X	A	B	A	X	X	B	X	A	A	A	A	B	B	B	-	A	X	B	X	B	X	X	A	X	X	A	X	-	X	B	A	B	X	X	A	X	-	A	A	A	X
AX-94453050	1A	121.423	X	X	B	X	X	X	A	-	A	X	X	B	X	A	A	A	A	B	B	B	B	A	X	B	X	B	X	X	A	X	X	A	X	X	X	B	A	B	X	X	A	X	B	A	A	A	X
AX-94458658	1A	121.423	X	X	B	X	X	X	A	B	A	X	X	B	X	A	A	A	A	B	B	B	B	A	X	B	X	B	X	X	A	X	X	A	X	X	X	B	A	B	X	X	A	X	B	A	A	A	X
AX-94463381	1A	121.423	X	X	B	X	X	X	A	B	A	X	X	B	X	A	A	A	A	B	B	B	B	A	X	B	X	B	X	X	A	X	X	A	X	X	X	B	A	B	X	X	A	X	B	A	A	A	X
AX-94464572	1A	121.423	X	X	B	X	X	X	A	B	-	X	X	B	X	A	A	A	A	B	B	B	B	A	X	B	X	B	X	X	A	X	X	A	X	X	X	B	A	B	X	X	A	X	B	A	A	A	X
AX-94466070	1A	121.423	X	X	B	X	X	X	A	B	A	X	X	B	X	A	A	A	A	-	B	B	B	A	X	B	X	B	X	X	A	X	X	A	X	X	X	B	A	B	X	X	A	X	B	A	A	A	X
AX-94467624	1A	121.423	X	X	B	X	X	X	A	B	A	X	X	B	X	A	A	A	A	B	B	B	B	A	X	B	X	B	X	X	A	X	X	A	X	X	X	B	A	B	X	X	A	X	B	A	A	A	X
AX-94476963	1A	121.423	X	X	B	X	X	X	A	B	A	X	X	B	X	A	A	A	A	B	B	B	B	A	X	B	X	B	X	X	A	X	X	A	X	X	X	B	A	B	X	X	A	X	B	A	A	A	X
AX-94482548	1A	121.423	X	X	B	X	X	X	A	B	A	X	X	B	X	A	A	A	A	B	B	B	B	A	X	B	X	B	X	X	A	X	X	A	X	X	X	B	A	B	X	X	A	X	B	A	A	A	X
AX-94493970	1A	121.423	X	X	B	X	X	X	A	B	A	X	X	B	X	A	A	A	A	B	B	B	B	A	X	B	X	B	X	X	A	X	X	A	X	X	X	B	A	B	X	X	A	X	B	A	A	A	X
AX-94494685	1A	121.423	X	X	B	X	X	X	A	B	A	X	X	B	X	A	A	A	A	B	B	B	B	A	X	B	X	B	X	X	A	X	X	A	X	X	X	B	A	B	X	X	A	X	B	A	A	A	X
AX-94501589	1A	121.423	X	X	B	X	X	X	A	B	A	X	X	B	X	A	A	A	A	B	B	B	B	A	X	B	X	B	X	X	A	X	X	A	X	X	X	B	A	B	X	X	A	X	B	A	A	A	X
AX-94514773	1A	121.423	X	X	B	X	X	X	A	B	A	X	X	B	X	A	A	A	A	B	B	B	B	A	X	B	X	B	X	X	A	X	X	A	X	X	X	B	A	B	X	X	A	X	B	A	A	A	X
AX-94520045	1A	121.423	X	X	B	X	X	X	A	B	A	X	X	B	X	A	A	A	A	B	B	B	B	A	X	B	X	B	X	X	A	X	X	A	X	X	X	B	A	B	X	X	A	X	B	A	A	A	X
AX-94522292	1A	121.423	X	X	B	X	X	X	A	B	A	X	X	B	X	A	A	A	A	B	B	B	B	A	X	B	X	B	X	X	A	X	X	A	X	X	X	B	A	B	X	X	A	X	B	A	A	A	X
AX-94529448	1A	121.423	X	-	B	X	X	-	A	B	A	X	X	B	-	A	A	A	A	B	B	B	B	-	X	B	X	B	X	X	A	X	X	A	X	X	X	B	A	B	X	X	-	X	B	A	A	A	X
AX-94532966	1A	121.423	X	X	B	X	X	X	A	B	A	X	X	B	X	A	A	A	A	B	B	B	B	A	X	B	X	B	X	X	A	X	X	A	X	X	X	B	A	B	X	X	A	X	B	A	A	A	X
AX-94594465	1A	121.423	X	X	B	X	X	X	A	B	A	X	X	B	X	A	A	A	A	B	B	B	B	A	X	B	X	B	X	X	A	X	X	A	X	X	X	B	A	B	X	X	A	X	B	A	A	A	X
AX-94596280	1A	121.423	X	X	B	X	X	X	A	B	A	X	X	B	X	A	A	A	A	B	B	B	B	A	X	B	X	B	X	X	A	X	X	A	X	X	X	B	A	B	X	X	A	X	B	A	A	A	X
AX-94611210	1A	121.423	X	X	B	X	X	X	A	B	A	X	X	B	X	A	A	A	A	B	B	B	B	A	X	B	X	B	X	X	A	X	X	A	X	X	X	B	A	B	X	X	A	X	B	A	A	A	X
AX-94624330	1A	121.423	X	X	B	X	X	X	A	B	A	X	X	B	X	A	A	A	A	B	B	B	B	A	X	B	X	B	X	X	A	X	X	A	X	X	X	B	A	B	X	X	A	X	B	A	A	A	X
AX-94654729	1A	121.423	X	X	B	X	X	X	A	B	A	X	X	B	X	A	A	A	A	B	B	B	B	A	X	B	X	B	X	X	A	X	X	A	X	X	X	B	A	B	X	X	A	X	B	A	A	A	X
AX-94663711	1A	121.423	X	X	B	X	X	X	A	B	A	X	X	B	X	A	A	A	A	B	B	B	B	A	X	B	X	B	X	X	A	X	X	A	X	X	X	B	A	B	X	X	A	X	B	A	A	A	X
AX-94668903	1A	121.423	X	X	B	X	X	X	A	B	A	X	X	B	X	A	A	A	A	B	B	B	B	A	X	B	X	B	X	X	A	X	X	A	X	X	X	B	A	B	X	X	A	X	B	A	A	A	X
AX-94673150	1A	121.423	X	X	B	X	X	X	A	B	A	X	X	B	X	A	A	A	A	B	B	B	B	A	X	B	X	B	X	X	A	X	X	A	X	X	X	B	A	B	X	X	A	X	B	A	A	A	X
AX-94695076	1A	121.423	X	X	B	X	X	X	A	B	A	X	X	B	X	A	A	A	A	B	B	B	B	A	X	B	X	B	X	X	A	X	X	A	X	X	X	B	A	B	X	X	A	X	B	A	A	A	X
AX-94702309	1A	121.423	X	X	B	X	X	X	A	B	A	X	X	B	X	A	A	A	A	B	B	B	B	A	X	B	X	B	X	X	A	X	X	A	X	X	X	B	A	B	X	X	A	X	B	A	A	A	X
AX-94716299	1A	121.423	X	X	B	X	X	X	A	B	A	X	X	B	X	A	A	A	A	B	B	B	B	A	X	B	X	B	X	X	A	X	X	A	X	X	X	B	A	B	X	X	A	X	B	A	-	A	X
AX-94737395	1A	121.423	X	X	-	X	X	X	A	B	A	X	X	B	-	A	A	A	A	B	B	B	B	-	X	B	X	B	X	X	A	X	X	A	X	X	X	B	A	B	X	X	A	X	B	A	A	A	X
AX-94788934	1A	121.423	X	X	B	X	X	X	A	B	A	X	X	B	-	A	A	A	A	B	B	B	B	A	X	B	X	B	X	X	A	X	X	A	X	X	X	B	A	B	X	X	A	X	B	A	-	A	X
AX-94798948	1A	121.423	X	X	B	X	X	X	A	B	A	X	X	B	X	A	A	A	A	B	B	B	B	A	X	B	X	B	X	X	A	X	X	A	X	X	X	B	A	B	X	X	A	X	B	A	A	A	X
AX-94810269	1A	121.423	X	X	B	-	X	X	A	B	A	X	X	B	X	A	A	A	A	B	B	B	B	A	X	B	X	B	X	X	A	X	X	A	X	-	X	B	A	B	X	X	A	X	B	A	A	A	X
AX-94813794	1A	121.423	X	X	B	X	X	X	A	B	A	X	X	B	X	A	A	A	A	B	B	B	B	A	X	B	X	B	X	X	A	X	X	A	X	X	X	B	A	B	X	X	A	X	B	A	A	A	X
AX-94830572	1A	121.423	X	X	B	X	X	X	A	B	A	X	X	B	X	A	A	A	A	B	B	B	B	A	X	B	X	B	X	X	A	X	X	A	X	X	X	B	A	B	X	X	-	X	B	-	A	A	X
AX-94861731	1A	121.423	X	X	B	X	X	X	A	B	A	X	X	B	X	A	A	A	A	B	B	B	B	A	X	B	X	B	X	X	A	X	X	A	X	X	X	B	A	B	X	X	A	X	B	A	A	A	X
AX-94921661	1A	121.423	X	X	B	X	X	X	A	B	A	X	X	B	X	A	A	A	A	B	B	B	B	A	X	B	X	B	X	X	A	X	X	A	X	X	X	B	A	B	X	X	A	X	B	A	A	A	X
AX-94934521	1A	121.423	X	X	B	X	X	X	A	B	A	X	X	B	X	A	A	A	A	B	B	B	B	A	X	B	X	B	X	X	A	X	X	A	X	X	X	B	A	B	X	X	A	X	B	A	A	A	X
AX-94973540	1A	121.423	X	X	B	X	X	X	A	B	A	X	X	B	X	A	A	A	A	B	B	B	B	A	X	B	X	B	X	X	A	X	X	A	X	X	X	B	A	B	X	X	A	X	B	A	A	A	X
AX-95011371	1A	121.423	X	X	B	X	X	X	A	B	A	X	X	B	X	A	A	A	A	B	B	B	B	A	X	B	X	B	X	X	A	X	X	A	X	X	X	B	A	B	X	X	A	X	B	A	A	A	X
AX-95024199	1A	121.423	X	X	B	X	X	X	A	B	A	X	X	B	X	A	A	A	A	B	B	B	B	A	X	B	X	B	X	X	A	X	X	A	X	X	X	B	A	B	X	X	A	X	B	A	A	A	X
AX-95074028	1A	121.423	X	X	B	X	X	X	A	B	A	X	X	B	X	A	A	A	A	B	B	B	B	A	X	B	X	B	X	X	A	X	X	A	X	X	X	B	A	B	X	X	A	X	B	A	A	A	X
AX-95081035	1A	121.423	X	X	B	X	X	X	A	B	A	X	X	B	X	A	A	A	A	B	B	B	B	A	X	B	X	B	X	X	A	X	X	A	X	X	X	B	A	B	X	X	A	X	B	A	A	A	X
AX-95095578	1A	121.423	X	X	B	X	X	X	A	B	A	X	X	B	X	A	A	A	A	B	B	B	B	A	X	B	X	B	X	X	A	X	X	A	X	X	X	B	A	B	X	X	A	X	B	A	A	A	X
AX-95096306	1A	121.423	X	X	B	X	X	X	A	B	A	X	X	B	X	A	A	A	A	B	B	B	B	A	X	B	X	B	X	X	A	X	X	A	X	X	X	B	A	B	X	X	A	X	B	A	A	A	X
AX-95099834	1A	121.423	X	X	B	X	-	X	A	B	A	X	X	B	X	A	A	A	A	B	B	B	B	A	X	B	X	B	X	X	A	X	X	A	X	X	X	B	A	B	X	X	A	X	B	A	A	A	X
AX-95101835	1A	121.423	X	X	B	X	X	X	A	B	A	X	X	B	X	A	A	A	A	B	B	B	B	A	X	B	X	B	X	X	A	X	X	A	X	X	X	B	A	B	X	X	A	X	B	A	A	A	X
AX-95141662	1A	121.423	X	X	B	X	X	X	A	B	A	X	X	B	X	A	A	A	A	B	B	B	B	A	X	B	X	B	X	X	A	X	X	A	X	X	X	B	A	B	X	X	A	X	B	A	A	A	X
AX-95159518	1A	121.423	X	X	B	X	X	X	A	B	A	X	X	B	X	A	A	A	A	B	B	B	B	A	X	B	X	B	X	X	A	X	X	A	X	X	X	B	A	B	X	X	A	X	B	A	A	A	X
AX-95163067	1A	121.423	X	X	B	X	X	X	A	B	A	X	X	B	X	A	A	A	A	B	B	B	B	A	X	B	X	B	X	X	A	X	X	A	X	X	X	B	A	B	X	X	A	X	B	A	A	A	X
AX-95170825	1A	121.423	X	X	B	X	X	X	A	B	A	X	X	B	X	A	A	A	A	B	B	B	B	A	X	B	X	B	X	X	A	X	X	A	X	X	X	B	A	B	X	X	A	X	B	A	A	A	X
AX-95177046	1A	121.423	X	X	B	X	X	X	A	B	A	X	X	B	X	A	A	A	A	B	B	B	B	A	X	B	X	B	X	X	A	X	X	A	X	X	X	B	A	B	X	X	A	X	B	A	A	A	X
AX-95186349	1A	121.423	X	X	B	X	X	X	A	B	A	X	X	B	X	A	A	A	A	B	B	B	B	A	X	B	X	B	X	-	A	X	X	A	X	X	X	B	A	B	X	X	A	X	B	A	A	A	X
AX-95187439	1A	121.423	X	X	B	X	X	X	A	B	A	X	X	B	X	A	A	A	A	B	B	B	B	A	X	B	X	B	X	X	A	X	X	A	X	X	X	B	A	B	X	X	A	X	B	A	A	A	X
AX-95202637	1A	121.423	X	X	B	X	X	X	A	B	A	X	X	B	X	A	A	A	A	B	B	B	B	A	X	B	X	B	X	X	A	X	X	A	X	X	X	B	A	B	X	X	A	X	B	A	A	A	X
AX-95213884	1A	121.423	X	X	B	X	X	X	A	B	A	X	X	B	X	A	A	A	A	B	B	B	B	A	X	B	X	B	X	X	A	X	X	A	X	X	X	B	A	B	X	X	A	X	B	A	A	A	X
AX-95226312	1A	121.423	X	X	B	X	X	X	A	B	A	X	X	B	X	A	A	A	A	B	B	B	B	A	X	B	X	B	X	X	A	X	X	A	X	X	X	B	A	B	X	X	A	X	B	A	A	A	X
AX-95229358	1A	121.423	X	X	-	X	X	X	A	B	A	X	X	B	X	A	A	A	A	-	B	-	B	A	X	B	X	-	X	X	A	X	X	A	X	X	X	B	A	-	X	X	A	X	B	A	A	A	X
AX-95242117	1A	121.423	X	X	B	X	X	X	A	B	A	X	X	B	X	A	A	A	A	B	B	B	B	A	X	B	X	B	X	X	-	X	X	A	X	X	X	B	A	B	X	X	A	X	B	-	A	A	X
AX-95250603	1A	121.423	X	X	B	X	X	X	A	B	A	X	X	B	X	A	A	A	A	B	B	B	B	A	X	B	X	B	X	X	A	X	X	A	X	X	X	B	A	B	X	X	A	X	B	A	A	A	X
AX-95630392	1A	121.423	X	X	B	X	X	X	A	B	A	X	X	B	X	A	A	A	A	B	B	B	B	A	X	B	X	B	X	X	A	X	X	A	X	X	X	B	A	B	X	X	A	X	B	A	A	A	X
AX-95630497	1A	121.423	X	X	B	X	X	X	A	B	A	X	X	B	X	A	A	A	A	B	B	B	B	A	X	B	X	B	X	X	A	X	X	A	X	X	X	B	A	B	X	X	A	X	B	A	A	A	X
AX-95652208	1A	121.423	X	X	B	X	X	X	A	B	A	X	X	B	X	A	A	A	A	B	B	B	B	A	X	B	X	B	X	X	A	X	X	A	X	X	X	B	A	B	X	X	A	X	B	A	A	A	X
AX-95679601	1A	121.423	X	X	B	X	X	X	A	B	A	X	X	B	X	A	A	A	A	B	B	B	B	A	X	B	X	B	X	X	A	X	X	A	X	X	X	B	A	B	X	X	A	X	B	A	A	A	X
AX-94695356	1A	121.973	X	X	B	X	X	X	A	B	A	X	X	B	X	A	A	A	A	B	B	B	B	A	X	B	X	B	X	X	A	X	X	A	X	X	X	B	A	B	X	X	A	X	-	A	A	A	X
AX-94927912	1A	121.973	X	X	B	X	X	X	A	B	A	X	X	B	X	A	A	A	A	B	B	B	B	A	X	B	X	B	X	X	A	X	X	A	X	X	X	B	A	B	X	X	A	X	B	A	A	A	X
AX-95632825	1A	121.973	X	X	B	X	-	X	A	B	-	X	X	-	X	A	A	A	A	B	B	B	-	A	X	B	X	B	X	X	A	X	X	A	X	X	X	B	A	B	X	X	A	X	B	A	A	A	X
AX-94658118	1A	122.522	X	X	B	X	-	X	A	B	A	X	X	B	X	A	A	A	A	B	B	B	B	A	X	B	X	B	X	X	A	X	X	A	X	X	X	B	A	B	X	X	A	X	B	A	-	A	X
AX-94752690	1A	126.597	X	X	B	X	X	X	A	-	A	X	X	B	X	X	-	A	X	X	B	B	B	A	X	B	X	B	X	X	X	X	X	A	X	X	X	B	-	B	X	X	A	X	B	-	X	-	X
AX-94720138	1A	0	B	X	B	X	X	X	X	A	X	X	X	X	A	X	A	X	X	B	A	B	A	B	X	X	X	A	B	X	X	X	X	B	B	X	X	X	A	B	B	B	X	B	X	A	B	X	X
AX-94800178	1A	0	B	X	B	X	X	X	X	A	X	X	X	X	A	X	A	X	X	B	A	B	A	B	X	X	X	A	B	X	X	X	X	B	B	X	X	X	A	B	B	B	X	B	X	A	B	X	X
AX-94480654	1A	4.629	B	B	B	X	X	X	X	A	X	X	X	X	A	X	A	X	X	B	A	B	A	B	X	A	A	A	B	X	X	X	X	B	B	X	X	X	A	B	B	B	X	B	A	A	B	X	X
AX-94874424	1A	5.178	B	B	B	X	X	X	X	A	X	X	X	X	A	X	A	X	X	B	A	B	A	B	X	A	A	A	B	X	X	X	X	B	B	X	X	X	A	B	B	B	X	B	A	A	B	X	X
AX-94521760	1A	5.178	B	B	B	X	X	X	X	A	X	X	X	X	A	X	A	X	X	B	A	B	A	B	X	A	A	A	B	X	X	X	X	B	B	X	X	X	A	B	B	B	X	B	A	A	B	X	X
AX-94503208	1A	5.178	B	B	B	X	X	X	X	A	X	X	X	X	A	X	A	X	X	B	A	B	A	B	X	A	A	A	B	X	X	X	X	B	B	X	X	X	A	B	B	B	X	B	A	A	B	X	X
AX-94934717	1A	6.937	B	B	B	X	X	X	X	X	A	X	X	X	A	X	A	X	X	B	A	B	A	B	X	A	A	A	B	-	X	X	X	B	B	X	X	X	A	B	B	B	X	B	A	A	B	X	X
AX-94621608	1A	8.696	B	B	B	X	X	X	X	A	A	X	-	X	A	X	A	X	X	B	A	B	A	B	X	A	A	A	B	X	X	X	X	B	B	X	X	X	A	B	B	B	X	B	A	A	-	X	X
AX-94664571	1A	9.795	B	B	B	X	X	X	X	A	A	X	X	X	A	X	A	X	X	B	A	B	A	B	X	A	A	A	B	X	X	X	X	B	B	X	X	X	A	B	B	B	X	B	A	A	B	X	X
AX-94582798	1A	9.795	B	B	B	X	X	X	X	A	A	X	X	X	A	X	A	X	X	B	A	B	A	B	X	A	A	A	B	X	X	X	X	B	B	X	X	X	A	B	B	B	X	B	A	A	B	X	X
AX-94397950	1A	9.795	B	B	B	X	X	X	X	A	A	X	X	X	A	X	A	X	X	B	A	B	A	B	X	A	A	A	B	X	X	X	X	B	B	X	X	X	A	B	B	B	X	B	A	A	B	X	X
AX-95151237	1A	11.444	B	B	B	X	X	X	X	A	A	X	X	X	A	X	X	X	X	B	A	B	A	B	X	A	A	A	B	X	X	X	X	B	B	X	X	X	X	B	B	B	X	B	A	A	B	X	X
AX-94405888	1B	0	X	X	X	X	A	B	X	A	X	B	B	X	-	X	X	X	X	A	A	X	X	A	X	X	A	X	X	A	X	X	A	A	B	A	X	X	X	X	X	X	A	X	X	X	X	B	X
AX-95185443	1B	4.739	X	X	X	X	A	B	X	A	X	B	B	X	B	B	B	X	X	A	A	X	X	A	-	X	A	B	X	A	X	X	A	A	B	A	X	X	X	X	X	X	A	X	X	X	X	-	-
AX-94534093	1B	8.262	B	X	X	X	A	X	X	A	X	B	X	X	B	B	B	X	X	A	A	X	X	A	B	X	A	-	X	A	X	X	A	A	-	A	X	X	X	X	X	X	-	X	X	X	-	B	B
AX-94582961	1B	10.351	B	X	X	X	A	B	X	A	X	B	-	X	B	B	B	X	X	A	A	X	X	A	B	X	A	B	X	A	X	X	A	A	B	A	-	X	X	X	X	X	A	X	X	X	X	B	B
AX-94620468	1B	11.01	B	X	X	X	-	B	X	A	X	B	-	X	B	B	B	X	X	-	A	X	X	A	B	X	A	B	X	A	X	X	A	A	B	A	B	-	X	X	X	X	A	X	X	X	X	-	B
AX-95198436	1B	12.219	B	X	X	X	A	B	X	A	X	B	X	X	B	B	B	X	X	A	A	X	X	A	B	X	A	B	X	A	X	X	A	A	B	A	B	X	X	X	X	X	A	X	X	X	X	B	B
AX-94633666	1B	13.428	B	X	X	X	A	B	-	A	X	B	B	X	B	B	B	X	X	A	A	X	X	A	B	X	A	B	X	A	X	X	A	A	B	A	B	X	X	X	X	X	A	X	X	X	-	B	B
AX-95208058	1B	13.428	B	X	X	-	A	B	B	A	-	B	B	X	B	B	B	X	X	A	A	X	X	A	B	X	A	B	X	A	X	X	A	A	B	A	B	X	X	X	-	-	A	X	X	X	X	B	B
AX-94408453	1B	14.088	B	X	X	X	A	B	X	A	X	B	B	X	B	B	B	X	X	A	A	X	X	A	B	X	A	B	X	A	X	X	A	A	B	A	B	X	X	X	X	X	A	X	X	X	X	B	B
AX-94610095	1B	14.088	B	X	X	X	A	B	X	A	X	B	B	X	B	B	B	X	X	A	A	X	X	A	B	X	A	B	X	A	X	X	A	A	B	A	B	X	X	X	X	X	A	X	X	X	X	B	B
AX-94613350	1B	14.088	B	X	X	X	A	B	X	A	X	B	B	X	B	B	B	X	X	A	A	X	X	A	B	X	A	B	X	A	X	-	A	A	B	A	B	X	X	X	X	X	A	X	X	X	X	B	B
AX-94978499	1B	14.088	B	X	X	X	A	B	X	A	X	B	B	X	B	B	B	X	X	A	A	X	X	A	B	X	A	B	X	A	X	X	A	A	B	A	B	X	X	X	X	X	A	X	X	X	X	B	B
AX-95198133	1B	14.088	B	X	X	X	A	B	X	A	X	B	B	X	B	B	B	X	X	A	A	X	X	A	B	X	A	B	X	A	X	X	A	A	B	A	B	X	X	X	X	X	A	X	X	X	X	B	B
AX-94620168	1B	15.737	B	X	X	X	A	B	X	A	X	B	B	X	B	B	B	X	X	A	A	X	X	A	B	X	A	B	X	A	X	A	A	A	X	A	B	X	X	X	X	X	A	B	X	X	X	B	B
AX-94794804	1B	15.737	B	X	X	X	A	B	-	A	X	B	B	X	B	B	B	X	X	A	A	X	X	A	B	X	A	B	X	A	X	A	A	A	X	A	B	X	X	X	X	X	A	B	X	X	X	B	B
AX-94942913	1B	15.737	B	X	X	X	A	B	X	A	X	B	B	X	B	B	B	X	X	A	A	X	X	A	B	X	A	B	X	A	X	A	A	A	X	A	B	X	X	X	X	X	A	B	X	X	X	B	B
AX-94963680	1B	15.737	B	X	X	X	A	B	X	A	X	B	-	X	B	B	B	X	X	A	A	X	X	A	B	X	A	B	X	A	X	A	A	A	X	A	B	X	X	X	X	X	A	B	X	X	X	B	B
AX-95184989	1B	15.737	B	X	X	X	A	B	X	A	X	B	B	X	B	B	B	X	X	A	A	X	X	A	B	X	A	B	X	A	X	A	A	A	X	A	B	X	X	X	X	X	A	B	X	X	X	B	B
AX-94931595	1B	16.396	B	X	X	X	A	-	X	A	X	B	-	X	B	B	B	X	X	A	A	X	X	A	B	X	A	B	X	A	X	A	A	A	X	X	B	X	X	X	X	X	A	B	X	X	X	B	B
AX-94521596	1B	17.055	B	X	X	X	A	B	X	A	X	B	B	X	B	B	B	X	X	A	A	X	X	-	B	X	A	B	X	A	X	A	A	A	X	A	B	X	X	X	X	X	A	B	X	X	X	B	B
AX-94940413	1B	18.154	B	X	X	X	A	B	X	A	X	B	B	X	B	B	B	X	X	A	A	X	X	A	B	X	A	B	X	A	X	A	A	A	X	A	B	X	X	X	X	X	A	B	X	X	X	B	B
AX-94721930	1B	19.363	B	X	X	X	A	B	X	A	X	B	-	X	B	B	B	X	-	A	A	X	X	A	B	X	A	-	X	A	X	A	A	A	X	A	-	X	X	X	X	X	A	B	X	X	X	B	B
AX-94514865	1B	20.023	B	X	X	X	A	-	X	A	X	-	X	X	B	B	B	X	X	A	A	X	X	A	B	X	A	B	X	A	X	A	A	A	X	A	B	-	X	X	X	X	A	B	X	X	X	B	B
AX-95025932	1B	21.232	B	X	X	X	A	B	X	A	X	B	X	X	B	B	B	X	X	A	A	-	X	A	B	X	A	B	X	A	X	A	A	A	X	A	B	X	X	X	X	X	A	B	X	X	X	B	B
AX-94381448	1B	21.781	B	X	X	X	A	B	X	A	X	B	X	X	B	B	B	X	X	A	A	X	X	A	B	X	A	B	X	A	X	A	A	A	X	A	B	X	X	X	X	X	A	B	X	X	X	B	B
AX-94417290	1B	21.781	B	X	X	X	A	B	X	A	X	B	X	X	B	B	B	X	X	A	A	X	X	A	B	X	A	B	X	A	X	A	A	A	X	A	B	X	X	-	X	X	A	B	X	X	X	B	B
AX-94426392	1B	21.781	B	X	X	X	A	B	X	A	X	B	X	X	B	B	B	X	X	A	A	X	X	A	B	X	A	B	X	A	X	A	A	A	X	A	B	X	X	X	X	X	A	B	X	X	X	B	B
AX-94526208	1B	21.781	B	X	X	X	A	B	X	A	X	B	X	X	B	B	B	X	X	A	A	X	X	A	B	X	A	B	X	A	X	A	A	A	X	A	B	X	X	X	X	X	A	B	X	X	X	B	B
AX-94562966	1B	21.781	B	X	X	X	A	B	X	A	X	B	X	X	B	B	B	X	X	A	A	X	X	A	B	X	A	B	X	A	X	A	A	A	X	A	B	X	X	X	X	X	A	B	X	X	X	B	B
AX-94584294	1B	21.781	B	X	X	X	A	B	X	A	X	B	X	X	B	B	B	X	X	A	A	X	X	A	B	X	A	B	X	A	X	A	A	A	X	A	B	X	X	X	X	X	A	B	X	X	X	B	B
AX-94693862	1B	21.781	B	X	X	X	A	B	X	A	X	B	-	X	B	B	B	X	X	A	A	X	X	A	B	X	A	B	X	A	X	A	A	A	X	A	B	X	X	X	X	X	A	B	X	X	X	B	B
AX-94975230	1B	21.781	B	X	X	X	A	B	X	A	X	B	X	X	B	B	B	X	X	A	A	X	X	A	B	X	A	B	X	A	X	A	A	A	X	A	B	X	X	X	X	X	A	B	X	X	X	B	B
AX-94999132	1B	21.781	B	X	X	X	A	B	X	A	X	B	X	X	B	B	B	X	X	A	A	X	X	A	B	X	A	B	X	A	X	A	A	A	X	A	B	X	X	X	X	X	A	B	X	X	X	B	B
AX-95223898	1B	21.781	B	X	X	X	A	B	X	A	X	B	X	X	B	B	B	X	X	A	A	X	X	A	B	X	A	B	X	A	X	A	A	A	X	A	B	X	X	X	X	X	A	B	X	X	X	B	B
AX-95259065	1B	21.781	B	X	X	X	A	B	X	A	X	B	X	X	B	B	B	X	X	A	A	X	X	A	B	X	A	B	X	A	X	A	A	A	X	A	B	X	X	X	X	X	A	B	X	X	X	B	B
AX-95631543	1B	21.781	B	X	X	X	A	B	X	A	X	B	-	X	B	B	B	X	X	A	A	X	X	A	B	X	A	B	X	A	X	A	A	A	X	A	B	X	X	X	X	X	A	B	X	X	X	B	B
AX-95633270	1B	21.781	B	X	X	X	A	B	X	A	X	B	X	X	B	B	B	X	X	A	A	X	X	A	B	X	A	B	X	A	X	A	A	A	X	A	B	X	X	X	X	X	A	B	X	X	X	B	B
AX-95220005	1B	23.54	B	X	X	X	A	X	X	X	X	B	X	X	B	B	B	X	X	A	A	X	X	A	B	X	A	B	X	A	-	-	A	A	X	-	B	X	X	X	X	X	A	B	X	X	X	B	B
AX-94576235	1B	25.85	B	X	X	X	A	B	X	A	X	B	X	X	B	B	B	X	X	A	A	X	X	A	B	X	A	B	X	A	X	X	A	A	B	A	B	X	X	X	X	X	A	X	X	X	X	B	B
AX-94484223	1B	26.949	B	X	X	X	A	B	X	A	X	B	X	X	B	B	B	X	X	A	A	X	X	A	B	X	A	B	X	A	X	X	A	A	B	A	B	X	X	X	X	X	A	X	X	X	X	B	B
AX-94963116	1B	28.158	-	X	X	X	A	-	X	A	X	-	X	X	B	B	B	X	X	A	-	X	X	A	B	X	A	B	X	A	X	X	A	A	B	A	B	X	X	X	X	X	A	X	X	X	X	B	B
AX-94402431	1B	28.817	B	X	X	X	A	B	X	A	X	B	X	X	B	B	B	X	X	A	A	X	X	A	B	X	A	B	X	A	X	X	A	A	B	A	B	X	X	X	X	X	A	X	X	X	X	B	B
AX-94555232	1B	28.817	B	X	X	X	A	B	X	A	X	B	X	X	B	B	B	X	X	A	A	X	X	A	B	X	A	B	X	A	X	X	A	A	B	A	B	X	X	X	X	X	A	X	X	X	X	B	B
AX-94755340	1B	28.817	B	X	X	X	A	-	X	A	X	B	X	X	B	B	B	X	X	A	A	X	X	A	B	X	A	B	X	A	X	X	A	A	B	A	B	X	X	X	X	X	A	X	X	X	X	B	B
AX-94635059	1B	31.457	B	X	X	X	A	-	X	-	X	B	X	X	B	B	B	X	X	X	-	X	X	-	B	X	-	B	X	-	X	-	A	A	B	-	B	X	X	X	X	X	A	X	X	X	X	B	B
AX-95101816	1B	37.308	B	X	X	X	X	B	X	A	X	B	X	X	B	B	X	X	X	A	X	X	X	A	B	X	-	B	X	A	X	X	A	A	-	A	B	X	X	X	X	X	A	X	X	X	X	X	B
AX-94449276	1B	39.837	B	X	X	X	-	B	X	A	X	B	X	X	B	B	B	X	X	-	A	X	X	A	B	X	A	B	X	A	X	X	A	A	B	A	B	X	X	X	X	X	A	X	X	X	X	B	B
AX-94771307	1B	39.837	B	X	X	X	A	B	X	A	X	B	X	X	B	B	B	X	X	A	A	X	X	A	B	X	A	B	X	A	X	X	A	A	B	A	B	X	X	X	X	X	A	X	X	X	X	B	B
AX-94887162	1B	39.837	B	X	X	X	A	B	X	A	X	B	X	X	B	B	B	X	X	A	A	X	X	A	B	X	A	B	X	A	X	X	A	A	B	A	B	X	X	X	X	X	A	X	-	X	X	B	B
AX-95188796	1B	39.837	B	X	X	X	A	B	X	A	X	B	X	X	B	B	B	X	X	A	A	X	X	A	B	X	A	B	X	A	X	X	A	A	B	A	B	X	X	X	X	X	A	X	X	X	X	B	B
AX-95630325	1B	39.837	B	X	X	X	A	-	X	A	X	B	X	X	B	B	B	X	X	A	A	X	X	A	B	X	A	B	X	A	X	X	A	-	B	A	B	X	X	X	X	X	A	X	X	X	X	B	B
AX-95685151	1B	39.837	B	X	X	X	A	B	X	A	X	B	X	X	B	B	B	X	X	A	A	X	X	A	B	X	A	B	X	A	X	X	A	A	B	A	B	X	X	X	X	X	A	X	X	X	X	B	B
AX-94974179	1B	41.046	B	X	X	X	A	X	X	A	X	B	X	X	B	B	B	X	-	A	A	X	X	A	B	X	A	B	X	A	A	-	A	A	B	A	B	X	X	X	X	X	A	X	X	X	X	B	B
AX-94385896	1B	42.805	B	X	X	X	A	X	X	A	X	B	X	X	B	B	B	X	X	A	A	X	X	A	B	X	A	B	X	A	X	X	A	A	B	A	B	X	X	X	X	X	A	X	X	X	X	B	B
AX-94488882	1B	42.805	B	X	X	X	A	X	X	A	X	B	X	X	B	B	B	X	X	A	A	X	X	A	B	X	A	B	X	A	X	X	A	A	B	A	B	X	X	X	X	X	A	X	X	X	X	B	B
AX-94525416	1B	42.805	B	X	X	X	A	X	X	A	X	B	X	X	B	B	B	X	X	A	A	X	X	A	B	X	A	B	X	A	X	X	A	A	B	A	B	X	X	X	X	X	A	X	X	X	X	B	B
AX-94816673	1B	42.805	B	X	X	X	A	X	X	A	X	B	X	X	B	B	B	X	X	A	A	X	X	A	B	X	A	B	X	A	X	X	A	A	B	A	B	X	X	X	X	X	A	X	X	X	X	B	B
AX-94847341	1B	42.805	B	X	X	X	A	X	X	A	X	B	X	X	B	B	B	X	X	A	A	X	X	A	B	X	A	B	X	A	X	X	A	A	B	A	B	X	X	X	X	X	A	X	X	X	X	B	B
AX-95013057	1B	42.805	B	X	X	X	A	X	X	A	X	B	X	X	B	B	B	X	X	A	A	X	X	A	B	X	A	B	X	A	X	X	A	A	B	A	B	X	X	X	X	X	A	X	X	X	X	B	B
AX-95025706	1B	42.805	B	X	X	X	A	X	X	A	X	B	X	X	B	B	B	X	X	A	A	X	X	A	B	X	A	B	X	A	X	X	A	A	B	A	B	X	X	X	X	X	A	X	X	X	X	B	B
AX-95257071	1B	42.805	B	X	X	X	A	X	X	A	X	B	-	X	-	B	B	X	X	A	A	X	X	A	B	X	A	B	X	A	X	X	A	A	B	A	B	X	X	X	X	X	A	X	X	X	X	B	B
AX-94549145	1B	43.355	B	X	X	X	A	X	X	A	X	B	-	X	B	B	B	X	X	A	A	X	X	-	B	X	-	B	-	A	X	X	A	A	B	A	B	X	X	X	X	X	A	X	X	X	X	B	B
AX-95243592	1B	43.355	B	X	X	X	A	X	X	A	X	B	-	X	B	B	B	X	X	A	A	X	X	A	B	X	A	B	X	A	X	X	A	A	B	A	B	X	X	X	X	X	A	X	X	X	X	B	B
AX-94381637	1B	43.904	B	X	X	X	-	X	X	A	X	B	B	X	B	B	B	X	X	A	A	X	X	A	-	X	A	B	X	A	X	X	A	A	B	A	B	X	X	X	X	X	A	X	X	X	X	B	-
AX-94525914	1B	43.904	B	X	X	X	A	X	X	A	X	B	-	X	B	B	B	X	X	A	A	X	X	A	B	X	A	B	X	A	X	X	A	A	B	A	B	X	X	X	X	X	A	X	X	X	X	B	B
AX-94746478	1B	43.904	B	X	X	X	A	X	X	A	X	B	B	X	B	B	B	X	X	A	A	X	X	A	B	X	A	B	X	A	X	X	A	A	B	A	B	X	X	X	X	X	A	X	X	X	X	B	B
AX-94766462	1B	43.904	B	X	X	X	A	X	X	A	X	B	B	X	B	B	B	X	X	A	A	X	X	A	B	X	A	B	X	A	X	X	A	A	B	A	B	X	X	X	X	X	A	X	X	X	X	B	B
AX-94850928	1B	43.904	B	X	X	X	A	X	X	A	X	B	B	X	B	B	B	X	X	A	A	X	X	A	B	X	A	B	X	A	X	X	A	A	B	A	B	X	X	X	X	X	A	X	X	X	X	B	B
AX-94582651	1B	45.003	B	X	X	X	A	X	X	A	X	B	B	X	B	B	B	X	-	A	A	X	X	A	X	X	A	B	X	A	X	X	A	A	B	A	B	X	X	X	X	X	A	X	X	X	X	B	B
AX-94829127	1B	45.003	B	X	X	X	A	X	X	A	X	-	B	X	B	B	B	X	X	A	A	X	X	A	X	X	A	B	X	A	X	X	A	A	B	A	B	X	X	-	X	X	A	X	X	X	X	B	B
AX-94866149	1B	45.003	B	X	X	X	A	X	X	A	X	B	B	X	B	B	B	X	X	A	A	X	X	A	X	X	A	B	X	A	X	X	A	A	B	A	B	X	X	X	X	X	A	X	X	X	X	B	B
AX-95014058	1B	45.003	B	X	X	X	A	X	X	A	X	B	B	X	B	B	B	X	X	A	A	X	X	A	X	X	A	B	X	A	X	X	A	A	B	A	B	X	X	X	X	X	A	X	X	X	X	B	B
AX-95249324	1B	45.003	B	X	X	X	A	X	X	A	X	B	B	X	B	B	B	X	X	A	A	X	X	A	X	X	A	-	X	A	X	X	A	A	B	A	B	X	X	X	X	X	A	X	X	X	X	B	B
AX-94618069	1B	45.553	B	X	X	X	A	X	X	A	X	B	B	X	-	B	B	X	X	A	A	X	X	A	X	X	A	B	X	A	X	X	A	A	B	A	B	X	X	X	X	X	A	X	X	X	X	B	B
AX-94793674	1B	46.652	B	X	X	X	A	X	X	A	X	B	B	X	B	B	B	X	X	A	A	X	X	A	X	X	A	B	X	A	X	X	A	A	B	A	B	X	X	X	X	X	A	X	X	X	X	B	B
AX-94508154	1B	47.201	B	X	X	X	A	X	X	A	X	B	X	X	B	B	B	X	X	A	A	X	X	A	X	X	A	B	X	A	X	X	A	A	B	A	B	X	X	X	X	X	A	X	X	X	X	B	B
AX-94801647	1B	47.201	B	X	X	X	A	X	X	A	X	B	-	X	B	B	B	X	X	A	A	X	X	A	X	X	A	B	X	A	X	X	A	A	B	A	B	X	X	X	X	X	A	X	X	X	X	B	B
AX-94891150	1B	47.201	B	X	X	X	A	X	X	A	X	B	-	X	B	B	B	X	X	A	A	X	X	A	X	X	A	B	X	A	X	X	A	A	B	A	B	X	X	X	X	X	A	X	X	X	X	B	B
AX-94505424	1B	50.503	B	X	X	X	X	X	X	A	X	B	X	X	B	B	B	X	X	X	-	X	X	A	X	X	-	B	X	A	X	X	A	A	B	-	B	X	X	X	X	X	-	X	X	X	X	B	B
AX-94731046	1B	55.131	B	X	X	X	A	X	X	A	X	X	X	X	B	B	B	X	X	A	A	X	X	A	X	X	A	B	X	A	X	X	A	A	B	A	B	-	X	X	X	X	A	X	X	X	X	B	B
AX-95130153	1B	56.34	B	X	X	X	A	X	X	A	X	B	X	X	B	B	B	X	X	A	A	X	X	A	X	X	A	B	X	A	X	X	A	A	B	A	B	X	X	X	X	X	A	X	X	X	X	B	B
AX-94506854	1B	57.659	B	X	X	X	-	X	X	-	X	-	X	X	B	B	B	X	X	A	A	X	X	A	X	X	-	B	X	A	X	X	A	A	B	A	B	X	X	X	X	X	A	X	X	X	X	B	B
AX-94430132	1B	58.319	B	X	X	X	A	X	X	A	X	B	X	X	B	B	B	X	X	A	A	X	X	A	X	X	A	B	X	A	X	X	A	A	B	A	B	X	X	X	X	X	A	X	X	X	X	B	B
AX-94434557	1B	58.319	B	X	X	X	A	X	X	A	X	B	-	X	B	B	B	X	X	A	A	X	X	A	X	X	A	B	X	A	X	X	A	A	B	A	B	X	X	X	X	X	A	X	X	X	X	B	B
AX-94479292	1B	58.319	B	X	-	X	A	X	X	A	X	B	X	X	B	B	B	X	X	A	A	X	X	A	X	X	A	B	X	A	X	X	A	A	B	A	B	X	X	X	X	X	A	X	X	X	X	B	B
AX-94503785	1B	58.319	B	X	X	X	A	X	X	A	X	B	-	X	B	B	B	X	X	A	A	X	X	A	X	X	A	B	X	A	X	X	A	A	B	A	B	X	X	X	X	X	A	X	X	X	X	B	B
AX-94642880	1B	58.319	B	X	X	X	A	X	X	A	X	B	X	X	B	B	B	X	X	A	A	X	X	A	X	X	A	B	X	A	X	X	A	A	B	A	B	X	X	X	X	X	A	X	X	X	X	B	B
AX-95629911	1B	58.319	B	X	X	X	A	X	X	A	X	B	X	X	B	B	B	X	X	A	A	X	X	A	X	X	A	B	X	A	X	X	A	A	B	A	B	X	X	X	X	X	A	X	X	X	X	B	B
AX-95684836	1B	58.319	B	X	X	X	A	X	X	A	X	B	X	X	B	B	B	X	X	A	A	X	X	A	X	X	A	B	X	A	X	X	A	A	B	A	B	X	X	X	X	X	A	X	X	X	X	B	B
AX-94580758	1B	62.504	B	X	X	X	A	X	X	A	X	B	X	X	B	B	B	X	X	X	A	X	X	A	X	B	A	B	X	A	X	X	A	X	B	A	B	X	X	X	X	X	A	X	X	X	X	B	B
AX-94711748	1B	62.504	B	X	X	X	A	X	X	A	X	B	X	X	B	B	B	X	X	X	A	X	X	A	X	B	A	B	X	A	X	X	A	X	B	A	B	X	X	X	X	X	A	X	X	X	X	B	B
AX-94914633	1B	62.504	B	X	X	X	A	X	X	A	X	B	X	X	B	B	B	X	X	X	A	X	X	A	X	B	A	B	X	A	X	X	A	X	B	A	B	X	X	X	X	X	A	X	X	X	X	B	B
AX-94871042	1B	65.365	B	X	X	X	A	X	X	A	X	B	X	A	B	B	B	X	X	X	A	X	X	A	X	X	A	B	X	A	X	X	A	X	B	A	B	X	X	X	X	X	A	X	X	X	X	B	B
AX-94631107	1B	66.464	B	X	X	X	A	X	X	A	X	B	X	A	B	B	B	A	B	X	A	X	X	A	X	X	A	B	X	A	X	X	A	X	B	A	B	X	X	X	X	X	A	X	X	X	X	B	B
AX-94395727	1B	67.013	B	X	X	X	A	X	X	A	X	B	X	A	B	B	B	A	X	X	A	X	X	A	X	X	A	B	X	A	X	X	A	X	B	A	B	X	X	X	X	X	A	X	X	X	X	B	B
AX-94433728	1B	67.013	-	X	X	X	A	X	X	A	X	B	X	A	B	B	B	A	X	X	A	X	X	A	-	X	A	B	X	A	X	X	A	X	B	A	B	X	X	X	X	X	A	X	X	X	X	B	B
AX-94550466	1B	67.013	B	X	X	X	A	X	X	A	X	B	X	A	B	-	B	A	X	X	A	X	X	A	X	X	A	B	X	A	X	X	A	X	B	A	B	X	X	X	X	X	A	X	X	X	X	B	B
AX-94677202	1B	67.013	B	X	X	X	A	-	X	A	X	B	-	A	B	B	B	A	X	X	A	X	X	A	X	X	A	B	X	A	X	X	A	X	B	A	B	X	X	X	X	X	A	X	X	X	X	B	B
AX-94541532	1B	68.112	B	X	X	X	X	X	X	A	X	B	X	A	B	X	B	A	X	X	-	X	X	A	X	X	A	B	X	A	X	X	A	X	B	A	B	X	X	X	X	X	A	X	X	X	X	B	B
AX-94401616	1B	69.211	B	X	X	X	A	X	X	A	X	B	X	A	B	X	B	A	X	X	A	X	X	A	X	X	A	B	X	A	X	X	A	X	B	A	B	X	X	X	X	X	A	X	B	X	X	B	B
AX-94955390	1B	69.761	B	X	X	X	A	X	X	A	X	B	X	A	B	X	B	A	X	X	A	X	X	A	X	X	A	B	X	A	X	X	A	X	B	A	B	X	X	X	X	X	A	X	X	X	X	B	B
AX-95022227	1B	69.761	B	X	X	X	A	X	X	A	X	B	X	A	B	X	B	A	X	X	A	X	X	A	X	X	A	B	X	A	X	X	A	X	B	A	B	X	X	X	X	X	A	X	X	X	X	B	B
AX-95229114	1B	69.761	B	X	X	X	A	X	X	A	X	B	X	A	B	X	B	A	X	X	A	X	X	A	X	X	A	B	X	A	X	X	A	X	B	A	B	X	X	X	X	X	A	X	X	X	X	B	B
AX-94773580	1B	72.07	B	X	X	X	A	X	X	A	X	B	X	A	B	X	B	A	X	X	A	X	X	A	X	X	A	B	X	A	X	X	A	X	B	A	X	X	X	X	X	X	X	X	X	X	X	B	X
AX-94785349	1B	72.07	B	X	X	X	A	X	X	A	X	B	X	A	B	X	B	A	X	X	A	X	X	A	X	X	A	B	X	A	X	X	A	X	B	A	X	X	X	X	X	X	X	X	X	X	X	B	X
AX-95187840	1B	72.07	B	X	X	X	A	X	X	A	X	B	X	A	B	X	B	A	X	X	A	X	X	A	X	X	A	B	X	A	X	X	A	X	B	A	X	X	X	X	X	X	X	X	X	X	X	B	X
AX-94774041	1B	74.49	B	X	X	X	A	X	X	A	X	B	B	A	B	X	B	A	X	X	A	X	X	A	X	X	A	B	X	A	X	X	A	X	B	A	X	X	X	X	X	X	X	X	X	X	X	B	X
AX-95224095	1B	74.49	B	X	X	X	A	X	X	A	X	B	-	A	B	X	B	A	X	X	A	X	X	A	X	X	A	B	X	A	X	X	A	X	B	A	X	X	X	X	X	X	X	X	X	X	X	B	-
AX-94747858	1B	76.799	B	X	X	X	A	X	X	A	X	B	B	A	B	X	B	A	X	X	A	X	X	A	X	X	A	B	X	A	X	X	A	X	B	A	B	X	X	X	X	X	A	X	X	X	X	B	B
AX-95085162	1B	76.799	B	X	X	X	A	X	X	A	X	B	B	A	B	X	B	A	X	X	A	X	X	A	X	X	A	B	X	A	X	X	A	X	B	A	B	X	X	X	X	X	A	X	X	X	X	B	B
AX-94841376	1B	77.348	B	X	X	X	A	X	X	A	X	-	B	A	B	B	B	A	X	X	A	X	X	A	X	X	A	B	X	A	-	X	A	X	-	A	B	X	X	X	X	X	A	X	X	X	X	B	B
AX-95104798	1B	77.348	B	X	X	X	A	X	X	A	X	B	B	A	B	-	B	A	X	X	A	X	X	A	X	X	A	B	X	A	X	X	A	X	B	A	B	X	X	X	X	X	A	X	X	X	X	B	B
AX-95212058	1B	77.348	B	X	X	X	A	X	X	A	X	B	-	A	B	B	-	A	X	X	A	X	X	A	X	X	A	-	X	A	X	X	A	X	B	A	B	X	X	X	X	X	A	X	X	X	X	B	B
AX-94512829	1B	78.008	B	X	X	X	-	-	X	A	X	B	B	A	B	-	B	A	X	X	X	X	X	A	X	X	A	B	X	A	X	X	A	X	B	A	B	X	X	X	X	X	A	X	X	X	X	B	B
AX-94653610	1B	79.217	B	X	X	X	A	X	X	A	X	B	B	A	B	X	B	A	X	X	A	X	X	A	X	X	A	B	X	A	X	X	A	X	B	A	B	X	X	X	X	X	A	X	X	X	X	B	B
AX-94665545	1B	83.513	-	X	X	X	A	X	X	-	X	-	X	-	X	-	B	A	X	X	A	X	X	-	X	X	A	B	X	A	X	X	-	X	B	A	-	X	X	X	X	X	-	X	X	X	X	B	B
AX-94621037	1B	0	A	X	X	X	B	X	X	B	X	A	A	X	A	B	A	B	B	A	X	X	X	B	B	X	X	X	X	B	X	X	X	X	X	X	X	B	X	A	A	X	X	X	A	X	B	A	X
AX-94632981	1B	0	A	X	X	X	B	X	X	B	X	A	A	X	A	B	A	B	B	A	X	X	X	B	B	X	X	X	X	B	X	X	X	X	X	X	X	B	X	A	A	X	X	X	A	X	B	A	X
AX-94780679	1B	0	A	X	X	X	B	X	X	B	X	A	A	X	A	B	A	B	B	A	X	X	X	B	B	X	X	X	X	B	X	X	X	X	X	X	X	B	X	A	A	X	X	X	A	X	B	A	X
AX-94385888	1B	1.209	A	X	X	X	B	X	-	B	X	A	X	X	A	B	A	B	B	-	X	-	X	B	B	X	X	X	X	B	X	X	X	X	X	X	X	B	X	A	A	X	X	X	A	X	B	A	X
AX-94620918	1B	2.418	A	X	X	X	B	X	X	B	X	A	X	X	A	B	A	B	B	A	X	X	X	B	B	X	X	X	X	B	X	X	X	X	X	X	X	B	X	A	A	X	X	X	A	X	B	A	X
AX-94813152	1B	3.627	A	X	X	X	B	X	X	B	X	A	X	X	A	B	A	B	B	A	X	X	X	B	B	X	X	X	X	B	X	X	X	X	X	X	X	B	X	A	A	X	X	X	A	X	B	A	X
AX-94548821	1B	6.157	A	X	X	X	B	X	X	B	X	A	-	X	A	B	A	B	B	A	X	X	X	B	B	X	X	X	X	B	X	B	X	X	X	X	X	B	X	A	-	X	X	X	A	X	B	A	X
AX-95102985	1B	6.157	A	X	X	X	B	X	X	B	X	A	A	X	A	B	A	B	B	A	X	X	X	B	B	X	X	X	X	B	X	B	X	X	X	X	X	B	X	A	A	X	X	X	A	X	B	A	X
AX-94804524	1B	6.706	A	X	X	X	B	X	X	B	X	A	A	X	A	B	A	B	B	A	X	X	X	B	B	X	X	X	X	B	X	B	X	X	X	X	X	B	X	A	A	X	X	X	A	X	B	A	X
AX-95232646	1B	7.805	A	X	X	X	B	X	X	B	X	A	X	X	A	B	A	B	B	A	X	X	X	B	B	X	X	X	X	B	X	B	X	X	X	X	X	B	X	A	A	X	X	X	A	X	B	A	X
AX-95124696	1B	8.905	A	X	X	X	B	X	X	B	X	A	X	X	A	B	A	X	B	A	X	X	X	B	B	X	X	X	X	B	X	B	X	X	X	X	X	B	X	A	A	X	X	X	A	X	B	A	X
AX-94596078	1B	10.114	-	X	-	-	B	X	X	B	X	A	X	X	A	B	A	B	B	A	X	X	X	B	B	X	X	X	X	B	X	B	X	X	X	X	X	B	X	A	A	X	X	X	A	X	B	A	X
AX-94489390	1B	10.663	A	X	X	X	B	X	X	B	X	A	X	X	A	B	A	B	B	A	X	X	X	B	B	X	X	X	X	B	X	B	X	X	X	X	X	B	X	A	A	X	X	X	A	X	B	A	X
AX-94474299	2B	0	A	B	A	B	X	A	X	A	X	A	X	B	X	A	B	X	X	B	X	A	A	A	X	B	A	X	X	X	B	X	X	X	B	B	B	X	X	A	B	X	X	X	X	X	A	B	X
AX-94437870	2B	1.099	A	B	A	B	X	A	X	A	X	A	X	B	B	A	B	X	X	X	X	A	A	A	X	B	A	X	X	X	B	X	X	X	B	B	B	X	X	A	B	X	X	X	X	X	A	B	X
AX-94499963	2B	1.099	A	B	A	B	X	A	X	A	X	A	X	B	B	A	B	X	X	X	X	A	A	A	X	B	A	X	X	X	B	X	X	X	B	B	B	X	X	A	B	X	X	X	X	X	A	B	X
AX-94681457	2B	1.099	A	B	A	B	X	A	X	A	X	A	X	B	B	A	B	X	X	X	X	A	A	A	X	B	A	X	X	X	B	X	X	X	B	B	B	X	X	A	B	X	X	X	X	X	A	B	X
AX-95009540	2B	1.099	A	B	A	B	X	A	X	A	X	A	X	B	B	A	B	X	X	X	X	A	A	A	X	B	A	X	X	X	B	X	X	X	B	B	B	X	X	A	B	X	X	X	X	X	A	B	X
AX-95216074	2B	1.648	A	B	A	B	X	-	X	A	X	A	X	B	B	A	B	X	X	-	X	A	A	A	B	B	A	X	X	X	B	X	X	X	B	B	B	X	X	A	B	X	X	X	X	X	A	B	X
AX-95199367	2B	2.198	A	B	A	B	X	A	X	A	X	A	X	B	B	A	B	X	X	B	X	A	A	A	X	B	A	X	X	X	B	X	X	X	B	B	B	X	X	A	B	X	X	X	X	X	A	B	X
AX-94889492	2B	2.747	A	B	A	B	X	A	X	A	X	A	X	B	B	A	B	X	A	B	X	A	A	A	X	B	A	X	X	X	B	X	X	X	B	B	B	X	X	A	B	X	X	X	X	X	A	B	X
AX-95251312	2B	2.747	A	B	A	B	X	-	X	A	X	A	X	B	B	A	B	X	A	B	X	A	A	A	X	B	A	X	X	X	B	X	X	X	B	B	B	X	X	A	B	X	X	X	X	X	A	B	X
AX-94469326	2B	3.956	A	B	A	B	X	-	-	A	X	A	X	B	B	A	B	X	A	B	X	A	A	A	X	B	A	X	X	X	B	-	X	X	B	B	B	-	X	A	B	X	X	X	X	X	A	B	X
AX-94540532	2B	3.956	A	B	A	B	X	A	X	A	X	A	X	B	B	A	B	X	A	B	X	A	A	A	X	B	A	X	X	X	B	X	X	X	B	B	B	X	X	A	B	X	X	X	X	X	A	B	X
AX-94679104	2B	3.956	A	B	A	B	X	A	X	A	X	A	X	B	B	A	B	X	A	B	X	A	A	A	X	B	A	X	X	X	B	X	X	X	B	B	B	X	X	A	B	X	X	X	X	X	A	B	X
AX-94469670	2B	5.165	A	B	A	B	X	A	X	A	X	A	X	B	B	A	B	X	A	B	X	A	A	A	X	B	A	X	X	X	B	X	X	X	B	B	B	X	X	A	B	X	X	X	X	X	A	B	A
AX-94483531	2B	5.165	A	B	A	B	X	A	X	A	X	A	X	B	B	A	B	X	A	B	X	A	A	A	X	B	A	X	X	X	B	X	X	X	B	B	B	X	X	A	B	X	X	X	X	X	A	B	A
AX-94620141	2B	5.165	A	B	A	B	X	A	X	A	X	A	X	B	B	A	B	X	A	B	X	A	A	A	X	B	A	X	X	X	B	X	X	X	B	B	B	X	X	A	B	X	X	X	X	X	A	B	A
AX-94666545	2B	5.165	A	-	A	B	X	A	X	A	X	A	X	B	B	A	B	X	A	B	X	A	A	A	X	-	A	X	X	X	B	X	X	X	B	B	B	X	X	A	B	X	X	X	X	X	A	B	A
AX-94696803	2B	5.165	A	B	A	B	X	A	-	A	X	A	X	B	B	A	B	X	A	B	X	A	A	A	X	B	A	X	X	X	B	X	X	X	B	B	B	X	X	A	B	X	X	X	X	X	A	B	A
AX-94820757	2B	5.165	A	B	A	B	X	A	X	A	X	A	X	B	B	A	B	X	A	B	X	A	A	A	X	B	A	X	X	X	B	X	X	X	B	B	B	X	X	A	B	X	X	X	X	X	A	B	A
AX-94906650	2B	5.165	A	B	A	B	X	A	X	A	X	A	X	B	B	A	-	X	A	B	X	A	A	A	X	-	A	X	X	X	B	-	X	X	B	B	B	X	X	A	B	X	X	X	X	X	-	B	A
AX-95147784	2B	5.165	A	B	A	B	X	A	X	A	X	A	X	B	B	A	B	X	A	B	X	A	A	A	X	B	A	X	X	X	B	X	X	X	B	B	B	X	X	A	B	X	X	X	X	X	A	B	A
AX-95257896	2B	5.165	A	B	-	B	X	A	X	A	X	A	X	B	B	A	B	X	A	B	X	A	A	A	X	B	A	X	X	X	B	X	X	X	B	B	B	X	X	A	B	X	X	X	X	X	A	B	A
AX-95652890	2B	5.165	A	B	A	B	X	-	X	A	X	A	X	B	B	A	B	X	-	B	X	A	A	A	X	B	A	X	X	X	B	X	X	X	B	B	B	X	X	A	B	X	X	X	X	X	A	B	A
AX-94850432	2B	5.715	A	B	A	B	X	A	X	-	X	A	X	B	B	A	B	X	A	B	X	A	A	A	X	B	A	X	X	X	B	X	X	X	B	B	X	X	X	A	-	X	X	X	X	X	A	B	A
AX-94982382	2B	6.924	A	B	A	B	X	A	X	A	X	A	X	B	B	A	B	X	-	B	X	A	A	A	X	B	A	X	X	X	B	X	X	X	B	B	B	X	X	A	B	X	X	X	X	X	A	B	A
AX-94508950	2B	8.133	A	B	A	B	X	A	X	A	X	A	X	B	B	A	B	X	X	B	X	X	A	A	X	B	A	X	X	X	B	X	X	X	B	B	B	X	X	A	B	X	X	X	X	X	A	B	A
AX-95080156	2B	9.232	A	B	A	B	X	A	X	A	X	A	X	B	B	A	B	X	X	B	X	A	A	A	X	B	A	X	X	X	B	X	X	X	B	B	B	X	X	A	B	X	X	X	X	X	A	B	A
AX-94534867	2B	9.891	A	B	A	B	X	A	X	A	X	A	X	B	B	A	B	X	X	B	X	A	A	A	X	B	A	X	X	X	B	X	X	X	B	B	B	X	X	A	B	X	X	X	X	X	A	B	A
AX-94625640	2B	9.891	A	B	A	B	X	A	X	A	X	A	X	B	B	A	B	X	X	B	X	A	A	A	X	B	A	X	X	X	B	A	X	X	B	B	B	X	X	A	B	X	X	X	X	X	A	B	A
AX-94882684	2B	9.891	A	-	A	B	-	A	-	A	X	A	X	B	B	A	B	X	-	-	X	A	A	A	X	-	A	X	X	X	B	-	X	X	B	-	-	X	X	A	B	X	X	X	X	X	A	B	-
AX-94562676	2B	11.21	A	B	A	B	X	A	X	A	X	A	X	B	B	A	B	X	X	B	X	A	A	A	X	B	A	X	X	X	B	B	X	X	B	B	B	X	X	A	B	X	X	X	X	X	A	B	A
AX-95652833	2B	13.409	A	B	A	B	X	A	X	A	X	A	X	B	B	A	B	X	X	B	X	A	A	A	X	B	A	X	X	X	B	X	X	X	B	B	B	X	X	A	X	X	X	X	X	X	A	B	A
AX-94698075	2B	14.508	A	B	A	B	X	A	X	A	X	A	X	B	B	A	B	X	X	B	X	A	A	A	X	B	A	X	X	X	B	X	X	X	B	B	B	X	X	A	B	X	X	X	B	X	A	B	A
AX-95630341	2B	14.508	A	B	A	B	X	A	X	A	X	A	X	B	B	A	B	X	X	B	X	A	A	A	X	B	A	X	X	X	B	X	X	X	B	B	B	X	X	A	B	X	X	X	B	X	A	B	A
AX-94852865	2B	15.058	A	B	A	B	X	A	X	A	X	A	X	B	B	A	B	X	X	B	X	A	A	A	X	B	A	X	B	X	B	X	X	X	B	B	B	X	X	A	B	X	X	X	B	X	A	B	A
AX-94946471	2B	15.058	A	B	A	B	X	A	X	A	X	A	X	B	B	A	B	X	X	B	X	A	A	A	X	B	A	X	B	X	B	X	X	X	B	B	B	X	X	A	B	X	X	X	B	X	A	B	A
AX-94547080	2B	15.607	A	B	A	B	X	A	A	A	X	A	X	B	B	A	B	X	X	B	X	A	A	A	X	B	A	X	B	X	B	X	X	X	B	B	B	X	X	A	B	X	X	X	B	X	A	B	A
AX-94396682	2B	16.157	A	B	A	B	X	A	A	A	X	A	X	B	B	A	B	X	X	B	X	A	A	A	X	B	A	X	B	X	B	X	X	X	B	B	B	X	X	A	B	X	X	X	B	X	A	B	A
AX-94911579	2B	16.157	A	B	A	B	X	A	A	A	X	A	X	B	B	A	B	X	X	B	X	A	A	A	X	B	A	X	B	X	B	X	X	X	B	B	B	X	X	A	B	X	X	X	B	X	A	B	A
AX-94945766	2B	16.706	A	B	X	B	X	A	A	A	X	A	X	B	B	A	B	X	X	B	X	A	A	A	X	B	A	X	B	X	B	X	X	X	B	B	B	X	X	A	B	X	X	X	B	X	A	B	A
AX-94694632	2B	17.805	A	X	A	-	X	A	A	A	X	A	X	B	B	A	B	X	X	B	X	A	A	A	X	B	A	X	B	X	B	X	X	X	B	B	B	X	X	A	B	X	X	X	B	X	A	B	A
AX-94834979	2B	23.545	A	-	A	X	X	-	A	A	X	A	X	B	B	A	B	X	X	-	X	X	A	A	X	B	A	A	X	X	B	-	X	X	-	B	B	-	X	A	B	B	X	X	B	A	A	B	A
AX-94933020	2B	24.754	A	B	-	B	X	-	A	A	X	A	X	B	B	A	B	X	X	B	X	X	A	A	X	B	A	A	X	X	B	X	X	X	B	B	X	B	X	A	B	B	X	X	B	A	A	B	A
AX-94402003	2B	25.303	A	B	A	B	X	A	A	A	X	A	X	B	B	A	B	X	X	B	X	X	A	A	X	B	A	A	X	X	B	X	X	X	B	B	B	B	X	A	B	B	X	X	B	A	A	B	A
AX-94652634	2B	25.303	A	B	A	B	X	A	A	A	X	A	X	B	B	A	B	X	X	B	X	X	A	-	X	B	A	A	X	X	-	X	X	X	B	B	B	B	X	A	-	B	X	X	B	A	A	-	A
AX-95186189	2B	25.303	A	B	A	B	X	A	A	A	X	A	X	B	B	A	B	X	X	B	X	X	A	A	X	B	A	A	X	X	B	X	X	X	B	B	B	B	X	A	B	B	X	X	B	A	A	B	A
AX-95231966	2B	25.303	A	B	A	B	X	A	A	A	X	A	X	B	B	A	B	X	X	B	X	X	A	A	X	B	A	A	X	X	B	X	X	X	B	B	B	B	X	A	B	B	X	X	B	A	A	B	A
AX-94773766	2B	28.826	A	B	A	B	X	A	A	A	X	A	X	B	B	X	B	X	-	B	X	X	A	A	X	B	A	A	-	X	B	X	B	X	B	B	B	B	X	A	B	B	X	X	B	A	A	B	A
AX-94530081	2B	29.375	A	B	A	B	X	A	A	A	X	A	X	B	B	X	B	X	X	B	X	X	A	A	X	B	A	A	X	X	B	X	B	X	B	B	B	B	X	A	B	B	X	X	B	A	A	B	A
AX-94604134	2B	29.375	A	B	A	B	X	A	A	A	X	A	X	B	B	X	B	X	X	B	X	X	A	A	X	B	A	A	X	X	B	X	B	X	B	B	B	B	X	A	B	B	X	X	B	A	A	B	A
AX-94717768	2B	29.375	A	B	A	B	X	A	A	A	X	A	X	B	B	X	B	X	X	B	X	X	A	A	X	B	A	A	X	X	B	X	B	X	B	B	B	B	X	A	B	B	X	X	B	A	A	B	A
AX-95003644	2B	29.375	A	B	A	B	X	A	A	A	X	A	X	B	B	X	B	X	X	B	X	X	A	A	X	B	A	A	X	X	B	X	B	X	B	B	B	B	X	A	B	B	X	X	B	A	A	B	A
AX-95146413	2B	29.375	A	B	A	B	X	A	A	A	X	A	X	B	B	X	B	X	X	B	X	X	A	A	X	B	A	A	X	X	B	X	B	X	B	B	B	B	X	A	B	B	X	X	B	A	A	B	A
AX-94511280	2B	29.924	A	B	A	B	X	A	A	A	X	A	X	B	B	X	B	X	X	B	X	X	A	A	X	-	A	A	X	X	B	X	B	X	B	B	X	B	X	A	B	B	X	X	B	A	A	B	A
AX-94432295	2B	31.024	A	B	A	B	X	A	A	A	X	A	X	B	B	X	B	X	X	B	X	X	A	A	X	B	A	A	X	X	B	X	B	X	B	B	B	B	X	A	B	B	X	A	B	A	A	B	A
AX-94653059	2B	34.988	X	B	A	B	X	A	A	A	X	A	X	B	B	X	B	X	X	B	A	X	A	A	X	X	A	A	X	X	B	X	B	X	B	B	B	B	B	A	B	B	X	A	B	A	A	B	A
AX-94527740	2B	36.197	X	B	A	B	X	A	A	A	X	A	-	B	B	X	B	X	X	B	A	X	A	A	X	X	A	A	-	-	B	X	B	X	B	B	B	B	B	A	B	B	-	A	B	A	A	B	A
AX-94395539	2B	36.746	X	B	A	B	X	A	A	A	X	A	X	B	B	X	B	X	X	B	A	X	A	A	X	X	A	A	X	X	B	X	B	X	B	B	B	B	B	A	B	B	X	A	B	A	A	B	A
AX-94656096	2B	36.746	X	B	A	B	X	A	A	A	X	A	X	B	B	X	B	X	X	B	A	X	A	A	X	X	A	A	X	X	B	X	B	X	B	B	B	B	B	A	B	B	X	A	B	A	A	B	A
AX-94747962	2B	36.746	X	B	A	B	X	A	A	A	X	A	X	B	B	X	B	X	X	B	A	X	A	A	X	X	A	A	X	X	B	X	B	X	B	B	B	B	B	A	B	B	X	A	B	A	A	B	A
AX-95076637	2B	36.746	X	B	A	B	X	A	A	A	X	A	X	B	B	X	B	X	-	B	A	X	A	A	X	X	A	A	X	X	B	X	B	X	-	B	B	B	B	A	B	B	X	A	B	A	A	B	A
AX-95238403	2B	36.746	X	B	A	B	X	A	A	A	X	A	X	-	-	X	-	X	X	B	A	X	A	A	X	X	A	A	X	X	B	X	B	X	-	B	-	-	B	A	B	B	X	A	B	A	A	-	A
AX-94643790	2B	37.406	X	-	-	B	X	A	A	A	X	A	X	-	B	X	-	X	X	B	A	X	A	A	X	X	A	A	X	X	-	X	-	X	B	-	-	B	B	A	B	-	X	A	X	A	-	B	A
AX-94441862	2B	40.266	X	B	-	B	X	A	A	A	X	A	X	B	-	X	-	X	X	B	A	X	A	A	X	X	A	A	X	X	B	X	B	X	B	-	-	-	B	A	B	B	X	A	B	A	A	B	A
AX-94475398	3B	0	X	A	B	X	A	A	X	X	X	A	B	X	X	A	A	X	-	X	B	A	X	X	B	-	X	X	X	-	-	B	X	X	B	X	X	X	X	X	B	A	A	X	X	X	X	X	B
AX-95631196	3B	3.081	X	A	B	X	A	A	X	X	X	A	B	X	X	A	A	X	B	X	B	A	B	X	B	B	X	X	X	B	B	B	X	X	B	X	X	X	X	X	B	A	A	B	B	X	X	X	B
AX-94620679	3B	4.18	X	A	B	X	A	A	X	X	X	A	X	X	X	A	A	X	B	X	B	A	B	X	B	B	X	X	X	B	B	B	X	X	B	X	X	X	X	X	B	A	A	B	B	X	X	X	B
AX-94633883	3B	5.279	X	A	B	X	A	A	X	X	X	A	B	X	X	A	A	X	B	X	B	A	B	X	B	B	X	X	X	B	B	B	X	X	B	X	X	X	X	X	B	A	A	B	B	B	X	X	B
AX-95632862	3B	7.038	X	A	B	X	-	X	X	B	X	-	B	X	X	A	A	X	B	X	B	A	B	X	B	B	X	X	X	B	B	B	X	X	B	X	X	X	X	X	B	X	A	B	B	B	X	X	B
AX-94653790	3B	9.347	X	A	B	X	A	A	X	X	X	A	B	X	X	A	A	X	B	X	B	A	B	X	B	B	X	X	X	B	B	B	X	X	B	X	X	X	X	X	B	A	A	B	B	X	X	X	B
AX-94386613	3B	9.347	X	A	B	X	A	A	X	X	X	A	B	X	X	A	A	X	B	X	B	A	B	X	B	-	X	X	X	B	B	B	X	X	B	X	X	X	X	X	B	A	A	B	B	X	X	X	B
AX-94429243	3B	9.347	X	A	B	X	A	A	X	X	X	A	B	X	X	A	A	X	B	X	B	A	B	X	B	B	X	X	X	B	B	B	X	X	B	X	X	X	X	X	B	A	A	B	B	X	X	X	B
AX-94848312	3B	9.347	X	A	B	X	A	A	X	X	X	A	B	X	X	A	A	X	B	X	B	A	B	X	B	B	X	X	X	B	B	B	X	X	B	X	X	X	X	X	B	A	A	B	B	X	X	X	B
AX-95629895	3B	9.347	X	A	B	X	A	A	X	X	X	A	B	X	X	A	A	X	B	X	B	A	B	X	B	B	X	X	X	B	B	B	X	X	B	X	X	X	X	X	B	A	A	B	B	X	X	X	B
AX-95203370	3B	9.347	X	A	B	X	A	A	X	X	X	A	B	X	X	A	A	X	B	X	B	A	B	X	B	B	X	X	X	B	B	B	X	X	B	X	X	X	X	X	B	A	A	B	B	X	X	X	B
AX-94561771	3B	9.347	X	A	B	X	A	A	X	X	X	A	B	X	X	A	A	X	B	X	B	A	B	X	B	B	X	X	X	B	B	B	X	X	B	X	X	X	X	X	B	A	A	B	B	X	X	X	B
AX-94976529	3B	9.347	X	A	B	X	A	A	X	X	X	A	B	X	X	A	A	X	B	X	B	A	B	X	B	B	X	X	X	B	B	B	X	X	B	X	X	X	X	X	B	A	A	B	B	X	X	X	B
AX-94514883	3B	9.347	X	A	B	X	A	A	X	X	X	A	B	X	X	A	A	X	B	X	B	A	B	X	B	B	X	X	X	B	B	B	X	X	B	X	X	X	X	X	B	A	A	B	B	X	X	X	B
AX-94439583	3B	9.347	X	A	B	X	A	A	X	X	X	A	B	X	X	A	A	X	B	X	B	A	B	X	B	B	X	X	X	B	B	B	X	X	B	X	X	X	X	X	B	A	A	B	B	X	X	X	B
AX-94550642	3B	9.897	X	A	B	X	-	A	X	X	X	A	B	X	-	X	-	X	B	X	B	A	B	X	B	B	X	X	X	B	B	B	X	X	B	X	X	X	X	X	B	A	A	B	B	X	X	X	B
AX-94405024	3B	11.106	X	A	B	X	A	A	X	X	X	A	B	X	B	A	-	X	B	X	B	A	B	X	B	B	X	X	X	B	B	-	X	X	B	X	X	X	X	X	B	A	A	B	B	X	B	X	B
AX-94683734	3B	13.085	-	A	B	X	A	A	X	X	X	A	B	X	-	A	A	X	-	-	B	-	B	X	B	-	X	X	X	B	B	-	X	X	B	-	X	X	X	X	B	A	A	B	B	X	X	X	B
AX-95150153	3B	18.268	X	X	B	X	X	A	X	X	X	A	B	X	X	A	A	X	-	X	X	A	B	X	-	B	X	X	X	B	B	-	X	X	B	X	X	X	X	X	B	-	-	X	B	X	X	X	-
AX-94946983	3B	0	B	X	X	A	X	B	B	-	B	X	A	X	A	B	X	X	B	X	X	A	B	X	X	X	A	X	B	B	X	X	A	B	X	X	X	X	B	A	X	X	X	X	X	-	B	X	B
AX-95136479	3B	1.209	B	X	X	A	X	B	B	A	B	X	A	X	A	B	X	X	B	X	X	A	B	X	X	X	A	X	B	B	X	-	A	B	X	A	X	X	B	A	X	X	X	X	X	A	B	X	B
AX-94835626	3B	2.308	B	X	X	A	X	B	B	A	B	X	A	X	A	B	X	X	B	X	X	A	B	X	X	X	A	X	B	B	X	X	A	B	X	A	X	X	B	A	X	X	X	X	X	A	B	X	B
AX-94836248	3B	3.957	B	X	X	A	X	B	B	A	B	X	A	X	A	B	X	X	B	X	X	A	B	X	X	X	A	X	B	B	X	X	A	B	X	A	X	A	B	A	X	X	X	X	X	A	B	X	B
AX-95652954	3B	5.056	B	X	X	A	-	B	B	A	B	X	A	X	A	B	X	X	B	X	X	A	B	X	X	X	A	X	B	B	X	X	A	B	X	A	X	A	B	A	X	X	X	X	X	A	B	X	B
AX-94462966	3B	5.606	B	X	X	A	X	B	B	A	B	X	A	X	A	B	X	X	B	X	X	A	B	X	X	X	A	X	B	B	X	X	X	B	X	A	X	A	B	A	X	X	X	X	X	A	B	X	B
AX-94545393	3B	5.606	B	X	X	A	X	B	B	A	B	X	A	X	A	B	X	X	B	X	X	A	B	X	X	X	A	X	B	B	X	X	X	B	X	A	X	A	B	A	X	X	X	X	X	A	B	X	B
AX-94433970	3B	5.606	B	X	X	A	X	B	B	A	B	X	-	X	A	B	X	X	B	X	X	A	B	X	X	X	A	X	B	B	X	X	X	B	X	A	X	A	B	A	X	X	X	X	X	A	B	X	B
AX-94822432	3B	5.606	B	X	X	A	X	B	B	A	B	X	A	X	A	B	X	X	B	X	X	A	B	X	X	X	A	X	B	B	X	X	X	B	X	A	X	A	B	A	X	X	X	X	X	A	B	X	B
AX-94990660	3B	5.606	B	X	X	A	X	B	B	A	B	X	-	X	A	B	X	X	B	X	X	A	B	X	X	X	A	X	B	B	X	X	X	B	X	A	X	A	B	A	X	X	X	X	X	A	B	X	B
AX-94500220	3B	6.155	B	X	X	A	X	B	B	A	B	X	A	X	A	B	X	X	B	X	X	A	B	X	X	X	A	X	B	B	B	X	X	B	X	A	X	A	B	A	X	X	X	X	X	A	B	X	B
AX-95248765	3B	8.354	B	X	X	A	X	B	B	A	B	X	A	X	A	B	X	X	B	X	X	A	B	X	X	X	A	X	B	B	X	X	X	B	X	A	X	A	B	A	X	X	X	X	X	X	B	X	B
AX-94790051	3B	8.354	B	X	X	A	X	B	B	A	B	X	A	X	A	B	X	X	B	X	X	A	B	X	X	X	A	X	B	B	X	X	X	B	X	A	X	A	B	A	X	X	X	X	X	X	B	X	B
AX-94927619	3B	8.354	B	X	X	A	X	B	B	A	B	X	A	X	A	B	X	X	B	X	X	A	B	X	X	X	A	X	B	B	X	X	X	B	X	A	X	A	B	A	X	X	X	X	X	X	B	X	B
AX-94721806	3B	8.354	B	X	X	A	X	B	B	A	B	X	A	X	A	B	X	X	B	X	X	A	B	X	X	X	A	X	B	B	X	X	X	B	X	A	X	A	B	A	X	X	X	X	X	X	B	X	B
AX-94583628	3B	8.354	B	X	X	A	X	B	B	A	B	X	A	X	A	B	X	X	B	X	X	A	B	X	X	X	A	X	B	B	X	X	X	B	X	A	X	A	B	A	X	X	X	X	X	X	B	X	B
AX-94937601	3B	11.987	-	X	-	A	X	X	B	A	B	X	A	X	A	X	X	X	X	X	X	A	B	X	X	X	A	X	B	B	X	X	X	B	X	A	X	A	B	A	X	X	X	X	X	X	B	X	B
AX-94477203	3D	0	X	X	X	A	X	B	A	A	B	X	B	X	B	A	A	X	A	A	X	B	X	A	X	X	X	X	A	B	X	X	B	A	B	X	X	B	B	B	A	A	X	X	X	X	X	B	X
AX-94534357	3D	0	X	X	X	A	X	B	A	A	B	X	B	X	B	A	A	X	A	A	X	B	X	A	X	X	X	X	A	B	X	X	B	A	B	X	X	B	B	B	A	A	X	X	X	X	X	B	X
AX-94489137	3D	2.309	X	X	X	A	X	B	A	-	B	X	B	X	B	A	A	B	A	A	B	B	X	A	X	X	A	X	A	B	A	X	B	A	B	X	X	-	B	B	A	A	X	X	X	X	X	B	X
AX-95008504	3D	2.309	X	X	X	A	X	B	A	A	B	X	B	X	B	A	A	B	A	A	B	B	X	A	X	X	A	X	A	B	A	X	B	A	B	X	X	B	B	B	A	A	X	X	X	X	X	B	X
AX-94680433	3D	4.068	X	X	X	A	X	B	A	A	B	X	B	X	B	A	A	B	A	A	B	B	X	A	A	X	A	X	A	B	A	X	B	A	B	X	X	B	B	B	A	A	X	X	X	X	X	B	X
AX-94977105	3D	5.717	X	X	X	A	X	B	A	A	B	X	X	X	B	A	A	B	A	A	B	B	X	A	A	X	A	X	A	B	A	X	B	A	B	X	X	B	B	B	A	A	X	X	X	X	X	B	X
AX-95137890	3D	5.717	X	X	X	A	X	B	A	A	B	X	X	X	B	A	A	B	A	A	B	B	X	A	A	X	A	X	A	B	A	X	B	A	B	X	X	B	B	B	A	A	X	X	X	X	X	B	X
AX-94720192	3D	6.267	X	X	X	A	X	-	A	A	B	X	X	X	B	A	A	B	A	A	B	B	X	A	A	X	A	X	A	B	A	X	B	A	B	X	X	B	B	B	A	A	X	X	X	X	X	B	X
AX-94681719	3D	6.816	X	X	X	A	X	B	A	A	B	X	X	X	B	A	A	B	A	A	B	B	X	A	A	X	A	X	A	B	A	X	B	A	B	X	X	B	B	B	X	A	X	X	X	X	X	B	X
AX-94919791	3D	11.999	A	X	X	A	X	B	A	A	B	X	X	X	B	A	A	B	A	A	B	B	X	A	A	X	A	X	A	B	A	A	B	A	B	X	A	B	B	B	X	A	X	X	X	X	X	B	X
AX-94942024	3D	13.758	A	X	-	A	X	B	A	A	B	X	X	X	-	A	A	B	A	A	B	B	X	A	A	X	A	X	A	B	A	A	B	A	B	X	A	B	-	B	X	A	X	X	X	X	X	B	X
AX-94734191	3D	19.426	A	B	X	A	X	B	A	A	B	X	X	X	B	A	A	B	A	A	B	B	X	A	X	X	A	X	A	B	A	A	B	A	B	X	A	B	B	B	X	A	X	B	X	X	X	B	X
AX-95071096	3D	19.426	A	B	X	A	X	B	A	A	B	X	X	X	B	A	A	B	A	A	B	B	X	A	X	X	A	X	A	B	A	A	B	A	B	X	A	B	B	B	X	A	X	B	X	X	X	B	X
AX-94942415	3D	23.872	A	B	X	A	X	B	X	A	B	X	X	X	B	A	X	B	A	-	B	B	X	A	X	A	A	X	A	X	A	X	B	A	B	X	A	B	B	X	X	A	X	B	X	X	X	-	X
AX-94667914	3D	27.063	A	B	X	A	X	-	X	A	-	X	X	X	B	A	X	B	A	A	B	B	X	A	X	A	A	X	A	B	A	X	B	A	B	X	A	B	B	B	X	-	X	B	X	X	X	B	X
AX-94415259	3D	0	A	B	X	A	-	B	B	A	B	B	B	B	X	X	X	B	X	X	X	-	B	A	B	B	X	X	-	-	A	X	B	B	-	A	X	B	X	B	X	A	X	X	X	X	A	A	-
AX-95204671	3D	3.633	A	-	X	-	B	B	B	A	B	-	X	-	X	X	X	B	B	X	-	B	B	A	B	X	-	X	-	B	A	-	B	B	-	A	X	B	X	B	X	A	-	X	X	X	A	A	-
AX-94910107	3D	5.062	A	B	X	A	B	B	B	A	B	X	X	X	X	X	X	B	B	X	X	-	B	A	B	X	X	X	X	X	A	X	B	B	X	A	X	B	X	-	X	A	X	X	X	X	A	A	X
AX-94824017	3D	5.721	A	B	X	A	B	B	B	A	B	X	X	X	X	X	X	B	B	X	X	B	B	A	B	X	X	X	X	X	A	X	-	B	X	A	X	B	X	B	X	A	X	X	X	X	A	A	X
AX-94497274	3D	9.023	A	-	X	-	-	B	B	A	B	X	X	X	X	X	X	B	-	X	X	B	B	A	X	X	X	X	X	X	A	X	-	B	X	A	X	B	X	X	X	A	X	X	X	X	A	A	X
AX-94717581	3D	13.651	A	B	X	-	B	-	B	A	B	X	-	X	X	X	X	B	B	X	X	B	B	A	B	X	X	X	X	X	X	X	B	B	X	A	X	B	X	B	X	A	X	X	X	X	A	A	X
AX-94791751	3D	16.181	A	B	X	A	B	B	B	A	B	X	X	X	X	X	-	B	B	X	X	B	B	A	B	X	X	X	X	X	A	X	B	B	X	A	X	B	X	B	X	A	X	X	X	-	A	A	X
AX-94721213	3D	16.181	A	B	X	A	B	B	B	A	B	X	X	X	X	X	X	B	B	X	X	B	B	A	B	X	X	X	X	X	A	X	B	B	X	A	X	-	X	B	X	A	X	X	X	X	A	A	X
AX-95010529	3D	20.92	A	B	X	A	B	B	B	A	B	A	X	X	X	X	X	B	B	X	X	B	B	A	B	X	X	X	X	X	A	X	B	B	B	X	X	B	B	B	X	A	A	X	X	X	A	A	X
AX-94497871	4A	0	B	X	X	A	-	X	-	X	A	-	X	X	X	A	B	B	X	-	X	X	-	X	A	X	X	B	X	X	A	A	A	X	A	X	A	X	X	X	X	A	X	X	A	X	A	X	B
AX-94512247	4A	1.209	B	X	X	A	B	X	B	B	A	B	X	X	X	A	B	B	X	B	X	X	X	X	A	X	X	B	X	X	A	A	A	X	A	X	A	X	X	X	X	A	X	X	A	X	A	X	B
AX-94597268	4A	1.209	B	X	-	A	B	X	B	B	A	B	X	X	X	A	B	B	X	B	X	X	X	X	A	X	X	B	X	X	A	A	A	X	A	X	A	X	X	X	X	A	X	X	A	X	A	X	B
AX-94693167	4A	1.759	B	X	X	A	B	X	B	B	A	B	X	X	X	A	B	-	X	B	X	X	X	X	A	X	X	B	X	X	A	A	X	X	A	X	A	X	X	X	X	A	X	X	A	X	A	X	B
AX-95131353	4A	2.308	B	X	X	A	B	X	B	B	A	B	X	X	X	A	B	B	X	B	X	X	X	X	A	X	X	B	X	X	A	A	A	X	A	X	A	X	X	X	X	A	X	X	A	X	A	X	-
AX-95159296	4A	2.308	B	X	X	A	B	X	B	B	A	B	X	X	X	A	B	B	X	B	X	X	X	X	A	X	X	B	X	X	A	A	A	X	A	X	A	X	X	X	X	A	X	X	A	X	A	X	B
AX-94399384	4A	8.159	B	X	B	A	B	X	B	B	A	B	X	X	X	A	B	B	X	B	X	X	X	X	A	X	X	B	X	X	A	A	A	X	A	X	A	B	X	X	A	A	X	X	A	X	A	X	B
AX-94767736	4A	9.258	B	X	B	A	B	X	B	B	A	B	X	X	X	A	B	B	X	B	X	X	X	A	A	X	X	B	X	X	A	A	A	X	A	X	A	B	X	X	A	A	X	X	A	X	A	X	B
AX-94999060	4A	11.678	B	X	X	A	B	X	B	B	A	B	X	X	X	A	B	B	X	B	X	X	X	X	A	X	X	B	X	X	A	A	A	X	A	X	A	B	B	X	A	A	X	X	A	X	A	A	B
AX-95652024	4A	12.337	-	X	X	A	X	X	B	B	A	B	X	X	X	A	B	-	X	-	X	X	X	X	A	X	X	-	X	X	A	A	A	X	A	X	A	B	B	X	A	A	X	X	A	X	A	A	B
AX-94775503	4A	0	X	B	X	A	X	B	A	A	X	X	A	B	X	X	B	B	A	A	X	X	B	X	B	B	B	X	B	B	A	X	A	X	X	X	X	X	B	A	X	A	B	A	X	B	X	X	X
AX-95105751	4A	7.192	X	B	X	A	X	B	A	A	X	X	A	B	X	X	B	B	A	X	X	B	B	X	B	-	B	X	B	B	A	B	A	X	X	A	X	A	B	A	X	A	B	A	B	B	X	X	X
AX-94877844	4A	20.58	B	X	X	A	X	B	X	A	X	B	A	B	B	B	B	B	A	X	A	B	B	X	B	B	B	X	X	B	X	B	A	X	X	A	X	A	X	A	X	A	X	A	B	X	X	X	X
AX-95199681	4A	20.58	B	X	X	A	X	B	X	A	X	B	A	B	B	B	B	B	A	X	A	B	B	X	B	B	B	X	X	B	X	B	A	X	X	A	X	A	X	A	X	A	X	A	B	X	X	X	X
AX-95153315	4A	0	X	X	X	X	X	-	A	-	X	X	X	X	X	X	A	X	X	B	-	X	X	A	B	-	B	X	-	X	X	B	B	A	-	A	X	A	A	B	B	X	X	X	B	-	B	X	X
AX-94950716	4A	2.75	-	-	B	-	X	A	A	A	-	X	X	X	A	X	A	X	X	-	B	X	X	A	B	A	B	X	A	X	X	B	B	A	B	A	A	A	A	B	B	-	X	X	B	B	B	X	X
AX-94614785	4A	8.378	B	X	B	A	X	A	A	A	B	X	X	X	A	X	A	X	X	B	B	X	X	A	B	A	X	X	A	X	X	B	B	X	B	A	A	A	X	B	X	X	X	X	B	B	B	X	X
AX-94507005	4A	10.027	B	X	B	A	X	A	A	A	B	X	X	X	A	X	A	X	X	B	B	X	B	A	B	A	X	X	A	X	X	B	B	B	B	A	A	A	X	B	X	X	X	X	B	B	B	X	X
AX-94645442	4A	11.236	-	X	X	-	X	A	A	A	X	-	X	X	A	X	A	X	X	B	B	X	B	A	B	A	X	X	A	X	X	B	B	B	B	A	A	A	X	B	X	X	X	X	-	B	B	X	X
AX-94606099	4A	12.555	X	X	-	A	X	A	A	A	-	X	X	X	A	X	A	X	X	B	B	X	B	A	-	A	X	X	A	X	X	B	B	-	B	A	A	A	X	B	X	X	X	X	-	B	B	X	X
AX-94416122	4A	12.555	-	X	X	A	X	A	A	A	X	X	X	X	A	X	A	X	X	B	B	X	B	A	B	A	X	X	A	X	X	B	B	B	B	A	A	A	X	B	X	X	X	X	B	B	B	X	X
AX-94926121	4A	13.874	B	X	B	A	X	A	A	A	B	X	X	-	A	-	A	X	X	B	B	X	B	A	B	A	X	X	A	-	X	B	B	B	B	A	A	A	X	B	X	X	X	X	B	B	-	X	X
AX-94505267	4A	13.874	B	X	B	A	X	A	A	A	B	X	X	X	A	X	A	X	X	B	B	X	B	A	B	A	X	X	A	X	X	B	B	B	B	A	A	A	X	B	X	X	X	X	B	B	B	X	X
AX-94512484	4A	13.874	B	X	B	A	X	A	A	A	B	X	X	X	A	X	A	X	X	B	B	X	B	A	B	A	X	X	A	X	X	B	B	B	B	A	A	A	X	B	X	X	-	X	B	B	B	X	X
AX-94694992	4A	13.874	B	X	B	A	X	A	A	A	B	X	X	X	A	X	A	X	X	B	B	X	B	A	B	A	X	X	A	X	X	B	B	B	B	A	A	A	X	B	X	X	X	X	B	B	B	X	X
AX-94589468	4A	13.874	B	X	-	A	X	A	A	A	B	X	X	X	A	X	A	X	X	B	B	X	-	A	-	A	X	X	A	X	X	-	B	B	B	A	A	A	X	B	X	X	X	X	-	B	-	X	X
AX-94469149	4A	13.874	B	X	B	A	X	A	A	A	B	X	X	X	A	X	A	X	X	B	B	X	B	A	B	A	X	X	A	X	X	B	B	B	B	A	A	A	X	B	X	X	X	X	B	B	B	X	X
AX-94689733	4A	13.874	B	X	B	A	X	A	A	A	B	X	X	X	A	X	A	X	X	B	B	X	B	A	B	A	X	X	A	X	X	B	B	B	B	A	A	A	X	B	X	X	X	X	B	B	B	X	X
AX-94440599	4A	16.514	-	X	B	A	X	A	A	A	B	X	B	X	A	X	A	X	-	B	B	X	B	A	B	A	X	X	A	X	X	B	B	B	B	A	A	A	X	B	X	B	X	B	-	B	B	X	-
AX-95217431	4A	19.816	-	X	B	A	X	A	A	A	B	X	X	X	-	X	A	X	X	B	X	X	B	A	B	A	X	X	A	X	X	B	B	B	B	A	A	A	X	B	X	X	X	X	B	B	B	X	X
AX-95207913	4A	20.365	B	X	B	A	X	A	A	A	B	X	X	X	A	X	A	X	X	B	B	X	B	A	B	A	X	X	A	X	X	B	B	B	B	A	A	A	X	B	X	X	X	X	B	B	B	X	X
AX-95231129	4A	20.365	B	X	B	A	X	A	A	A	B	X	X	X	A	X	A	X	X	B	B	X	B	A	B	A	X	X	A	X	X	B	B	B	B	A	A	A	X	B	X	X	X	X	B	B	B	X	X
AX-95150738	4A	20.365	B	X	B	A	X	A	A	A	B	X	X	X	A	X	A	X	X	B	B	X	B	A	B	A	X	X	A	X	X	B	B	B	B	A	A	A	X	B	X	X	X	X	B	B	B	X	X
AX-95652066	4A	20.365	B	X	B	A	X	A	A	A	B	X	X	X	A	X	A	X	X	B	B	X	B	A	B	A	X	X	A	X	X	B	B	B	B	A	A	A	X	B	X	X	X	X	B	B	B	X	X
AX-94619716	4A	20.365	B	X	B	A	X	A	A	A	B	X	X	X	A	X	A	X	X	B	B	X	B	A	B	A	X	X	A	X	X	B	B	B	B	A	A	A	X	B	X	X	X	X	B	B	B	X	X
AX-94491796	4A	20.365	B	X	B	A	X	-	A	A	B	-	X	X	A	X	A	X	X	B	B	X	B	A	B	A	X	X	A	X	X	B	B	B	B	A	A	A	X	B	X	X	X	X	B	B	B	X	X
AX-95006652	4A	20.365	B	X	B	A	X	A	A	A	B	X	X	X	A	X	A	X	X	B	B	X	B	A	B	A	X	X	A	X	X	B	B	B	B	A	A	A	X	B	X	X	X	X	B	B	B	X	X
AX-94555122	4A	20.365	B	X	B	A	X	A	A	A	B	X	X	X	A	X	A	X	X	B	B	X	B	A	B	A	X	X	A	X	X	B	B	B	B	A	A	A	X	B	X	X	X	X	B	B	B	X	X
AX-94470747	4A	20.915	B	X	B	A	X	A	A	A	B	X	X	X	A	X	A	X	X	B	B	X	B	A	B	A	X	X	A	X	X	B	B	B	B	A	A	A	X	B	X	X	X	X	B	B	B	X	X
AX-94750815	4A	20.915	B	X	B	A	X	A	A	A	B	X	X	X	A	-	A	X	X	B	B	X	B	A	B	A	X	X	A	X	X	B	B	B	B	A	A	A	X	B	X	X	X	X	B	B	B	X	X
AX-95249633	4A	20.915	B	X	B	A	X	-	A	A	B	X	X	X	A	X	A	X	X	B	B	X	B	A	B	A	X	X	A	X	X	B	B	B	B	A	A	A	X	B	X	X	X	X	B	B	B	X	X
AX-94494989	4A	20.915	B	X	B	A	X	-	A	A	B	X	-	X	-	X	-	X	X	B	B	X	B	A	B	A	X	X	A	X	X	B	B	B	B	A	-	-	X	B	X	X	X	X	B	B	B	X	X
AX-95175098	4A	20.915	B	-	B	A	X	A	A	A	B	X	X	X	-	X	A	X	X	B	B	X	B	A	B	A	X	X	A	X	X	B	B	B	B	A	A	A	X	B	X	X	X	X	B	B	B	X	X
AX-94926827	4A	21.464	B	X	-	A	X	A	A	A	B	X	X	X	A	X	A	X	-	X	B	X	B	A	B	A	X	X	A	X	X	B	B	B	B	A	A	A	X	B	X	X	X	X	B	B	B	X	X
AX-94591428	4A	23.884	B	X	X	A	X	A	A	A	B	X	X	X	A	X	A	X	-	-	B	X	B	A	B	A	X	X	A	X	X	X	B	B	B	A	A	A	X	-	X	X	X	X	B	B	B	X	X
AX-94651591	4A	29.178	-	X	X	A	X	A	A	-	B	X	X	X	A	X	A	X	X	B	B	X	B	X	B	A	X	X	A	X	X	B	B	B	B	-	A	-	X	B	X	X	X	X	B	X	B	X	X
AX-94511487	5A	0	X	B	B	X	X	X	X	A	X	X	X	X	A	X	X	X	B	X	X	X	X	X	X	X	B	X	A	X	X	B	B	X	X	X	B	X	X	A	B	B	X	B	A	X	X	X	A
AX-94654340	5A	0	X	B	B	X	X	X	X	A	X	X	X	X	A	X	X	X	B	X	X	X	X	X	X	X	B	X	A	X	X	B	B	X	X	X	B	X	X	A	B	B	X	B	A	X	X	X	A
AX-94725002	5A	0	X	B	B	X	X	X	X	A	X	X	X	X	A	X	X	X	B	X	X	X	X	X	X	X	B	X	A	X	X	B	B	X	X	X	B	X	X	A	B	B	X	B	A	X	X	X	A
AX-94934730	5A	0	X	B	B	X	X	X	X	A	X	X	X	X	A	X	X	X	B	X	X	X	X	X	X	X	B	X	A	X	X	B	B	X	X	X	B	X	X	A	B	B	X	B	A	X	X	X	A
AX-95152679	5A	0	X	B	B	X	X	X	X	A	X	X	X	X	A	X	X	X	B	X	X	X	X	X	X	X	B	X	A	X	X	B	B	X	X	X	B	X	X	A	B	B	X	B	A	X	X	X	-
AX-95206273	5A	0	X	B	B	X	X	X	X	A	X	X	X	X	A	X	X	X	B	X	X	X	X	X	X	X	B	X	A	X	X	B	B	X	X	X	B	X	X	A	B	B	X	B	A	X	X	X	A
AX-94437035	5A	3.965	X	B	B	X	X	X	X	A	X	X	X	X	A	X	A	B	B	X	X	X	X	X	X	X	B	X	A	X	X	B	B	B	X	X	B	X	X	A	B	B	X	B	A	X	X	X	A
AX-94581141	5A	5.613	X	B	X	X	X	X	X	A	X	X	X	X	A	X	A	-	B	X	X	X	X	X	X	X	B	X	A	X	X	B	B	B	X	X	B	X	X	A	B	B	X	B	A	X	X	X	A
AX-95115670	5A	7.703	X	B	B	X	X	X	X	-	X	X	-	X	A	X	A	B	B	-	X	X	X	X	X	X	B	X	A	-	X	B	-	B	X	X	B	-	-	A	B	B	X	-	A	X	-	X	A
AX-94399337	5A	8.362	X	B	B	X	X	X	X	A	X	X	X	X	A	X	A	B	B	X	X	X	X	X	X	X	B	X	A	X	X	B	B	B	X	X	B	X	X	A	B	B	X	B	A	X	X	X	A
AX-94431696	5A	8.362	X	B	B	X	X	X	X	A	X	X	X	X	A	X	A	B	B	X	X	X	X	X	X	X	B	X	A	X	X	B	B	B	X	X	B	X	X	A	B	B	X	B	A	X	X	X	A
AX-94441589	5A	8.362	X	B	B	X	X	X	X	A	X	X	X	X	A	X	A	B	B	X	X	X	X	X	X	X	B	X	A	X	X	B	B	B	X	X	B	X	X	A	B	B	X	B	A	X	X	X	A
AX-94452500	5A	8.362	X	B	B	X	X	X	X	A	X	X	X	X	A	X	A	B	B	X	X	X	X	X	X	X	B	X	A	X	X	B	B	B	X	X	B	X	X	A	B	B	X	B	A	X	X	X	A
AX-94548048	5A	8.362	X	B	B	X	X	X	X	A	X	X	X	X	A	X	A	B	B	X	X	X	X	X	X	X	B	X	A	X	X	B	B	B	X	X	B	X	X	A	B	B	X	B	A	X	X	X	A
AX-94609037	5A	8.362	X	B	B	X	X	X	X	A	X	X	X	X	A	X	A	B	B	X	X	X	X	X	X	X	B	X	A	X	X	B	B	B	X	X	B	X	X	A	B	B	X	B	A	X	X	X	A
AX-94665654	5A	8.362	X	B	B	X	X	X	X	A	X	X	X	X	A	X	A	B	B	X	X	X	X	X	X	X	B	X	A	X	X	B	B	B	X	X	-	X	X	A	B	B	X	B	A	X	X	X	A
AX-94763692	5A	8.362	X	B	B	X	X	X	X	A	X	X	X	X	A	X	A	B	B	X	X	X	X	X	X	X	B	X	A	X	X	B	B	B	X	X	B	X	X	A	B	B	X	B	A	X	X	X	A
AX-94799858	5A	8.362	X	B	B	X	X	X	X	A	X	X	X	X	A	X	A	B	B	X	X	X	X	X	X	X	B	X	A	X	X	B	B	B	X	X	B	X	X	A	B	B	X	B	A	X	X	X	A
AX-94987657	5A	8.362	X	B	B	X	X	X	X	A	X	X	X	X	A	X	A	B	B	X	X	X	X	X	X	X	B	X	A	X	X	B	B	B	X	X	B	X	X	A	B	B	X	B	A	X	X	X	A
AX-95108414	5A	8.362	X	B	B	X	X	X	X	A	X	X	X	X	A	X	A	B	B	X	X	X	X	X	X	X	B	X	A	X	X	B	B	B	X	X	B	X	X	A	B	B	X	B	A	X	X	X	A
AX-95132498	5A	8.362	X	B	B	X	X	X	X	A	X	X	X	X	A	X	A	B	B	X	X	X	X	X	X	X	B	X	A	X	X	B	B	B	X	X	B	X	X	A	B	B	X	B	A	X	X	X	A
AX-95235420	5A	8.362	X	B	B	X	X	X	X	A	X	X	X	X	A	X	A	B	B	X	X	X	X	X	X	X	B	X	A	X	X	B	B	B	X	X	B	X	X	A	B	B	X	B	A	X	X	X	A
AX-95241084	5A	8.362	X	B	B	X	X	X	X	A	X	X	X	X	A	X	A	B	B	X	X	X	X	X	X	X	B	X	A	X	X	B	B	B	X	X	B	X	X	A	B	B	X	B	A	X	X	X	A
AX-95629610	5A	8.362	X	B	B	X	X	X	X	A	X	X	X	X	A	X	A	B	B	X	X	X	X	X	X	X	B	X	A	X	X	B	B	B	X	X	B	X	X	A	B	B	X	B	A	X	X	X	A
AX-95257149	5A	9.571	-	B	B	X	-	X	X	A	X	X	X	X	A	X	A	B	B	X	X	X	X	X	X	B	B	X	A	-	X	B	-	B	A	X	B	X	X	A	B	B	X	B	A	X	X	X	A
AX-94857628	5A	0	A	A	X	X	X	X	A	A	X	X	B	A	A	X	A	B	B	X	X	X	A	A	X	X	X	X	X	B	A	X	A	X	A	X	X	A	X	X	B	B	X	X	A	B	A	X	X
AX-94995722	5A	0	A	A	X	X	X	X	A	A	X	X	B	A	A	X	A	B	B	X	X	X	A	A	X	X	X	X	X	B	A	X	A	X	A	X	X	A	X	X	B	B	X	X	A	B	A	X	X
AX-95070874	5A	0	A	A	X	X	X	X	A	A	X	X	B	A	A	X	A	B	B	X	X	X	A	A	X	X	X	X	X	B	A	X	A	X	A	X	X	A	X	X	B	B	X	X	A	B	A	X	X
AX-94428612	5A	1.099	A	A	X	X	X	X	A	A	X	A	B	A	X	X	A	B	B	X	X	X	A	A	X	X	X	X	X	B	A	X	A	X	A	X	X	A	X	X	B	B	X	X	A	B	A	X	X
AX-94452971	5A	1.649	A	A	X	X	X	X	A	A	X	A	B	A	X	X	A	B	B	X	X	X	A	A	X	X	X	X	X	B	A	X	A	X	A	X	X	A	X	X	X	B	X	X	A	B	A	X	X
AX-94491172	5A	1.649	A	A	X	X	X	X	A	A	X	A	B	A	X	X	A	B	B	X	X	X	A	A	X	X	X	X	X	B	A	X	A	X	A	X	X	A	X	X	X	B	X	X	A	B	A	X	X
AX-94629896	5A	1.649	A	A	X	X	X	X	A	A	X	A	B	A	X	X	A	B	B	X	X	X	A	A	X	X	X	X	X	B	A	X	A	X	A	X	X	-	X	X	X	B	X	X	A	B	A	X	X
AX-94785956	5A	1.649	A	A	X	X	X	X	A	A	X	A	B	A	X	X	A	B	B	X	X	X	A	A	X	X	X	X	X	B	A	X	A	X	A	X	X	A	X	X	X	B	X	X	A	B	A	X	X
AX-95629936	5A	1.649	A	A	X	X	X	X	A	A	X	A	B	A	X	X	A	B	B	X	X	X	A	A	X	X	X	X	X	B	A	X	A	X	A	X	X	A	X	X	X	B	X	X	A	B	A	X	X
AX-94409720	5A	3.518	X	X	-	X	X	X	A	A	X	A	B	A	X	X	A	B	B	X	X	X	A	A	X	-	X	X	X	B	A	X	X	X	A	X	-	A	X	X	X	B	X	X	A	B	A	X	X
AX-94431840	5A	4.727	A	A	X	X	X	X	A	A	X	A	B	A	X	X	A	B	B	X	X	X	A	A	X	X	X	X	X	B	A	X	X	X	A	X	X	A	X	X	X	B	X	X	A	B	A	X	X
AX-94451660	5A	4.727	A	A	X	X	X	X	A	A	X	A	B	A	X	X	A	B	B	X	X	X	A	A	X	X	X	X	X	B	A	X	X	X	A	X	X	A	X	X	X	B	X	X	A	B	A	X	X
AX-94506352	5A	4.727	A	A	X	X	X	X	A	A	X	A	B	A	X	X	A	B	B	X	X	X	A	A	X	X	X	X	X	B	A	X	X	X	A	X	X	A	X	X	X	B	X	X	A	B	A	X	X
AX-95075446	5A	4.727	A	A	X	X	X	X	A	A	X	A	B	A	X	X	A	B	-	X	X	X	A	A	X	X	X	X	X	B	A	X	X	X	A	X	X	A	X	X	X	B	X	X	A	B	A	X	X
AX-95152180	5A	4.727	A	A	X	X	X	X	A	A	X	A	B	A	X	X	A	B	B	X	X	X	A	A	X	X	X	X	X	B	A	X	X	X	A	X	X	A	X	X	X	B	X	X	A	B	A	X	X
AX-95199834	5A	4.727	A	A	X	X	X	X	A	A	X	A	B	A	X	X	A	B	B	X	X	X	A	A	X	X	X	X	X	B	A	X	X	X	A	X	X	A	X	X	X	B	X	X	A	B	A	X	X
AX-94712311	5A	7.036	A	A	X	X	X	X	A	A	X	A	B	A	X	X	A	-	X	X	X	X	A	A	X	X	X	X	X	B	A	X	X	X	A	X	X	A	X	X	X	B	X	X	A	B	A	X	X
AX-95243060	5A	7.036	A	A	X	X	X	X	A	A	X	A	B	A	X	X	A	B	X	X	X	X	A	-	X	X	X	X	X	B	A	X	X	X	A	X	X	A	X	X	X	B	X	X	A	B	A	X	X
AX-94502901	5A	8.135	A	A	X	X	X	X	X	A	X	A	B	A	X	X	A	B	X	X	X	X	A	A	X	X	X	X	X	B	A	X	X	X	A	X	X	A	X	X	X	B	X	X	A	B	A	X	X
AX-94411662	5A	9.894	A	A	X	X	X	X	X	A	X	A	B	A	X	X	A	B	X	X	X	X	A	A	X	X	X	X	X	B	A	X	X	X	A	X	X	X	X	X	X	B	X	X	A	B	A	X	X
AX-94439887	5A	9.894	A	A	X	X	X	X	X	A	X	A	B	A	X	X	A	B	X	X	X	X	A	A	X	X	X	X	X	B	A	X	X	X	A	X	X	X	X	X	X	B	X	X	A	B	A	X	X
AX-94870774	5A	9.894	A	A	X	X	X	X	X	A	X	A	B	A	X	X	A	B	X	X	X	X	A	A	X	X	X	X	X	B	A	X	X	X	A	X	X	X	X	X	X	B	X	X	A	B	A	X	X
AX-94958973	5A	9.894	A	A	X	X	X	X	X	A	X	-	B	A	X	X	A	B	X	X	X	X	A	A	X	X	X	X	X	B	A	X	X	X	A	X	X	X	X	X	X	B	X	X	A	B	A	X	X
AX-95230303	5A	9.894	A	A	X	X	X	X	X	A	X	-	B	A	X	X	A	B	X	X	X	X	A	A	X	X	X	X	X	B	A	X	X	X	A	X	X	X	X	X	X	B	X	X	A	B	A	X	X
AX-94881791	5B	0	A	A	B	X	X	X	B	X	A	X	A	X	X	B	B	A	X	B	A	A	-	A	X	A	X	X	X	X	A	X	A	X	B	B	X	B	B	X	X	X	X	X	-	X	X	A	X
AX-95120126	5B	1.759	A	A	B	X	X	B	B	X	A	X	A	X	X	B	B	A	X	B	A	A	X	A	X	A	X	X	X	X	A	X	A	X	B	B	X	B	B	X	X	X	X	B	B	X	X	A	X
AX-95016149	5B	1.759	A	A	B	X	X	B	B	X	A	X	A	X	X	B	B	A	X	B	A	A	X	A	X	A	X	X	X	X	A	X	A	X	B	B	X	B	B	X	X	X	X	B	B	X	X	-	X
AX-94743097	5B	1.759	A	A	B	X	X	B	B	X	A	X	A	X	X	B	B	A	X	B	A	A	X	A	X	A	X	X	X	X	A	X	A	X	B	B	X	B	B	X	X	X	X	B	B	X	-	A	X
AX-95209196	5B	1.759	A	A	B	X	X	B	B	X	A	X	A	X	X	B	B	A	X	B	A	A	X	A	X	A	X	X	X	X	A	X	A	X	B	B	X	B	B	X	X	X	X	B	B	X	X	A	X
AX-94873337	5B	1.759	A	A	B	X	X	B	B	X	A	X	A	X	X	B	B	A	X	B	A	A	X	A	X	A	X	X	X	X	A	X	A	X	B	B	X	B	B	X	X	X	X	B	B	X	X	-	X
AX-94523513	5B	1.759	A	A	B	X	X	B	B	X	A	X	A	X	X	B	B	A	X	B	A	A	X	A	X	A	X	X	X	X	A	X	A	X	B	B	X	B	B	X	X	X	X	B	B	X	X	A	X
AX-94397580	5B	1.759	A	A	B	X	X	B	B	X	A	X	A	X	X	B	B	A	X	B	A	A	X	A	X	A	X	X	X	X	A	X	A	X	B	B	X	B	B	X	X	X	X	B	B	X	X	A	X
AX-95106649	5B	2.308	A	A	B	X	X	B	B	X	A	X	A	X	X	B	B	A	X	B	A	A	X	A	X	A	X	X	X	X	A	X	A	X	B	B	X	B	B	X	X	X	X	B	B	X	X	A	X
AX-94388286	5B	2.308	A	A	B	X	X	B	B	X	A	X	A	X	X	B	B	A	X	B	A	A	X	A	X	A	X	X	X	X	A	X	A	X	B	B	X	B	B	X	X	X	X	B	B	X	X	A	X
AX-94546698	5B	2.308	A	A	B	X	X	B	B	X	A	X	A	X	X	B	B	A	X	B	A	A	X	A	X	A	X	X	X	X	A	X	A	X	B	B	X	B	B	X	X	X	X	B	B	X	X	A	X
AX-95001598	5B	3.408	A	A	B	X	X	B	B	X	A	X	A	X	X	B	X	A	X	B	A	A	X	A	X	A	X	X	X	X	A	X	A	X	B	B	X	B	B	X	X	X	X	B	B	X	X	A	X
AX-95258242	5B	4.507	A	A	B	X	X	B	B	X	A	X	A	X	X	B	B	A	X	B	A	A	X	A	X	A	X	X	X	X	A	X	A	X	B	B	X	B	B	X	B	X	X	B	B	X	X	A	X
AX-95151783	5B	0	X	X	A	B	X	A	X	X	X	B	A	B	X	X	X	X	A	A	X	X	X	A	B	X	A	B	X	X	X	X	B	X	X	A	A	A	A	B	A	X	X	X	A	B	A	A	X
AX-94571091	5B	0.549	X	B	A	B	X	A	X	X	X	B	A	B	X	X	X	X	A	A	X	X	X	A	B	-	A	B	X	X	X	X	B	X	X	A	-	A	A	B	A	X	X	X	A	B	A	A	X
AX-94843616	5B	0.549	X	B	A	B	X	A	X	X	X	B	A	B	X	X	X	X	A	A	X	X	X	A	B	X	A	B	X	X	X	X	B	X	X	A	A	A	A	B	A	X	X	X	A	B	A	A	X
AX-94906933	5B	1.099	X	B	A	B	X	A	X	X	X	B	A	B	X	X	X	B	A	A	X	X	X	A	B	X	A	B	X	X	X	X	B	X	X	A	A	A	A	B	A	X	X	X	A	B	A	A	X
AX-95000138	5B	1.099	X	B	A	B	X	A	X	X	X	B	A	B	X	X	X	B	A	A	X	X	X	A	B	X	A	B	X	X	X	X	B	X	X	A	A	A	A	B	A	X	X	X	A	B	A	A	X
AX-95097894	5B	1.099	X	B	A	B	X	A	X	X	X	B	A	B	X	X	X	B	A	A	X	X	X	A	B	X	A	B	X	X	X	X	B	X	X	A	A	A	A	B	A	X	X	X	A	B	A	A	X
AX-95154188	5B	1.099	X	B	A	B	X	A	X	X	X	B	A	B	X	X	X	B	A	A	X	X	X	A	B	X	A	B	X	X	X	X	B	X	X	A	A	A	A	B	A	X	X	X	A	B	A	A	X
AX-95108292	5B	1.648	X	B	A	B	X	A	X	X	X	B	A	B	X	B	X	B	A	A	X	X	X	A	B	X	A	B	X	X	X	X	B	X	X	A	A	A	A	B	A	X	X	X	A	B	A	A	X
AX-94646656	5B	2.747	X	X	A	B	X	A	X	X	X	B	A	B	X	B	X	B	A	A	X	X	X	A	B	X	A	B	X	X	X	X	B	X	X	A	A	A	A	B	A	X	X	X	A	B	A	A	X
AX-95250945	5B	2.747	X	X	A	B	X	A	X	X	X	B	A	B	X	B	X	B	A	A	X	X	X	A	B	X	A	B	X	X	X	X	B	X	X	A	A	A	A	B	A	X	X	X	A	B	A	A	X
AX-94451289	5B	5.057	X	X	A	B	X	A	X	X	X	B	A	B	X	B	X	B	A	A	X	X	X	A	B	X	A	B	X	X	X	X	B	X	X	A	A	A	A	X	A	X	X	X	A	B	A	A	X
AX-94489204	5B	5.057	X	X	A	B	X	-	X	X	X	-	A	B	X	B	X	B	A	A	X	X	X	A	B	X	-	B	X	X	X	X	B	X	X	A	A	A	A	X	A	X	X	X	A	B	A	A	X
AX-95006761	5B	5.057	X	X	A	B	X	-	X	X	X	B	A	-	X	B	X	B	A	A	X	X	X	A	B	X	A	B	X	X	X	X	B	X	X	A	A	A	A	X	A	X	X	X	A	B	A	A	X
AX-95630131	5B	5.606	X	X	A	B	X	A	X	X	X	B	A	B	X	B	X	B	A	A	X	X	X	A	B	X	A	B	X	X	X	X	B	X	X	A	A	A	A	X	A	X	X	X	A	B	A	A	X
AX-94387859	5B	6.156	X	X	A	B	X	A	X	X	A	B	A	B	X	B	X	B	A	A	X	X	X	A	B	X	A	B	X	X	X	X	B	X	X	A	A	A	A	X	A	X	X	X	A	B	A	A	X
AX-94572618	5B	6.156	X	X	A	B	X	A	X	X	A	B	A	B	X	B	X	B	A	A	X	X	X	A	B	X	A	B	X	X	X	X	B	X	X	A	A	A	A	X	A	X	X	X	A	B	A	A	X
AX-94627611	5B	6.156	X	X	A	B	X	A	X	X	A	B	A	B	X	B	X	B	A	A	X	X	X	A	B	X	A	B	X	X	X	X	B	X	X	A	A	A	A	X	A	X	X	X	A	B	A	A	X
AX-94698683	5B	6.156	X	X	A	B	X	A	X	X	A	B	A	B	X	B	X	B	A	A	X	X	X	A	B	X	A	B	X	X	X	X	B	X	X	A	A	A	A	X	A	X	X	X	A	B	A	A	X
AX-94773509	5B	6.156	X	X	A	B	X	A	X	X	A	B	A	B	X	B	X	B	A	A	X	X	X	A	B	X	A	B	X	X	X	X	B	X	X	A	A	A	A	X	A	X	X	X	A	B	A	A	X
AX-95021350	5B	6.156	X	X	A	B	X	A	X	X	A	B	A	B	X	B	X	B	A	A	X	X	X	A	B	X	A	B	X	X	X	X	B	X	X	A	A	A	A	X	A	X	X	X	A	B	A	A	X
AX-95155637	5B	6.156	X	X	A	B	X	A	X	X	A	B	A	B	X	B	X	B	A	A	X	X	X	A	B	X	A	B	X	X	X	X	B	X	X	A	A	A	A	X	A	X	X	X	A	B	A	A	X
AX-94386712	5B	6.705	X	X	A	B	X	A	X	X	A	B	A	B	X	B	X	B	A	A	X	X	X	A	B	X	A	B	X	X	X	X	B	X	X	A	A	A	A	X	A	X	X	X	A	B	A	A	X
AX-95113708	5B	6.705	X	X	A	B	X	A	X	X	A	B	A	B	X	B	X	B	A	A	X	X	X	A	B	X	A	B	X	X	X	X	B	X	X	A	A	A	A	X	A	X	X	X	A	B	A	A	X
AX-95632714	5B	6.705	X	X	A	B	X	A	X	X	A	B	A	B	X	B	X	B	A	A	X	X	X	A	B	X	A	B	X	X	X	X	B	X	X	A	A	A	A	X	A	X	X	X	A	B	A	A	X
AX-94502454	5B	7.804	X	X	A	B	X	A	X	B	A	B	A	X	X	B	X	B	A	A	X	X	X	A	B	X	A	B	X	X	X	X	B	X	X	A	A	A	A	X	A	X	X	X	A	B	A	A	X
AX-94551734	5B	7.804	X	X	-	B	X	A	X	B	A	B	A	X	X	B	X	B	A	A	X	X	X	A	B	X	A	B	X	X	X	X	B	X	X	A	A	A	A	X	A	X	X	X	A	B	A	A	X
AX-94724456	5B	7.804	X	X	A	B	X	A	X	B	A	B	A	X	X	B	X	B	A	A	X	X	X	A	B	X	A	B	X	X	X	X	B	X	X	A	A	A	A	X	A	X	X	X	A	B	A	A	X
AX-94750827	5B	7.804	X	X	A	B	X	A	X	B	A	B	A	X	X	B	X	B	A	A	X	X	X	A	B	X	A	-	X	X	X	X	B	X	X	A	A	A	A	X	A	X	X	X	A	B	A	A	X
AX-94911141	5B	7.804	X	X	A	B	X	A	X	B	A	B	A	X	X	B	X	B	A	A	X	X	X	A	B	X	A	B	X	X	X	X	B	X	X	A	A	A	A	X	A	X	X	X	A	B	A	A	X
AX-94419463	5B	9.563	X	X	A	B	X	A	X	B	A	B	A	X	X	B	X	B	A	A	X	X	X	A	B	X	A	B	X	A	X	X	B	X	X	A	A	X	A	X	A	X	X	X	X	B	A	A	X
AX-94435670	5B	9.563	X	X	A	B	X	A	X	B	A	B	A	X	X	B	X	B	A	A	X	X	X	A	B	X	A	B	X	A	X	X	B	X	X	A	A	X	A	X	A	X	X	X	X	B	A	A	X
AX-94482605	5B	9.563	X	X	A	B	X	A	X	B	A	B	A	X	X	B	X	B	A	A	X	X	X	A	B	X	A	B	X	A	X	X	B	X	X	A	A	X	A	X	A	X	X	X	X	B	A	A	X
AX-94534515	5B	9.563	X	X	A	B	X	A	X	B	A	B	A	X	X	B	X	B	A	A	X	X	X	A	B	X	A	B	X	A	X	X	B	X	X	A	A	X	A	X	A	X	X	X	X	B	A	A	X
AX-94746252	5B	9.563	X	X	A	B	X	A	X	B	A	B	A	X	X	B	X	B	A	A	X	X	X	A	B	X	A	B	X	A	X	X	B	X	X	A	A	X	A	X	A	X	X	X	X	B	A	A	X
AX-94892126	5B	9.563	X	X	A	B	X	A	X	B	A	B	A	X	X	B	X	B	A	A	X	X	X	A	B	X	A	B	X	A	X	X	B	X	X	A	A	X	A	X	A	X	X	X	X	B	A	A	X
AX-95131986	5B	9.563	X	X	A	B	X	A	X	B	A	B	A	X	X	B	X	B	A	A	X	X	X	A	B	X	A	B	X	A	X	X	B	X	X	A	A	X	A	X	A	X	X	X	X	B	A	A	X
AX-95141741	5B	9.563	X	X	A	B	X	A	X	B	A	B	A	X	X	B	X	B	A	A	X	X	X	A	B	X	A	B	X	A	X	X	B	X	X	A	A	X	A	X	A	X	X	X	X	B	A	A	X
AX-95176386	5B	9.563	X	X	A	B	X	A	X	B	A	B	A	X	X	B	X	B	A	A	X	X	X	A	B	X	A	B	X	A	X	X	B	X	X	A	A	X	A	X	A	X	X	X	X	B	A	A	X
AX-95257158	5B	9.563	X	X	A	B	X	A	X	B	A	B	A	X	X	B	X	B	A	A	X	X	X	A	B	X	A	B	X	A	X	-	B	X	X	A	A	X	A	X	A	X	X	X	X	B	A	A	X
AX-95629004	5B	9.563	X	X	A	B	X	A	X	B	A	B	A	X	X	B	X	B	A	A	X	X	X	A	B	X	A	B	X	A	X	X	B	X	X	A	A	X	A	X	A	X	X	X	X	B	A	A	X
AX-95076963	5B	10.772	X	X	A	B	X	-	X	B	A	B	-	X	X	B	X	B	A	-	X	X	X	X	B	X	A	B	X	A	X	X	-	X	X	A	A	X	A	X	A	X	X	X	X	B	A	A	X
AX-94501458	5B	11.981	X	X	A	B	X	A	X	B	A	B	A	X	X	B	X	B	A	A	X	X	X	A	B	X	A	B	X	A	X	X	B	X	X	A	A	X	A	X	A	X	X	X	X	B	A	A	X
AX-94505827	5B	11.981	X	X	A	B	X	A	X	B	A	B	A	X	X	B	X	B	A	A	X	X	X	A	B	X	A	B	X	A	X	X	B	X	X	A	A	X	A	X	A	X	X	X	X	B	A	A	X
AX-94796192	5B	11.981	X	X	A	B	X	A	X	B	A	B	A	X	X	B	X	B	A	A	X	X	X	A	B	X	A	B	X	A	X	X	B	X	X	A	A	X	A	X	A	X	X	X	X	B	A	A	X
AX-94858731	5B	11.981	X	X	A	B	X	A	X	B	A	B	A	X	X	B	X	B	A	A	X	X	X	A	B	X	A	B	X	A	X	X	B	X	X	A	A	X	A	X	A	X	X	X	X	B	A	A	X
AX-94871349	5B	11.981	X	X	A	B	X	A	X	B	A	B	A	X	X	B	X	B	A	A	X	X	X	A	B	X	A	B	X	A	X	X	B	X	X	A	A	X	A	X	A	X	X	X	X	B	A	A	X
AX-95145690	5B	11.981	X	X	A	B	X	A	X	B	A	B	A	X	X	B	X	B	A	A	X	X	X	A	B	X	A	B	X	A	X	X	B	X	X	A	A	X	A	X	A	X	X	X	X	B	A	A	X
AX-95629937	5B	11.981	X	X	A	B	X	A	X	B	A	B	A	X	X	B	X	B	A	A	X	X	X	A	B	X	A	B	X	A	X	X	B	X	X	A	A	X	A	X	A	X	X	X	X	B	A	A	X
AX-94586816	5B	12.531	X	X	A	B	X	A	X	B	A	B	A	X	X	B	X	B	A	A	X	X	X	A	B	X	A	B	X	A	X	X	B	X	X	A	A	X	A	X	A	X	X	X	X	B	A	A	X
AX-95004221	5B	12.531	X	X	A	B	X	A	X	B	A	B	A	X	X	B	X	B	A	A	X	X	X	A	B	X	A	B	X	A	X	X	B	X	X	A	A	X	A	X	A	X	X	X	X	B	A	A	X
AX-95215217	5B	13.63	-	X	A	B	X	X	X	B	A	B	A	X	X	B	X	B	A	A	X	X	X	A	B	X	A	B	X	A	X	X	B	X	X	-	A	X	A	X	A	X	X	X	X	B	A	A	X
AX-94405880	5B	14.729	A	X	A	B	X	A	X	B	A	B	A	X	X	B	X	B	A	A	X	X	X	A	B	X	A	B	X	A	X	X	B	X	X	A	A	X	A	X	A	X	X	X	X	B	A	A	X
AX-94635454	5B	14.729	A	X	A	B	X	A	X	B	A	B	A	X	X	B	X	B	A	A	X	X	X	A	B	X	A	B	X	A	X	X	B	X	X	A	A	X	A	X	A	X	X	X	X	B	A	A	X
AX-94641470	5B	14.729	A	X	A	B	X	A	X	B	A	B	A	X	X	B	X	B	A	A	X	X	X	A	B	X	A	B	X	A	X	X	B	X	X	A	A	X	A	X	A	X	X	X	X	B	A	A	X
AX-94655148	5B	14.729	A	X	A	B	X	A	X	B	A	B	A	X	X	B	X	B	A	A	X	-	X	A	B	X	A	B	X	A	X	X	B	X	X	A	A	X	A	X	A	X	X	X	X	B	A	A	X
AX-94672340	5B	14.729	A	X	-	B	X	A	X	B	-	B	-	X	X	B	X	B	A	A	X	X	X	A	B	X	A	B	X	A	X	X	B	X	X	A	A	X	A	X	A	X	X	X	X	B	A	A	X
AX-94687148	5B	14.729	A	X	A	B	X	A	X	B	A	B	A	X	X	B	X	B	A	A	X	X	X	A	B	X	A	B	X	A	X	X	B	X	X	A	A	X	A	X	A	X	X	X	X	B	A	A	X
AX-94783217	5B	14.729	A	X	A	B	X	A	X	B	A	B	A	X	X	B	X	B	A	A	X	X	X	A	B	X	A	B	X	A	X	X	B	X	X	A	A	X	A	X	A	X	X	X	X	B	A	A	X
AX-95096438	5B	14.729	A	X	A	B	X	A	X	B	A	B	A	X	X	B	X	B	A	A	X	X	X	A	B	X	A	B	X	A	X	X	B	X	X	A	A	X	A	X	A	X	X	X	X	B	A	A	X
AX-95120489	5B	14.729	A	X	A	B	X	A	X	B	A	B	A	X	X	B	X	B	A	A	X	X	X	A	B	X	A	B	X	A	X	X	B	X	X	A	A	X	A	X	A	X	X	X	X	B	A	A	X
AX-95221354	5B	14.729	A	-	A	B	X	A	X	B	A	B	A	X	X	B	X	B	A	A	X	X	X	A	B	X	A	B	X	A	X	X	B	X	X	A	A	X	A	X	A	X	X	X	X	B	A	A	X
AX-94868812	5B	15.278	A	X	A	B	X	A	X	B	A	B	A	X	X	B	X	B	A	A	X	X	X	A	B	X	A	B	X	A	X	X	B	X	X	A	A	X	A	X	A	X	X	X	X	B	A	A	X
AX-94398596	5B	16.377	A	X	A	B	X	A	X	B	A	B	A	X	X	B	X	B	X	A	X	X	X	A	B	X	A	B	X	A	X	X	B	X	X	A	A	X	A	X	A	X	X	X	X	B	A	A	X
AX-94496639	5B	17.476	A	X	A	B	X	A	X	B	A	B	A	-	X	X	X	B	A	A	X	X	X	A	B	X	A	B	-	A	X	X	B	X	X	A	A	X	A	X	A	X	X	X	X	B	A	A	X
AX-94842545	5B	18.685	A	X	A	-	X	A	X	B	A	B	A	X	X	X	X	-	A	A	X	X	X	A	B	X	A	B	-	A	X	X	-	X	X	A	A	X	A	X	A	X	X	X	X	B	A	A	X
AX-94498823	5B	19.235	A	X	A	B	X	A	X	B	A	B	A	X	X	B	X	B	A	A	X	X	X	A	B	X	A	B	X	A	X	-	B	X	X	A	A	X	A	X	A	X	X	X	X	B	A	A	X
AX-94563291	5B	19.235	A	X	A	B	X	A	X	B	A	B	A	X	X	B	X	B	A	A	X	X	X	A	B	X	A	B	X	A	X	X	B	X	X	A	A	X	A	X	A	X	X	X	X	B	A	A	X
AX-94614127	5B	19.235	A	X	A	B	X	A	X	B	A	B	A	X	X	B	X	B	A	A	X	X	X	A	B	X	A	B	X	A	X	X	B	X	X	A	A	X	A	X	A	X	X	X	X	B	A	A	X
AX-95260160	5B	19.235	A	X	A	B	X	A	X	B	A	B	A	X	X	B	X	B	A	A	X	X	X	A	B	X	A	B	X	A	X	X	B	X	X	A	A	X	A	X	A	X	X	X	X	B	A	A	X
AX-94657489	5B	20.334	A	-	A	B	X	-	X	B	A	B	A	X	X	B	X	B	A	A	X	X	X	A	B	-	A	B	X	A	X	X	B	X	X	A	A	X	A	X	A	X	X	X	X	B	A	A	X
AX-94866863	5B	20.334	A	X	A	B	X	A	X	B	A	B	A	X	X	B	X	B	A	A	X	X	X	A	B	X	A	B	X	A	X	X	B	X	X	A	A	X	A	X	A	X	X	X	X	B	A	A	X
AX-95142193	5B	20.334	A	X	A	B	X	A	X	B	A	B	A	X	X	B	X	B	A	A	X	X	X	A	B	X	A	B	X	A	X	X	B	X	X	A	A	X	A	X	A	X	X	X	X	B	A	A	X
AX-94733381	5B	21.433	A	X	A	B	X	-	X	B	A	B	X	X	X	B	X	B	A	-	X	X	X	A	B	X	A	B	X	A	X	X	B	X	X	A	A	X	A	X	A	X	X	X	X	B	A	A	X
AX-94673840	5B	23.192	A	X	X	B	X	-	X	B	-	B	-	X	X	B	X	B	A	A	X	X	X	A	B	X	X	B	X	A	X	X	B	X	X	A	A	X	A	X	A	X	X	X	X	B	A	A	X
AX-94470871	5B	0	X	X	B	X	X	B	X	-	B	-	B	A	X	X	X	A	X	X	A	-	B	-	X	X	A	-	X	X	-	X	X	X	A	X	-	X	-	B	X	X	X	X	A	B	-	B	X
AX-94885467	5B	1.538	X	X	B	X	X	B	X	B	B	B	B	A	X	X	X	A	X	X	A	-	X	A	X	X	A	B	X	X	B	X	X	X	A	X	A	X	X	B	X	X	X	-	A	B	X	B	X
AX-94474369	5B	2.198	X	X	B	X	X	B	X	B	B	B	B	-	X	X	X	A	X	X	A	A	B	A	X	X	A	B	X	X	B	X	X	X	A	X	A	X	X	B	X	X	X	B	A	B	X	B	X
AX-94738897	5B	9.39	X	X	B	X	X	B	X	B	B	B	B	A	X	X	X	A	X	X	A	A	B	A	B	B	A	B	X	X	B	X	X	A	A	X	A	A	X	B	A	A	X	X	A	B	X	B	X
AX-94912151	5B	9.39	X	X	B	X	X	B	X	B	B	B	B	A	X	X	X	A	X	X	A	A	B	A	B	B	A	B	X	X	B	X	X	A	A	X	A	A	X	B	A	A	X	X	A	B	X	B	X
AX-95019636	5B	9.39	X	X	B	X	X	B	X	B	B	B	B	A	X	X	X	A	X	X	A	A	B	A	B	B	A	B	X	X	B	X	X	A	A	X	A	A	X	B	A	A	X	X	A	B	X	B	X
AX-94745281	5B	11.259	X	X	-	X	X	-	X	B	B	B	B	X	X	-	X	X	X	X	-	-	B	-	B	B	A	B	X	X	B	X	X	A	A	X	A	A	X	B	A	A	X	X	X	B	X	B	-
AX-94557225	5B	12.578	X	X	B	X	X	B	X	B	B	B	B	A	X	X	X	X	X	X	A	A	B	A	B	B	A	B	X	X	B	X	X	A	A	X	A	A	X	B	A	A	X	X	A	B	X	B	X
AX-95231332	5B	12.578	X	X	B	X	X	B	X	B	B	B	B	A	X	X	X	X	X	X	A	A	B	A	B	B	A	B	X	X	B	X	X	A	A	X	A	A	X	B	A	A	X	X	A	B	X	B	X
AX-94509097	5B	14.227	X	X	B	B	X	B	X	B	B	B	B	A	X	X	X	X	X	X	A	A	B	A	B	B	A	B	X	X	B	X	X	A	A	X	A	A	X	B	A	A	X	X	A	B	X	B	X
AX-94941959	5B	15.876	X	X	B	X	X	B	X	B	B	B	B	A	X	X	X	X	X	X	A	A	B	A	B	X	A	-	X	X	B	X	X	A	A	X	A	A	X	B	A	A	X	X	A	B	X	-	X
AX-94725198	5B	16.975	-	X	B	X	X	B	X	B	B	B	B	A	X	-	X	X	X	X	A	-	B	A	B	B	A	B	-	-	B	X	X	-	A	X	A	A	X	B	A	A	X	X	A	B	X	B	X
AX-95121623	5B	16.975	X	X	B	X	X	B	X	B	B	B	B	A	X	X	X	X	X	X	A	A	B	A	B	B	A	B	X	X	B	X	X	A	-	X	A	A	X	B	A	A	X	X	A	B	X	B	X
AX-94685470	5B	20.166	X	X	-	X	X	-	X	B	B	B	B	X	X	X	X	X	X	X	A	A	B	A	B	B	X	B	X	X	B	X	X	A	-	X	A	-	X	B	X	X	X	X	X	B	X	B	X
AX-95201556	7A	0	-	X	X	A	X	X	X	A	X	B	A	B	-	-	-	-	A	X	A	X	X	-	B	X	-	X	X	B	X	X	A	X	-	A	X	A	X	A	X	A	X	A	X	X	X	X	X
AX-94749619	7A	3.301	B	X	X	A	X	-	X	A	X	B	A	B	B	B	-	B	A	X	A	B	B	X	B	X	B	X	X	B	X	B	A	X	X	A	X	A	X	A	X	A	X	A	B	X	X	X	X
AX-94705221	7A	3.851	B	X	X	A	-	-	X	A	X	X	A	B	B	B	B	B	A	X	A	B	B	X	B	-	B	X	X	B	X	B	A	X	X	A	X	A	X	A	X	-	X	A	B	X	X	X	X
AX-95227577	7A	4.51	B	X	X	A	X	X	X	A	X	B	-	B	B	B	B	B	A	X	A	B	B	X	B	B	B	X	X	B	X	-	A	X	X	A	X	A	X	A	X	A	X	A	B	X	X	X	X
AX-94889805	7A	5.719	B	X	X	A	X	-	X	A	X	B	-	B	B	-	B	X	A	X	A	B	B	X	B	-	B	X	X	B	X	B	A	X	X	A	X	A	X	A	X	A	X	A	B	X	X	X	X
AX-94485699	7A	6.378	B	X	X	A	X	B	X	A	X	B	A	B	B	B	B	B	A	X	A	B	B	X	B	B	B	X	X	B	X	B	A	X	X	A	X	A	X	A	X	A	X	A	-	X	X	X	X
AX-95083163	7A	6.378	B	X	X	A	X	B	X	A	X	B	A	B	B	B	B	B	A	X	A	B	B	X	B	B	B	X	X	B	X	B	A	X	X	A	X	A	X	A	X	A	X	A	B	X	X	X	X
AX-94648060	7A	6.928	B	X	X	A	X	B	X	A	X	B	A	B	B	B	B	B	A	X	A	B	B	X	B	B	B	X	X	B	X	B	A	X	X	A	X	A	X	A	X	A	X	A	B	X	X	X	X
AX-95200397	7A	6.928	B	X	X	A	X	B	X	A	X	B	A	B	B	B	B	B	A	X	A	B	B	X	B	B	B	X	X	B	X	B	A	X	X	A	X	A	X	A	X	A	X	A	B	X	X	X	X
AX-94434510	7A	8.027	B	X	X	A	X	B	X	A	X	B	A	B	B	B	B	B	A	X	A	B	B	X	B	B	B	X	X	B	X	B	A	X	X	A	X	A	X	A	X	A	X	A	B	X	X	X	X
AX-94888279	7A	9.126	X	X	X	A	X	B	X	A	X	B	A	B	B	B	B	B	A	X	A	B	B	X	B	B	B	X	X	B	X	B	A	X	X	A	X	A	X	A	X	A	X	A	B	X	X	X	X
AX-94489833	7A	10.995	B	X	X	A	X	B	X	A	X	B	-	B	B	B	B	B	-	X	A	B	B	X	B	B	B	X	X	B	X	B	A	X	X	-	X	A	X	A	X	A	X	A	B	X	X	X	X
AX-94384008	7A	12.204	B	X	X	A	X	B	X	A	X	B	A	B	B	B	B	B	A	-	A	B	B	X	B	B	B	X	X	B	-	B	A	X	X	A	X	A	X	A	X	A	X	A	B	X	X	X	X
AX-94437052	7A	12.204	B	X	X	A	X	B	X	A	X	B	A	B	B	B	B	B	A	X	A	B	B	X	B	B	B	X	X	B	X	B	A	X	X	A	X	A	X	A	X	A	X	A	B	X	X	X	X
AX-94441851	7A	12.204	B	X	X	A	X	B	X	A	X	B	A	B	B	B	B	B	A	X	A	B	B	X	B	B	B	X	X	B	X	B	A	X	X	A	X	A	X	A	X	A	X	A	B	X	X	X	X
AX-94443109	7A	12.204	B	X	X	A	X	B	X	A	X	B	A	B	B	B	B	B	A	X	A	B	B	X	B	B	B	X	X	B	X	B	A	X	X	A	X	A	X	A	X	A	X	A	B	X	X	X	X
AX-94506850	7A	12.204	B	X	X	A	X	B	X	A	X	B	A	B	B	B	B	B	A	X	A	B	B	X	B	B	B	X	X	B	X	B	A	X	X	A	X	A	X	A	X	A	X	A	B	X	X	X	X
AX-94507941	7A	12.204	B	X	X	A	X	B	X	A	X	B	A	B	B	B	B	B	A	X	A	B	B	X	B	B	B	X	X	B	X	B	A	X	X	A	X	A	X	A	X	A	X	A	B	X	X	X	X
AX-94563740	7A	12.204	B	X	X	A	X	B	X	A	X	B	A	B	B	B	B	B	A	X	A	B	B	X	B	B	B	X	X	B	X	B	A	X	X	A	X	A	X	A	X	A	X	A	B	X	X	X	X
AX-94606661	7A	12.204	B	X	X	A	X	B	X	A	X	B	A	B	-	B	B	B	A	X	A	B	B	X	B	B	B	X	X	B	X	B	A	X	X	A	X	A	X	A	X	A	X	A	B	X	X	X	X
AX-94711378	7A	12.204	B	X	X	A	X	B	-	A	X	B	A	B	B	B	B	B	A	X	A	B	B	X	B	B	B	X	X	B	X	B	A	X	X	A	X	A	X	A	X	A	X	A	B	X	X	X	X
AX-94794970	7A	12.204	B	X	X	-	X	B	X	A	X	B	A	B	B	B	B	B	A	X	A	B	B	X	B	B	B	X	X	B	X	B	A	X	X	A	X	A	X	A	X	-	X	-	B	X	X	X	X
AX-94831558	7A	12.204	B	X	X	A	X	B	X	A	X	B	A	B	B	B	B	B	A	X	A	B	B	X	B	B	B	X	X	B	X	B	A	X	X	A	X	A	X	A	X	A	X	A	B	X	X	X	X
AX-94867689	7A	12.204	B	X	X	A	X	B	X	A	X	B	A	B	B	B	B	B	A	X	A	B	B	X	B	B	B	X	X	B	X	B	A	X	X	A	X	A	X	A	X	A	X	A	B	X	X	X	X
AX-94937022	7A	12.204	B	X	X	A	X	B	X	A	X	B	A	B	B	B	B	B	A	X	A	B	B	X	B	B	B	X	X	B	X	B	A	X	X	A	X	A	X	A	X	A	X	A	B	X	X	X	X
AX-94988337	7A	12.204	B	X	X	A	X	B	X	A	X	B	A	B	B	B	B	B	A	X	A	B	B	X	B	B	B	X	X	B	X	B	A	X	X	A	X	A	X	A	X	A	X	A	B	X	X	X	X
AX-95080277	7A	12.204	B	X	X	A	X	B	X	A	X	B	A	B	B	B	B	B	A	X	A	B	B	X	B	B	B	X	X	B	X	B	A	X	X	A	X	A	X	A	X	A	X	A	B	X	X	X	X
AX-95109562	7A	12.204	B	X	X	A	X	B	X	A	X	B	A	B	B	B	B	B	A	X	A	B	B	X	B	B	B	X	X	B	X	B	A	X	X	A	X	A	X	A	X	A	X	A	B	X	X	X	X
AX-95187369	7A	12.204	B	X	X	A	X	B	X	A	X	B	A	B	B	B	B	B	A	X	A	B	B	X	B	B	B	X	X	B	X	B	A	X	X	A	X	A	X	A	X	A	X	A	B	X	X	X	X
AX-95231996	7A	12.204	B	X	-	A	-	B	X	A	-	B	A	B	B	B	B	B	A	X	A	B	B	X	B	B	B	X	X	B	X	B	A	X	X	A	X	A	X	A	X	A	X	A	B	X	X	X	X
AX-94496922	7A	13.303	B	B	X	A	X	B	X	A	X	B	A	B	B	B	B	B	A	X	A	B	B	X	B	B	B	X	X	B	X	B	A	X	X	A	X	A	X	A	X	A	X	A	B	B	X	X	X
AX-94603515	7A	13.303	B	B	X	A	X	B	X	A	X	B	A	B	B	B	B	B	A	X	A	B	B	X	B	B	B	X	X	B	X	B	A	X	X	A	X	A	X	A	X	A	X	A	B	B	X	X	X
AX-94708419	7A	13.303	B	B	X	A	X	B	X	A	X	B	A	B	B	B	B	B	A	X	A	B	B	X	B	B	B	X	X	B	X	B	A	X	X	A	X	A	X	A	X	A	X	A	B	B	-	X	X
AX-94940214	7A	13.303	B	B	X	A	X	B	X	A	X	B	A	B	B	B	B	B	A	X	A	B	B	X	B	B	B	X	X	B	X	B	A	X	X	A	X	A	X	A	X	A	X	A	B	B	X	X	X
AX-95141301	7A	13.303	B	B	X	A	X	B	X	A	X	B	A	B	B	B	B	B	A	X	A	B	B	X	B	B	B	X	X	B	X	B	A	X	X	A	X	A	X	A	X	A	X	A	B	B	X	X	X
AX-94657001	7A	13.853	B	B	X	A	X	B	X	A	X	B	A	-	B	B	B	-	A	X	A	B	-	X	B	X	B	X	X	B	X	B	A	X	X	A	X	A	X	A	X	A	X	A	B	B	X	X	X
AX-94428428	7A	15.612	B	B	X	A	X	B	X	A	X	B	A	B	B	X	B	B	A	X	A	B	B	X	B	B	B	X	X	B	X	B	A	X	X	A	X	A	X	A	X	A	X	A	B	B	X	X	X
AX-95653049	7A	15.612	B	B	X	A	X	B	X	A	X	B	A	B	B	X	B	B	-	X	A	B	B	X	B	B	B	X	X	B	X	B	A	X	X	A	X	A	X	A	X	A	X	A	B	B	X	X	X
AX-95114297	7A	24.695	A	B	-	A	X	B	-	A	X	X	A	B	X	-	B	B	A	X	X	B	B	X	B	B	B	X	B	B	A	B	A	X	X	A	-	-	B	A	X	-	B	A	B	B	X	X	X
AX-94943939	7A	25.354	X	B	X	A	X	B	A	A	X	X	A	B	X	X	B	B	A	X	X	B	B	X	B	B	B	X	B	B	A	B	A	X	X	A	X	A	B	A	X	A	B	A	B	B	X	X	X
AX-95185177	7A	25.354	X	B	X	A	X	B	A	A	X	X	A	B	X	X	B	B	-	X	X	B	B	X	B	B	B	X	B	B	A	B	A	X	X	A	X	A	B	-	X	A	B	A	B	B	X	X	X
AX-94599554	7A	28.325	X	B	X	A	X	B	A	A	X	X	A	B	X	X	B	B	A	A	X	B	B	X	B	B	B	X	B	B	A	B	A	X	X	X	X	A	B	A	X	A	B	A	X	B	X	X	X
AX-94644716	7A	31.737	X	X	X	A	X	B	A	A	X	X	A	B	X	X	B	B	A	A	X	X	B	X	B	B	B	X	B	B	A	X	A	X	X	X	X	X	B	A	X	A	B	A	X	B	X	X	X
AX-94734761	7A	32.836	X	B	X	A	X	B	A	A	X	X	A	B	X	X	B	B	A	A	X	X	B	X	B	B	B	X	B	B	A	X	A	X	X	X	X	X	B	A	X	A	B	A	X	B	X	X	X
AX-94495234	7A	33.385	X	B	X	A	X	-	A	A	X	X	A	B	X	X	X	B	A	A	X	X	B	X	B	-	B	X	-	B	A	X	A	X	X	X	X	X	-	A	X	A	B	A	X	B	X	X	X
AX-94774796	7A	35.144	X	B	X	A	X	B	A	A	X	X	A	B	X	X	B	B	A	A	X	X	B	X	B	B	B	X	B	B	A	X	A	A	X	X	X	X	B	A	X	A	B	A	X	B	X	X	X
AX-94611034	7A	36.793	X	B	B	A	X	B	A	A	X	X	A	B	X	X	B	B	A	A	X	X	B	X	B	B	B	X	B	B	A	X	A	X	X	X	X	X	B	A	X	A	B	A	X	B	X	X	X
AX-94664110	7A	38.442	X	B	X	A	X	B	A	A	X	X	A	B	X	X	B	B	A	A	X	X	B	X	B	B	B	X	B	B	A	X	A	X	X	X	X	X	B	A	X	A	B	A	X	B	X	X	X
AX-94541755	7A	0	X	X	X	X	B	B	X	X	X	X	X	X	X	X	X	X	A	-	B	X	X	B	B	B	A	X	X	X	X	X	A	B	-	B	X	B	X	X	A	X	X	X	X	X	A	X	X
AX-94847486	7A	4.407	X	X	X	X	B	B	A	X	X	X	X	X	X	X	X	X	A	A	B	X	X	B	B	B	A	X	A	A	X	X	A	B	A	B	X	B	X	X	A	A	X	A	A	X	A	X	X
AX-95083969	7A	4.407	X	X	X	X	B	B	A	X	X	X	X	X	X	X	X	X	A	A	B	X	X	B	B	B	A	X	A	A	X	X	A	B	A	B	X	B	X	X	A	A	X	A	A	X	A	X	X
AX-95075520	7A	4.407	X	X	X	X	B	B	A	X	X	X	X	X	X	X	X	X	A	A	B	X	X	B	B	B	A	X	A	A	X	X	A	B	A	B	X	B	X	X	A	A	X	A	A	X	A	X	X
AX-94755613	7A	4.407	X	X	X	X	B	B	A	X	X	X	X	X	X	X	X	X	A	A	B	X	X	B	B	B	A	X	A	A	X	X	A	B	A	B	X	B	X	X	A	A	X	A	A	X	A	X	X
AX-94399059	7A	4.407	X	X	X	X	B	B	A	X	X	X	X	X	X	X	X	X	A	A	B	X	X	B	B	B	A	X	A	A	X	X	A	B	A	B	X	B	X	X	A	A	X	A	A	X	A	X	X
AX-94734272	7A	4.407	X	X	X	X	B	B	A	X	X	X	X	X	X	X	X	X	A	A	B	X	X	B	B	B	A	X	A	A	X	X	A	B	A	B	X	B	X	X	A	A	X	A	A	X	A	X	X
AX-94905933	7A	4.407	X	X	X	X	B	B	A	X	-	X	X	X	X	X	X	X	A	A	B	X	X	B	B	B	A	X	A	A	X	X	A	B	A	B	X	B	X	X	A	A	X	A	A	X	A	X	X
AX-95121246	7A	4.407	X	X	X	X	B	B	A	X	X	X	X	X	X	X	X	X	A	A	B	X	X	B	B	B	A	X	A	A	X	X	A	B	A	B	X	B	X	X	A	A	X	A	A	X	A	X	X
AX-95075753	7A	5.616	X	X	X	X	B	B	-	X	X	X	X	X	X	X	X	X	X	-	B	-	X	B	B	X	A	X	A	A	X	-	A	B	A	B	X	B	X	X	A	A	X	A	A	X	-	X	X
AX-94486577	7A	7.485	X	X	X	X	B	B	A	X	A	X	X	X	X	X	X	X	A	A	B	X	X	B	B	B	A	X	A	A	X	X	A	B	A	B	X	B	X	X	A	A	X	A	A	X	A	X	X
AX-95183250	7A	8.584	X	X	X	X	B	B	A	X	X	X	X	X	X	X	X	X	A	A	B	X	X	B	B	B	A	X	A	A	X	X	A	B	A	B	X	B	X	X	A	A	X	A	A	X	A	X	X
AX-94496109	7A	10.343	X	X	X	X	B	X	A	X	X	X	X	X	X	X	B	X	A	A	B	X	X	B	B	B	A	X	A	A	X	X	A	B	A	B	X	B	X	X	A	A	X	A	A	X	A	X	X
AX-94987591	7A	11.992	X	X	X	X	B	X	A	X	X	X	X	X	X	X	B	X	X	A	B	X	X	B	B	B	A	X	A	A	X	X	A	B	A	B	X	B	X	X	A	A	X	A	A	X	A	X	X
AX-94521764	7A	11.992	X	X	X	X	B	X	A	X	X	X	X	X	X	X	B	X	X	A	B	X	X	B	B	B	A	X	A	A	X	X	A	B	A	B	X	B	X	X	A	A	X	A	A	X	A	X	X
AX-94802515	7A	12.541	X	X	X	X	B	X	A	X	X	X	X	X	X	X	B	X	X	A	B	X	X	B	B	B	A	X	A	A	X	X	A	B	A	B	X	B	X	X	A	A	X	A	A	X	A	X	X
AX-94979512	7A	12.541	X	X	X	X	B	X	A	X	X	X	X	X	X	X	B	X	X	A	-	X	X	B	B	B	A	X	A	A	X	X	A	B	A	B	X	B	X	X	A	A	X	A	A	X	A	X	X
AX-94978156	7A	13.751	X	X	X	X	B	X	A	-	X	X	X	X	X	X	-	X	X	X	B	X	X	B	B	B	A	X	-	A	X	X	A	B	A	B	X	B	X	X	A	A	X	A	A	X	A	X	X
AX-94481843	7A	15.62	X	X	X	X	B	X	A	X	X	X	X	X	X	-	B	X	X	A	B	B	-	B	B	B	A	X	A	A	X	X	A	B	A	B	-	B	X	X	A	A	X	A	A	X	A	-	X
AX-94586475	7A	20.137	X	X	X	X	B	B	A	X	X	X	X	X	X	X	X	X	A	A	B	X	A	B	B	B	A	X	A	A	X	X	A	B	A	B	B	B	X	X	A	A	X	X	A	X	A	X	X
AX-94908459	7A	20.137	X	X	X	X	B	B	A	X	X	X	X	X	X	X	X	X	A	A	B	X	A	B	B	B	A	X	A	A	X	X	A	B	A	B	B	B	X	X	A	A	X	X	A	X	A	X	X
AX-94513729	7A	23.549	X	X	X	B	B	B	A	X	X	X	X	X	X	B	X	B	A	A	B	X	A	B	B	B	A	X	A	A	X	X	A	B	A	B	B	B	X	X	X	A	X	X	A	X	A	X	X
AX-94799496	7A	24.648	X	X	X	B	B	B	A	X	X	X	X	X	X	B	X	B	A	A	B	X	A	B	B	B	A	X	A	A	X	X	A	B	X	B	B	B	X	X	X	A	X	X	A	X	X	X	X
AX-94482712	7A	24.648	X	X	X	B	B	B	A	X	X	X	X	X	X	B	X	B	A	A	B	X	A	B	B	B	A	X	A	A	X	X	A	B	X	B	B	B	X	X	X	A	X	X	A	X	X	X	X
AX-94682492	7A	24.648	X	X	X	B	B	B	A	X	X	X	X	X	X	B	X	B	A	A	B	X	A	B	B	B	A	X	A	A	X	X	A	B	X	B	B	B	X	X	X	A	X	X	A	X	X	X	X
AX-95632295	7A	24.648	X	X	X	B	-	B	A	X	X	X	X	X	X	B	X	B	A	A	B	X	A	B	B	B	A	X	A	A	X	X	A	B	X	B	B	B	X	X	X	A	X	X	A	X	X	X	X
AX-95683847	7A	24.648	X	X	X	B	B	B	A	X	X	X	X	X	X	B	X	B	A	A	B	X	A	B	B	B	A	X	A	A	X	X	A	B	X	B	B	B	X	X	X	A	X	X	A	X	X	X	X
AX-94505773	7A	24.648	X	X	X	B	B	B	A	X	X	X	X	X	X	B	X	B	A	A	B	X	A	B	B	B	A	X	A	A	X	X	A	B	X	B	B	B	X	X	X	A	X	X	A	X	X	X	X
AX-94580669	7A	25.198	X	X	X	B	B	B	A	X	X	X	X	X	X	B	X	B	A	A	B	X	A	B	B	B	A	X	A	A	X	X	A	B	X	B	B	B	X	X	X	A	X	X	A	X	X	X	X
AX-94415996	7A	26.297	X	X	X	B	B	B	A	X	X	X	X	X	X	B	X	B	A	A	B	X	A	B	B	B	A	X	A	A	X	X	A	B	X	B	B	B	B	X	X	A	X	X	A	X	X	X	X
AX-94733039	7B	0	-	A	X	-	X	X	B	A	A	X	A	X	X	B	X	B	A	X	A	B	X	A	B	X	A	X	B	-	A	X	A	A	X	B	B	B	B	A	A	B	B	B	B	B	A	A	A
AX-94915462	7B	0	X	A	X	X	X	X	B	A	A	X	A	X	X	B	X	B	A	X	A	B	X	A	B	X	A	X	B	B	A	X	A	A	X	B	B	B	B	A	A	B	B	B	B	B	A	A	A
AX-95023072	7B	0	X	A	X	X	X	X	B	A	A	X	A	X	X	B	X	B	A	X	A	B	X	A	B	X	A	X	B	B	A	X	A	A	X	B	B	B	B	A	A	B	B	B	B	B	A	A	A
AX-95172810	7B	0	X	A	X	X	X	X	B	A	A	X	A	X	X	B	X	B	A	X	A	B	X	A	B	X	A	X	B	B	A	X	A	A	X	B	B	B	B	A	A	B	B	-	B	B	A	A	A
AX-94426298	7B	3.522	X	A	X	X	X	X	B	A	A	X	A	X	X	B	X	X	A	X	A	B	X	A	B	X	A	X	B	B	A	X	A	X	X	B	B	B	B	A	A	B	X	B	B	B	A	A	A
AX-94988556	7B	3.522	X	A	X	X	X	X	B	A	A	X	A	X	X	B	X	X	A	X	A	B	X	A	B	X	A	X	B	B	A	X	A	X	X	B	B	B	B	A	A	B	X	B	B	B	A	A	A
AX-95101970	7B	3.522	X	A	X	X	X	X	B	A	A	X	A	X	X	B	X	X	A	X	A	B	X	A	B	X	A	X	B	B	A	X	A	X	X	B	B	B	B	A	A	B	X	B	B	B	A	A	A
AX-94689120	7B	5.171	X	A	X	X	X	X	B	A	X	X	A	X	X	B	X	X	A	X	A	B	X	A	B	X	A	X	B	B	A	X	A	X	X	B	B	B	B	A	A	B	X	B	B	B	A	A	A
AX-94569809	7B	5.721	X	A	X	X	X	X	B	A	X	X	A	X	X	B	X	X	A	X	A	-	X	A	B	X	A	X	B	B	A	X	A	X	X	B	B	B	B	A	A	B	X	B	B	B	A	A	A
AX-95095247	7B	5.721	X	-	X	X	X	X	B	A	X	X	-	X	X	B	X	X	A	X	A	B	X	A	B	X	A	X	B	B	-	X	A	X	X	B	B	B	B	-	-	B	X	B	B	B	A	A	A
AX-94556413	7B	6.38	X	A	-	X	X	X	B	A	X	X	A	X	X	B	X	X	A	X	A	B	X	A	B	X	A	X	B	B	A	-	A	X	X	B	B	-	B	A	A	B	X	B	B	B	-	A	-
AX-94865222	7B	8.469	X	A	X	X	X	X	B	A	X	X	-	X	X	B	X	X	X	X	-	B	X	X	B	X	A	X	B	B	-	X	A	X	X	B	B	-	B	A	-	B	X	B	B	-	A	A	A
AX-94419063	7B	11.219	X	-	X	X	X	X	B	X	X	X	A	X	X	B	X	X	A	X	A	B	X	-	B	X	A	X	B	B	A	X	A	X	X	B	B	B	B	A	A	B	X	B	B	B	A	A	A
AX-95199355	7B	14.742	X	A	X	-	X	X	-	A	A	X	A	X	X	B	X	X	A	X	-	B	X	A	B	-	A	X	B	B	A	X	A	X	X	B	B	B	B	A	A	B	X	-	X	-	A	A	A
AX-95072534	7B	21.039	A	A	X	X	X	-	B	A	X	X	A	X	X	B	X	X	A	X	A	X	X	A	B	X	X	X	B	B	A	X	A	X	B	B	B	B	B	A	A	B	X	B	X	B	A	A	A
AX-94647729	7B	24.45	A	A	X	X	X	X	B	A	X	X	A	X	X	B	X	A	A	X	A	X	X	A	B	X	X	X	B	B	A	X	A	X	B	B	B	B	B	A	A	B	X	B	X	B	A	A	A
AX-94967328	7B	25.769	A	-	X	X	X	X	B	-	X	X	A	X	X	B	X	A	A	X	-	X	X	-	B	X	X	X	B	B	-	X	A	A	B	B	B	B	B	A	A	B	X	B	X	B	-	-	A
AX-94493518	7B	27.638	A	A	X	X	X	X	B	A	X	X	A	X	X	B	X	A	A	X	A	X	X	A	B	X	X	X	B	B	A	X	A	X	B	B	B	B	B	A	A	B	X	B	X	B	A	A	A
AX-95248379	7B	28.188	A	A	X	X	X	X	B	A	A	X	A	X	X	B	X	A	A	X	A	X	X	A	B	X	X	X	B	B	A	X	A	X	B	B	B	B	B	A	A	B	X	B	X	B	A	A	A
AX-95107992	7B	29.837	A	A	X	X	X	X	B	A	A	X	A	X	X	B	X	A	X	X	A	X	X	A	B	X	X	X	B	B	A	X	A	X	B	B	B	B	B	A	A	B	X	B	X	B	A	A	A
AX-94531423	7B	30.936	A	A	X	X	X	X	B	A	A	X	A	X	X	B	X	A	X	X	A	X	X	A	B	X	X	X	B	B	A	X	A	X	B	B	B	B	B	A	A	B	X	B	X	B	A	A	X
AX-95191125	7B	32.035	A	A	X	X	X	X	B	A	A	X	A	X	X	B	X	A	X	X	A	X	X	A	B	X	X	X	B	B	A	X	A	X	B	B	B	B	B	A	A	B	X	B	X	B	A	A	X
AX-94981132	7B	0	A	A	-	X	-	B	X	B	A	B	A	-	B	X	X	B	B	B	B	B	X	X	-	B	X	X	B	B	B	B	X	A	B	A	-	B	A	A	B	X	B	X	X	X	A	A	A
AX-94927789	7B	2.86	A	A	B	X	X	B	X	B	A	X	A	X	-	X	X	B	B	B	B	B	-	X	-	B	X	-	B	B	B	B	-	A	B	A	X	B	A	A	B	X	B	X	-	X	A	A	A
AX-94829329	7B	9.493	A	A	-	X	X	-	X	-	A	B	A	X	-	X	X	B	-	B	X	B	X	X	X	-	X	X	B	-	B	-	X	A	B	A	X	B	A	A	B	X	B	X	X	X	A	A	A
AX-94435703	7B	12.684	A	A	X	X	X	B	X	X	A	B	A	X	X	X	X	-	X	B	X	B	X	-	B	X	X	X	B	X	B	X	X	A	B	A	X	B	A	A	B	X	B	X	X	X	A	A	A
AX-94849509	7B	13.233	A	A	X	X	X	B	X	X	A	-	A	X	X	X	X	B	X	X	X	B	X	X	B	X	X	X	-	X	B	X	X	A	B	A	X	B	A	A	B	X	B	X	X	X	A	A	A
AX-94385063	7B	17.419	A	A	X	X	X	X	X	X	A	-	A	X	X	X	X	B	X	X	X	B	X	A	B	X	X	X	B	X	B	X	X	A	B	A	X	B	A	A	B	X	B	X	X	X	A	A	A
AX-94591962	7B	17.419	A	A	X	X	X	X	X	X	A	B	A	X	X	X	X	B	X	X	X	B	X	A	B	X	X	X	B	X	B	X	X	A	B	A	X	B	A	A	B	X	B	X	X	X	A	A	A
AX-94701970	7B	17.419	A	A	X	X	X	X	X	X	A	B	A	X	X	X	X	B	X	X	X	B	X	A	B	X	X	X	B	X	B	X	X	A	B	A	X	B	A	A	B	X	B	X	X	X	A	A	A
AX-94457292	7B	23.047	A	A	A	-	X	X	X	X	A	X	A	X	X	X	X	B	B	B	X	B	X	A	X	X	X	X	X	X	B	X	X	A	B	A	X	X	-	A	B	X	B	X	X	X	A	A	A
AX-94463979	7B	26.017	A	A	-	X	X	X	X	X	A	X	A	X	X	X	X	B	X	B	X	B	X	A	X	X	X	X	X	X	B	X	X	A	B	A	X	B	A	A	B	X	B	X	X	X	A	A	A
AX-95140096	7B	26.017	A	A	-	X	X	X	X	X	A	X	A	X	X	X	X	B	X	B	X	B	X	A	X	X	X	X	X	X	B	X	X	A	B	A	X	B	A	A	B	X	B	X	X	X	A	A	A
AX-94582074	7B	27.116	A	A	X	X	X	X	X	X	A	X	A	X	X	X	X	B	X	B	X	B	X	A	X	X	X	X	X	X	B	X	X	A	B	A	X	B	A	A	B	X	B	X	X	X	A	A	A
AX-94496718	7B	28.215	A	A	-	X	X	X	X	X	A	X	A	X	X	X	X	B	X	B	X	B	X	A	X	X	X	X	X	X	B	X	X	A	B	A	X	B	A	A	B	X	B	X	X	X	A	A	A
AX-94467581	7B	31.076	A	A	X	X	X	X	X	X	A	B	A	X	X	X	X	B	X	B	X	B	X	X	X	X	X	X	X	X	B	X	X	A	B	A	X	B	A	A	B	X	B	X	X	X	A	A	A
AX-94566039	7B	33.936	A	A	X	X	X	B	X	X	A	-	A	X	X	X	X	B	X	B	X	B	X	X	B	X	X	X	B	X	B	X	X	A	B	A	X	B	A	A	B	X	B	X	X	X	A	A	A
AX-94589433	7B	34.485	A	A	X	X	X	B	X	-	A	-	A	X	X	X	X	B	X	B	X	B	X	X	B	X	X	X	B	X	B	X	X	A	B	A	X	B	A	A	B	X	B	X	X	X	A	A	A
AX-95119868	7B	36.905	A	A	X	X	X	B	X	X	A	X	A	X	X	X	X	B	X	B	B	B	X	X	-	X	X	X	B	X	B	X	X	A	B	A	X	B	A	A	B	X	B	X	X	X	A	A	A
AX-94460387	7B	37.454	A	A	X	X	X	B	X	X	A	X	A	X	X	X	X	-	X	B	B	B	X	X	B	X	X	X	B	X	B	X	X	A	B	A	X	-	A	A	B	X	B	X	X	X	A	A	A
AX-95104628	7B	39.213	-	A	X	X	X	B	X	X	A	X	A	X	A	X	X	B	X	B	B	B	X	X	B	X	X	X	B	X	B	X	X	A	B	A	X	B	A	A	B	X	B	X	X	X	A	X	A
AX-94879781	7B	39.763	X	A	-	X	X	B	X	X	A	X	A	X	A	X	X	B	X	B	B	B	X	X	X	X	X	X	B	X	-	X	X	A	B	A	X	B	A	A	B	X	B	X	X	X	A	X	A
AX-94632052	7B	40.312	X	A	X	X	X	B	X	X	A	X	A	X	A	X	X	B	X	B	B	B	X	X	B	X	X	X	B	X	B	X	X	A	B	A	X	B	A	A	B	X	B	X	X	X	A	X	A
AX-94767893	7B	40.312	X	A	X	X	X	B	X	X	A	X	A	X	A	X	X	B	X	B	B	B	X	X	B	X	X	X	B	X	B	X	X	A	B	A	X	B	A	A	B	X	B	X	X	X	A	X	A
AX-94558547	7B	41.521	X	A	X	X	X	-	X	X	A	X	A	X	A	X	X	B	X	B	B	X	X	X	B	X	X	X	B	X	B	X	X	A	B	A	X	B	A	A	B	-	B	X	X	X	A	X	A
AX-94683910	7B	43.28	X	A	X	X	X	B	X	X	A	X	A	X	A	X	X	B	X	B	B	B	X	X	-	X	X	X	X	X	B	X	X	A	B	A	X	B	A	A	B	X	B	X	X	X	A	X	A
AX-95224391	7B	43.28	X	A	X	X	X	-	X	X	A	X	A	X	A	X	X	B	X	B	B	-	X	X	X	X	X	X	X	X	B	X	X	A	B	-	X	B	A	A	B	X	-	X	X	X	A	X	A
AX-94551053	7B	44.379	X	A	-	X	X	B	X	X	A	X	A	X	A	X	X	B	X	B	B	B	X	X	X	X	X	X	X	X	B	X	X	A	B	A	X	B	A	A	B	X	B	X	X	X	A	X	A
AX-94597421	7B	45.478	X	A	X	X	X	B	X	X	A	X	A	X	A	X	X	B	X	B	B	B	X	X	X	X	X	X	X	X	B	X	X	A	B	A	X	B	A	A	B	X	B	X	X	X	A	X	A
AX-94613317	7B	45.478	X	A	X	X	X	B	X	X	A	X	A	X	A	X	X	B	X	B	B	B	X	X	-	X	X	X	X	X	B	X	X	A	B	A	X	B	A	A	B	X	B	X	X	X	A	X	A
AX-94771345	7B	46.028	X	-	A	X	X	B	X	X	-	-	-	X	A	X	X	B	X	B	B	B	X	X	X	X	X	X	X	X	B	X	X	A	B	A	X	B	A	A	B	X	B	X	X	X	A	X	A
AX-94593733	7B	46.687	X	X	A	X	X	B	X	X	A	A	-	X	A	X	X	B	X	B	B	B	X	X	X	X	X	X	X	X	B	X	X	-	B	A	X	B	A	A	B	X	B	X	X	X	A	X	X
AX-95145900	7B	50.32	A	A	A	X	X	B	X	X	A	A	A	X	X	X	X	B	X	B	B	B	X	X	X	X	X	X	X	X	B	X	X	A	B	A	X	B	A	A	B	X	B	X	X	X	A	A	A
AX-95190395	7B	50.32	A	A	A	X	X	B	X	X	A	A	A	X	X	X	X	B	X	B	B	B	X	X	X	X	X	X	X	X	B	X	X	A	B	A	X	B	A	A	B	X	B	X	X	X	A	A	A
AX-95025537	7B	52.079	X	A	A	X	X	B	X	X	A	A	A	X	A	X	X	B	X	B	B	B	X	X	X	X	X	X	X	X	B	-	X	A	B	A	X	B	A	A	B	-	B	X	X	X	A	X	A
AX-95658551	7B	52.079	X	A	A	X	X	B	X	X	A	A	A	X	A	X	X	B	X	B	B	B	X	X	X	X	X	X	X	X	B	X	X	A	B	A	X	B	A	A	B	X	B	X	X	X	A	X	A
AX-95012310	7B	52.628	X	A	X	X	X	B	X	X	A	A	A	X	A	X	X	B	X	B	B	B	X	X	X	X	X	X	X	X	B	-	X	A	B	A	X	B	A	A	B	X	B	X	X	X	A	X	A
AX-94848356	7B	54.497	X	A	X	A	X	B	X	X	A	A	A	X	A	X	X	B	X	B	B	B	X	X	X	X	X	X	X	X	B	X	X	A	B	A	X	B	A	A	B	A	B	X	X	X	A	X	A
AX-95022590	7B	56.256	X	A	A	A	X	B	X	X	A	A	A	X	A	X	X	B	X	B	B	B	X	X	X	X	X	X	X	X	B	X	X	A	B	A	X	B	A	A	B	A	B	X	X	X	A	X	A
AX-94751387	7B	56.806	X	A	A	A	-	B	X	X	A	A	A	X	A	X	X	B	X	B	B	B	X	-	X	X	X	X	X	X	B	X	X	A	B	A	X	B	A	A	B	A	B	X	X	X	A	X	A
AX-94770939	7B	56.806	X	A	A	A	X	B	X	X	A	A	A	X	A	X	X	B	X	B	B	B	X	X	X	X	X	X	X	X	B	X	X	A	B	A	X	B	A	A	B	A	B	X	X	X	A	X	A
AX-94409779	7B	57.355	X	A	A	A	X	B	X	X	A	A	A	X	A	X	X	B	X	B	B	B	X	X	X	X	X	X	X	X	B	X	X	A	B	A	X	B	A	A	B	A	B	X	X	X	A	X	A
AX-95657279	7B	58.454	X	A	A	A	X	B	X	X	A	X	A	X	A	X	X	B	X	B	B	B	X	X	X	X	X	X	-	X	B	X	X	A	B	A	X	B	A	A	B	A	B	X	X	X	A	X	A
AX-94829027	7B	59.663	X	A	X	A	X	B	X	X	A	X	A	X	A	X	X	B	X	B	B	B	X	X	X	X	X	X	X	X	B	X	X	A	B	A	X	B	A	A	B	A	B	X	X	X	A	X	A
AX-94776446	7B	60.213	X	A	X	A	X	B	X	X	A	X	A	X	A	X	X	B	X	B	B	B	X	X	X	X	X	X	X	X	B	X	X	A	B	A	X	B	A	A	B	A	B	X	X	X	A	X	A
AX-95157047	7B	63.294	X	A	X	A	X	B	X	X	A	X	A	X	A	X	X	B	X	X	B	-	X	X	-	X	X	X	B	X	B	X	-	A	B	A	X	B	A	A	B	A	B	-	X	X	A	X	A
AX-94859161	7B	66.375	X	A	X	A	X	B	X	X	A	X	-	X	A	X	X	B	X	X	B	B	X	X	X	X	X	X	X	X	B	X	X	A	B	A	X	B	A	A	B	A	B	X	X	X	A	X	A
AX-94511804	7B	67.584	X	A	-	A	X	B	X	X	A	X	A	X	A	X	X	B	X	-	B	B	X	X	B	X	X	X	-	X	B	X	X	A	B	-	X	B	A	A	B	A	B	X	X	X	A	X	A
AX-95146882	7B	68.243	X	A	X	A	X	B	X	X	A	X	A	X	A	X	X	-	X	B	B	B	X	X	X	X	X	X	X	X	B	X	X	A	B	A	X	B	A	A	-	A	B	X	X	X	A	X	A
AX-94573769	7B	70.993	X	A	X	X	X	B	X	X	-	X	A	X	A	X	X	X	-	X	B	B	X	X	X	X	X	X	X	X	X	X	X	A	B	A	X	B	A	A	B	X	B	X	X	X	A	X	A
[truncated: 44 more columns]
