# Supplementary material for: FANCM promotes class I interfering crossovers and suppresses class II non-interfering crossovers in wheat meiosis
Source: Nat Commun. 2022 Jun 25;13:3644. doi: 10.1038/s41467-022-31438-6 (PMC9233680; doi:10.1038/s41467-022-31438-6)
Supplement: Supplementary file 10 — Supplementary Data 7 [file 41467_2022_31438_MOESM10_ESM.xlsx]

## Sheet: Kronos F3
Supplementary Data 7. Complete dataset of Table 2 including details of Kronos F3 marker recombination analysis																				Excluding D-Recs					Including D-Recs
		K3873 _fancm_A*	K3842_fancm_B*	Region	Total_N	Incomplete_Data	DoubleRec	Final_N (exc. DR)	Recombinants	% Lines with Recombination	Distance		Final_N (inc. DR)	Rec+Drec	% Lines with Recombination	Distance			fancm_A*B*	% Lines with Recombination	Distance			fancm_A*B*	% Lines with Recombination	Distance
	W15-193_1_45	X:X	X:X	K3842.1B.563292311-K3842.1B.591113626	-	-	-	-	-	-	-		-	-	-	-		Mutant	X:X	0.271605	13.5802		Mutant	X:X	0.280488	14.0244
	W15-193_1_65	Y:Y	Y:Y	K3842.1B.563292311-K3842.1B.591113626	88	10	1	77	15	0.194805	9.74026		78	16	0.205128	10.2564		WT	Y:Y	0.205736	10.2868		WT	Y:Y	0.223532	11.1766
	W15-193_1_78	X:X	X:X	K3842.1B.563292311-K3842.1B.591113626	91	9	1	81	22	0.271605	13.5802		82	23	0.280488	14.0244				0.065869	3.29345				0.056956	2.8478
	W15-193_1_47	Y:Y	Y:Y	K3842.1B.563292311-K3842.1B.591113626	89	27	2	60	13	0.216667	10.8333		62	15	0.241935	12.0968					0.320163					0.2548
	Kronos3873	X:X	Y:Y
	Kronos3842	Y:Y	X:X
	Kronos	Y:Y	Y:Y
		K3873 _fancm_A*	K3842_fancm_B*	Region	Total_N	Incomplete_Data	DoubleRec	Final_N (exc. DR)	Recombinants	% Lines with Recombination	Distance		Final_N (inc. DR)	Rec+Drec	% Lines with Recombination	Distance			fancm_A*B*	% Lines with Recombination	Distance			fancm_A*B*	% Lines with Recombination	Distance
	W15-193_1_45	X:X	X:X	K3842.2A.379735839-K3842.2A.651081672	95	2	1	92	28	0.304348	15.2174		93	29	0.311828	15.5914		Mutant	X:X	0.325013	16.2507		Mutant	X:X	0.336637	16.8318
	W15-193_1_65	Y:Y	Y:Y	K3842.2A.379735839-K3842.2A.651081672	88	9	1	78	34	0.435897	21.7949		79	35	0.443038	22.1519		WT	Y:Y	0.435897	21.7949		WT	Y:Y	0.443038	22.1519
	W15-193_1_78	X:X	X:X	K3842.2A.379735839-K3842.2A.651081672	91	8	2	81	28	0.345679	17.284		83	30	0.361446	18.0723				-0.110884	-5.5442				-0.106401	-5.32006
	W15-193_1_47	Y:Y	Y:Y	K3842.2A.379735839-K3842.2A.651081672	-	-	-	-	-	-	-		-	-	-	-					-0.254381					-0.240162
	Kronos3873	X:X	Y:Y
	Kronos3842	Y:Y	X:X
	Kronos	Y:Y	Y:Y
		K3873 _fancm_A*	K3842_fancm_B*	Region	Total_N	Incomplete_Data	DoubleRec	Final_N (exc. DR)	Recombinants	% Lines with Recombination	Distance		Final_N (inc. DR)	Rec+Drec	% Lines with Recombination	Distance			fancm_A*B*	% Lines with Recombination	Distance			fancm_A*B*	% Lines with Recombination	Distance
	W15-193_1_45	X:X	X:X	K3842.3A.507462812-K3842.3A.692623524	-	-	-	-	-	-	-		-	-	-	-		Mutant	X:X	0.6	30		Mutant	X:X	0.623529	31.1765
	W15-193_1_65	Y:Y	Y:Y	K3842.3A.507462812-K3842.3A.692623524	88	15	13	60	35	0.583333	29.1667		73	48	0.657534	32.8767		WT	Y:Y	0.554379	27.7189		WT	Y:Y	0.628767	31.4384
	W15-193_1_78	X:X	X:X	K3842.3A.507462812-K3842.3A.692623524	91	6	5	80	48	0.6	30		85	53	0.623529	31.1765				0.0456215	2.28107				-0.00523771	-0.261886
	W15-193_1_47	Y:Y	Y:Y	K3842.3A.507462812-K3842.3A.692623524	89	19	11	59	31	0.525424	26.2712		70	42	0.6	30					0.082293					-0.00833013
	Kronos3873	X:X	Y:Y
	Kronos3842	Y:Y	X:X
	Kronos	Y:Y	Y:Y
		K3873 _fancm_A*	K3842_fancm_B*	Region	Total_N	Incomplete_Data	DoubleRec	Final_N (exc. DR)	Recombinants	% Lines with Recombination	Distance		Final_N (inc. DR)	Rec+Drec	% Lines with Recombination	Distance			fancm_A*B*	% Lines with Recombination	Distance			fancm_A*B*	% Lines with Recombination	Distance
	W15-193_1_45	X:X	X:X	K3873.2B.223733552-K3873.2B.486585051	95	3	0	92	12	0.130435	6.52174		92	12	0.130435	6.52174		Mutant	X:X	0.130435	6.52174		Mutant	X:X	0.130435	6.52174
	W15-193_1_65	Y:Y	Y:Y	K3873.2B.223733552-K3873.2B.486585051	88	3	0	85	17	0.2	10		85	17	0.2	10		WT	Y:Y	0.2	10		WT	Y:Y	0.2	10
	W15-193_1_78	X:X	X:X	K3873.2B.223733552-K3873.2B.486585051	-	-	-	-	-	-	-		-	-	-	-				-0.0695652	-3.47826				-0.0695652	-3.47826
	W15-193_1_47	Y:Y	Y:Y	K3873.2B.223733552-K3873.2B.486585051	-	-	-	-	-	-	-		-	-	-	-					-0.347826					-0.347826
	Kronos3873	X:X	Y:Y
	Kronos3842	Y:Y	X:X
	Kronos	Y:Y	Y:Y
		K3873 _fancm_A*	K3842_fancm_B*	Region	Total_N	Incomplete_Data	DoubleRec	Final_N (exc. DR)	Recombinants	% Lines with Recombination	Distance		Final_N (inc. DR)	Rec+Drec	% Lines with Recombination	Distance			fancm_A*B*	% Lines with Recombination	Distance			fancm_A*B*	% Lines with Recombination	Distance
	W15-193_1_45	X:X	X:X	K3873.3B.223037264-K3873.3B.377871574	95	3	0	92	1	0.0108696	0.543478		92	1	0.0108696	0.543478		Mutant	X:X	0.016929	0.846452		Mutant	X:X	0.016929	0.846452
	W15-193_1_65	Y:Y	Y:Y	K3873.3B.223037264-K3873.3B.377871574	88	4	0	84	2	0.0238095	1.19048		84	2	0.0238095	1.19048		WT	Y:Y	0.0238095	1.19048		WT	Y:Y	0.0238095	1.19048
	W15-193_1_78	X:X	X:X	K3873.3B.223037264-K3873.3B.377871574	91	4	0	87	2	0.0229885	1.14943		87	2	0.0229885	1.14943				-0.00688049	-0.344024				-0.00688049	-0.344024
	W15-193_1_47	Y:Y	Y:Y	K3873.3B.223037264-K3873.3B.377871574	-	-	-	-	-	-	-		-	-	-	-					-0.288981					-0.288981
	Kronos3873	X:X	Y:Y
	Kronos3842	Y:Y	X:X
	Kronos	Y:Y	Y:Y
		K3873 _fancm_A*	K3842_fancm_B*	Region	Total_N	Incomplete_Data	DoubleRec	Final_N (exc. DR)	Recombinants	% Lines with Recombination	Distance		Final_N (inc. DR)	Rec+Drec	% Lines with Recombination	Distance			fancm_A*B*	% Lines with Recombination	Distance			fancm_A*B*	% Lines with Recombination	Distance
	W15-193_1_45	X:X	X:X	K3873.3B.223037264-K3873.3B.723453707	95	3	30	62	33	0.532258	26.6129		92	63	0.684783	34.2391		Mutant	X:X	0.532258	26.6129		Mutant	X:X	0.684783	34.2391
	W15-193_1_65	Y:Y	Y:Y	K3873.3B.223037264-K3873.3B.723453707	88	5	4	79	39	0.493671	24.6835		83	43	0.518072	25.9036		WT	Y:Y	0.493671	24.6835		WT	Y:Y	0.518072	25.9036
	W15-193_1_78	X:X	X:X	K3873.3B.223037264-K3873.3B.723453707	-	-	-	-	-	-	-		-	-	-	-				0.0385872	1.92936				0.16671	8.33552
	W15-193_1_47	Y:Y	Y:Y	K3873.3B.223037264-K3873.3B.723453707	-	-	-	-	-	-	-		-	-	-	-					0.0781638					0.32179
	Kronos3873	X:X	Y:Y
	Kronos3842	Y:Y	X:X
	Kronos	Y:Y	Y:Y
		K3873 _fancm_A*	K3842_fancm_B*	Region	Total_N	Incomplete_Data	DoubleRec	Final_N (exc. DR)	Recombinants	% Lines with Recombination	Distance		Final_N (inc. DR)	Rec+Drec	% Lines with Recombination	Distance			fancm_A*B*	% Lines with Recombination	Distance			fancm_A*B*	% Lines with Recombination	Distance
	W15-193_1_45	X:X	X:X	K3842.2B.367667794-K3842.2B.545253995	95	9	1	85	15	0.176471	8.82353		86	16	0.186047	9.30233		Mutant	X:X	0.176471	8.82353		Mutant	X:X	0.186047	9.30233
	W15-193_1_65	Y:Y	Y:Y	K3842.2B.367667794-K3842.2B.545253995	-	-	-	-	-	-	-		-	-	-	-		WT	Y:Y	0.197368	9.86842		WT	Y:Y	0.197368	9.86842
	W15-193_1_78	X:X	X:X	K3842.2B.367667794-K3842.2B.545253995	-	-	-	-	-	-	-		-	-	-	-				-0.0208978	-1.04489				-0.0113219	-0.566095
	W15-193_1_47	Y:Y	Y:Y	K3842.2B.367667794-K3842.2B.545253995	89	13	0	76	15	0.197368	9.86842		76	15	0.197368	9.86842					-0.105882					-0.0573643
	Kronos3873	X:X	Y:Y
	Kronos3842	Y:Y	X:X
	Kronos	Y:Y	Y:Y
		K3873 _fancm_A*	K3842_fancm_B*	Region	Total_N	Incomplete_Data	DoubleRec	Final_N (exc. DR)	Recombinants	% Lines with Recombination	Distance		Final_N (inc. DR)	Rec+Drec	% Lines with Recombination	Distance			fancm_A*B*	% Lines with Recombination	Distance			fancm_A*B*	% Lines with Recombination	Distance
	W15-193_1_45	X:X	X:X	K3873.3A.53209641-K3873.3A.423481141	-	-	-	-	-	-	-		-	-	-	-		Mutant	X:X	0.230769	11.5385		Mutant	X:X	0.230769	11.5385
	W15-193_1_65	Y:Y	Y:Y	K3873.3A.53209641-K3873.3A.423481141	88	10	0	78	21	0.269231	13.4615		78	21	0.269231	13.4615		WT	Y:Y	0.269231	13.4615		WT	Y:Y	0.269231	13.4615
	W15-193_1_78	X:X	X:X	K3873.3A.53209641-K3873.3A.423481141	91	13	0	78	18	0.230769	11.5385		78	18	0.230769	11.5385				-0.0384615	-1.92308				-0.0384615	-1.92308
	W15-193_1_47	Y:Y	Y:Y	K3873.3A.53209641-K3873.3A.423481141	-	-	-	-	-	-	-		-	-	-	-					-0.142857					-0.142857
	Kronos3873	X:X	Y:Y
	Kronos3842	Y:Y	X:X
	Kronos	Y:Y	Y:Y
