# Supplementary material for: FANCM promotes class I interfering crossovers and suppresses class II non-interfering crossovers in wheat meiosis
Source: Nat Commun. 2022 Jun 25;13:3644. doi: 10.1038/s41467-022-31438-6 (PMC9233680; doi:10.1038/s41467-022-31438-6)
Supplement: Supplementary file 11 — Supplementary Data 8 [file 41467_2022_31438_MOESM11_ESM.xlsx]

## Sheet: AxC_mapped_marker_intervals
Supplementary Data 8. Differential crossover rate (fancm cM/Mb minus wild type cM/Mb), wild type crossover rate, and chromatin and meiotic protein mean signals, profiled via ChIP-seq or bisulfite-seq
chr	start	end	width	physical_marker	wt_marker	wt_cM	fancm_marker	fancm_cM	log2_ASY1_CS_input	log2_DMC1_input	log2_H3K4me1_input	log2_H3K4me3_MNase	log2_H3K27ac_input	log2_H3K27me3_input	log2_H3K36me3_input	log2_H3K9me2_MNase	log2_H3K27me1_MNase	log2_CENH3_input	mCpG	mCHG	mCHH
chr1A	1	2378195	2378195	AX-94733072	AX-94733072	0	AX-94733072	0	0.0134079	0.0105793	0.0327224	0.0397554	0.0186118	0.0935207	0.00984383	-0.00258128	-0.050312	-0.0054097	0.913494	0.427447	0.0172963
chr1A	2378196	3120046	741851	AX-94607341	AX-94823774	0.556	AX-94823774	0.549	0.025567	0.0181288	0.00901875	0.0592089	0.0313033	0.217827	0.00540572	-0.0256865	-0.0649359	-0.0132927	0.850582	0.367052	0.0190992
chr1A	3120047	3761082	641036	AX-95162217	AX-94607341	2.779	AX-94607341	4.624	0.0148909	0.0140305	0.0486156	0.0999598	0.0320461	0.110688	0.030499	-0.0223229	-0.0481389	-0.0225503	0.845564	0.408836	0.0245746
chr1A	3761083	4048399	287317	AX-94608213	AX-94608213	5.003	AX-95162217	10.03	0.0179774	0.0114903	0.013434	0.0907215	0.0401561	0.256851	-0.000242912	-0.0313744	-0.0860887	-0.0249469	0.84466	0.364505	0.0180076
chr1A	4048400	5025294	976895	AX-95139456	AX-95162217	6.781	AX-94608213	11.129	0.0148997	0.0116862	-0.0105642	0.0575603	0.030424	0.216457	-0.0048968	-0.0226588	-0.0717031	-0.0122697	0.864433	0.373789	0.0155979
chr1A	5025295	8296976	3271682	AX-94957092	AX-95139456	9.674	AX-95139456	12.778	0.0169635	0.0128735	0.0239435	0.0817628	0.0307594	0.168952	0.0185535	-0.0267147	-0.071206	-0.0189917	0.841004	0.377248	0.0187329
chr1A	8296977	8329400	32424	AX-94892856	AX-94815426	20.042	AX-94957092	24.065	0.0217629	0.00772971	-0.0103074	0.320203	0.0563945	0.37705	0.0308085	-0.0468168	-0.0983291	-0.0451338	0.647713	0.0907735	0.0153649
chr1A	8329401	9123012	793612	AX-94637309	AX-94532387	21.264	AX-94950558	25.714	0.0174097	0.0144446	0.0104531	0.0339726	0.0271416	0.159046	0.0026023	-0.0204517	-0.0689988	-0.0214262	0.886232	0.401019	0.0159337
chr1A	9123013	9204445	81433	AX-94950558	AX-94957092	21.82	AX-94633096	25.714	0.0154758	0.021169	0.23819	0.049756	0.132122	0.233286	0.00273468	-0.0210177	-0.0553447	-0.0168813	0.747833	0.210682	0.0155465
chr1A	9204446	9355342	150897	AX-94633096	AX-94892856	21.82	AX-94766336	25.714	0.0328101	0.0233476	0.0100233	0.134491	0.0682248	0.332025	0.0176549	-0.0306354	-0.0705883	-0.0323443	0.720778	0.233881	0.0178558
chr1A	9355343	9357617	2275	AX-94766336	AX-94637309	21.82	AX-94637309	25.714	0.0130451	0.0400772	0.313457	0.144009	0.118299	0.225251	0.0920203	-0.0602989	-0.042253	-0.0516733	0.362554	0	0.0034965
chr1A	9357618	9476733	119116	AX-94450466	AX-94950558	21.82	AX-95198429	25.714	0.0141733	0.00732045	-0.00987299	0.0495892	0.0205282	0.141799	-0.0110241	-0.01729	-0.0532204	-0.0249201	0.843772	0.389923	0.016075
chr1A	9476734	9544567	67834	AX-95198429	AX-94633096	21.82	AX-94815426	25.714	0.00291602	-0.00483895	0.125263	0.0714246	0.104143	0.194403	-0.00685169	-0.0260588	-0.102672	-0.0273312	0.892527	0.464591	0.0161014
chr1A	9544568	9550223	5656	AX-94815426	AX-94766336	21.82	AX-94448081	26.263	0.0121331	-0.0195237	0.0965457	0.0091679	0.0520306	0.316262	0.0373187	-0.0412107	-0.0467896	-0.0729822	0.519669	0.0218703	0.00293686
chr1A	9550224	9551250	1027	AX-94448081	AX-94735017	21.82	AX-94450466	27.362	-0.0310123	-0.00469062	0.496457	-0.0392631	-0.0419397	0.0464374	0.16099	-0.0170399	0.0305835	-0.0807358	1	0	0
chr1A	9551251	9579984	28734	AX-94735017	AX-95239997	21.82	AX-94892856	35.106	0.0320001	0.0220251	0.309573	0.135787	0.00706163	0.155992	0.159932	-0.0427778	-0.055806	-0.0714722	0.717245	0.136456	0.0139922
chr1A	9579985	9588970	8986	AX-94532387	AX-94976542	21.82	AX-94837705	41.935	0.0382975	0.0284622	0.564994	0.498472	0.000199863	-0.0154436	0.54997	-0.0602945	-0.0360988	-0.0518802	0.42757	0.10101	0.0553464
chr1A	9588971	9642364	53394	AX-95239997	AX-94448081	21.82	AX-94795575	45.899	0.0265297	0.0141466	0.0258071	0.102817	0.0240154	0.210293	0.0549944	-0.0329378	-0.0896045	-0.00272601	0.823216	0.391096	0.0167978
chr1A	9642365	9642726	362	AX-94976542	AX-95198429	22.376	AX-94532387	49.311	0.0849855	0.0224899	0.581864	-0.0189944	0.0651026	0.00844143	0.515543	-0.0126203	0.0158788	-0.0350104	NA	NA	NA
chr1A	9642727	10055527	412801	AX-94837705	AX-94450466	22.376	AX-94735017	49.311	0.0271414	0.0206629	0.0104875	0.0950532	0.0540326	0.275151	0.0151279	-0.0307132	-0.077021	-0.0129934	0.787445	0.298865	0.0141878
chr1A	10055528	10055767	240	AX-94795575	AX-94433740	23.042	AX-95239997	49.311	-0.00400292	-0.00118851	0.683119	0.0611307	-0.148892	-0.0099771	0.512918	-0.0801628	-0.0819473	-0.0660971	1	0	0.0133333
chr1A	10055768	10067468	11701	AX-94778966	AX-94795575	24.376	AX-94976542	49.311	0.0146461	0.0187847	0.206303	0.512852	0.024476	-0.00355441	0.364245	-0.0599051	-0.0410085	-0.0366362	0.513629	0.209963	0.0199346
chr1A	10067469	10070312	2844	AX-94824147	AX-94837705	26.266	AX-94824147	51.18	0.057149	0.0458798	0.466142	0.0169156	-0.0427517	0.00457749	0.462698	-0.10001	-0.104757	-0.104492	0.883562	0	0.004884
chr1A	10070313	10248196	177884	AX-95200832	AX-94778966	26.266	AX-94778966	52.389	0.0249607	0.0210064	-0.00575061	0.28202	0.052598	0.305018	0.0656332	-0.0507989	-0.0941625	-0.0168698	0.681222	0.273783	0.0234723
chr1A	10248197	11584459	1336263	AX-94433740	AX-94824147	26.266	AX-95200832	52.939	0.018899	0.0129232	0.0216121	0.0440924	0.0327399	0.170748	-0.000754752	-0.0217896	-0.0669405	-0.0172127	0.846091	0.399802	0.0164604
chr1A	11584460	12093331	508872	AX-94963297	AX-95200832	26.266	AX-94433740	54.038	0.0263982	0.0270977	0.0533765	0.076167	0.027538	0.116906	0.025436	-0.0277454	-0.0554749	-0.0277119	0.829462	0.407366	0.0199748
chr1A	12093332	12097479	4148	AX-94525401	AX-94963297	28.044	AX-94525401	56.898	0.0081352	0.0427012	0.188717	0.338682	0.0500969	-0.0244885	0.321743	-0.0559278	-0.071447	-0.0825657	0.0438596	0.0253333	0.05
chr1A	12097480	12098813	1334	AX-94604036	AX-94604036	28.044	AX-94963297	56.898	-0.0473816	-0.0149915	0.643684	0.638981	0.0576044	-0.0290593	0.534417	-0.120751	-0.131702	-0.0272318	0.0441176	0	0.00900901
chr1A	12098814	12369393	270580	AX-95259891	AX-94525401	28.044	AX-94604036	56.898	0.0202543	0.0113965	0.106478	0.167522	0.0545289	0.2042	0.057251	-0.0358071	-0.0703495	-0.0246355	0.711304	0.298077	0.0263636
chr1A	12369394	12369397	4	AX-94793862	AX-94793862	29.156	AX-95259891	57.997	0.0463115	-0.00118851	0.683119	-0.0888248	0.0763356	-0.0226452	0.0680379	-0.0327408	-0.0497703	-0.0660971	NA	NA	NA
chr1A	12369398	12496344	126947	AX-94667962	AX-95259891	29.711	AX-94793862	57.997	0.0119684	0.00604704	0.0586441	0.0747929	0.0510537	0.0783843	0.00722888	-0.0236279	-0.0668787	-0.0357679	0.831642	0.400285	0.0234997
chr1A	12496345	12497497	1153	AX-94477156	AX-94667962	29.711	AX-94901922	57.997	0.0398052	0.0695009	-0.0892438	-0.0174212	0.156687	0.231626	0.00252465	-0.00153826	-0.00570284	-0.0892438	0.375	0.05	0
chr1A	12497498	12506442	8945	AX-94901922	AX-94901922	29.711	AX-94477156	59.206	0.0417587	0.0449208	0.0938931	0.399138	0.041617	0.229836	0.127934	-0.0436814	-0.0594342	-0.0486778	0.269841	0.0233135	0.00743707
chr1A	12506443	14046238	1539796	AX-94501544	AX-94477156	29.711	AX-94667962	60.415	0.0195346	0.0168845	0.0378369	0.103885	0.0445613	0.193312	0.0191135	-0.0237265	-0.0603126	-0.0226738	0.802386	0.345551	0.0180078
chr1A	14046239	14130662	84424	AX-94693693	AX-94501544	35.177	AX-94501544	68.959	0.0233518	0.0105964	0.147144	0.103575	0.0182664	0.0974556	0.0696312	-0.043572	-0.0602664	-0.0417029	0.77146	0.23812	0.028431
chr1A	14130663	14144239	13577	AX-94682405	AX-94693693	35.177	AX-94693693	70.058	0.0322481	0.0307474	0.255572	0.29068	0.0121577	-0.0307755	0.238979	-0.0634567	0.00849273	-0.0541771	0.458488	0.0219298	0.0104087
chr1A	14144240	15431337	1287098	AX-94711533	AX-94682405	35.177	AX-94682405	70.058	0.0173038	0.0136263	0.0137432	0.0775399	0.0268984	0.1626	0.0140016	-0.0241757	-0.0703048	-0.0140028	0.857838	0.420402	0.0187769
chr1A	15431338	15438306	6969	AX-94607056	AX-94711533	36.288	AX-94741322	71.157	0.0405063	0.0682919	0.416064	0.0218304	-0.012869	-0.0115578	0.384814	-0.0485646	-0.0289397	-0.0765996	0.646067	0.0203252	0.0105909
chr1A	15438307	16300867	862561	AX-94952968	AX-94607056	36.288	AX-94704082	71.706	0.0152023	0.0116958	-0.00179369	0.0292235	0.0275976	0.168191	-0.0029268	-0.0192928	-0.0682872	-0.013	0.884125	0.426916	0.0179342
chr1A	16300868	16375065	74198	AX-94741322	AX-94952968	36.288	AX-94711533	71.706	0.0210658	0.0167681	-0.024057	0.0888432	0.0270688	0.206182	0.0108546	-0.0322099	-0.0938929	-0.0242378	0.866044	0.421493	0.0199797
chr1A	16375066	16389608	14543	AX-94466457	AX-94741322	36.288	AX-94607056	71.706	0.0148196	0.0138929	-0.0140285	0.317004	0.0709237	0.324463	0.0484189	-0.0474679	-0.118987	-0.0285126	0.603626	0.272472	0.023206
chr1A	16389609	16389840	232	AX-94503555	AX-94466457	36.288	AX-94952968	71.706	0.0454299	0.023043	0.0480417	-0.00952851	0.0640872	-0.00966644	0.249923	-0.00633792	0.0253447	-0.0783455	0.25	0	0.0185185
chr1A	16389841	16390686	846	AX-94856372	AX-94503555	36.288	AX-94466457	71.706	0.0693595	0.0615182	0.258408	0.148488	0.0917956	0.018042	0.177851	-0.0384273	0.0116404	-0.0914409	0	0	0
chr1A	16390687	16390721	35	AX-95014454	AX-94856372	36.288	AX-94503555	71.706	0.0938219	0.100456	0.448769	0.280418	0.120047	0.046293	0.0989043	-0.068694	-0.00112582	-0.105181	0	0	0
chr1A	16390722	16433358	42637	AX-94704082	AX-95014454	36.288	AX-94856372	71.706	0.0212495	0.0293332	0.0707728	0.231765	0.0232625	0.059065	0.0440651	-0.0347356	-0.0561626	-0.0386239	0.686458	0.327336	0.0317867
chr1A	16433359	20158202	3724844	AX-94823774	AX-95657280	36.844	AX-95014454	71.706	0.0146809	0.0126041	0.0056904	0.0399631	0.027538	0.106342	-0.000155863	-0.0190152	-0.0649626	-0.0131738	0.883568	0.454418	0.0177116
chr1A	20158203	20435863	277661	AX-95657280	AX-94670363	36.844	AX-95657280	74.016	0.0210872	0.0143901	0.00288616	0.0728261	0.0343519	0.217606	0.00715465	-0.0287264	-0.0778233	-0.0253298	0.82625	0.357237	0.0187428
chr1A	20435864	20436361	498	AX-94670363	AX-94581035	36.844	AX-94670363	74.016	0.0364234	-0.0217968	0.414314	0.0261413	0.0855917	0.535581	0.00686775	-0.0303045	-0.0703496	0.0214593	0.4	0	0
chr1A	20436362	20538239	101878	AX-94581035	AX-94704082	36.844	AX-94581035	74.016	0.0205317	0.0118516	0.0353505	0.0607785	0.0498645	0.261716	-0.00060652	-0.0185289	-0.064854	-0.010054	0.849507	0.343716	0.0122633
chr1A	20538240	21025087	486848	AX-94637077	AX-94637077	41.076	AX-94828842	76.986	0.0217782	0.0171687	0.00328079	0.0978778	0.0379925	0.1893	0.00411571	-0.0311539	-0.0851881	-0.0141231	0.7636	0.365974	0.0188189
chr1A	21025088	21048935	23848	AX-94828842	AX-94828842	41.076	AX-94698280	78.195	0.0581248	0.073983	0.255836	0.199007	0.0193673	-0.00924602	0.204477	-0.0484208	0.02133	-0.0416956	0.643984	0.156338	0.0215949
chr1A	21048936	21142212	93277	AX-94675848	AX-94615199	41.076	AX-94637077	80.505	0.020249	0.00904496	0.0308554	0.0662922	0.055522	0.379835	-0.0121244	-0.0347223	-0.0940525	-0.0410835	0.806845	0.371154	0.0147804
chr1A	21142213	21624308	482096	AX-94615199	AX-94710260	41.076	AX-94675848	81.934	0.0233103	0.0190261	0.0420832	0.0667172	0.0433904	0.243189	0.0164911	-0.0273661	-0.0641599	-0.0197219	0.812015	0.325959	0.0189145
chr1A	21624309	22045362	421054	AX-94710260	AX-94677073	41.076	AX-94615199	81.934	0.0288656	0.0256573	0.0110272	0.05037	0.0350102	0.184407	3.86e-05	-0.0200955	-0.0644847	-0.0154026	0.844834	0.399372	0.0164544
chr1A	22045363	22288723	243361	AX-94677073	AX-94698280	41.076	AX-94710260	81.934	0.0386946	0.0318703	0.00903459	0.0330379	0.0205915	0.172995	-0.0087478	-0.0183396	-0.0347104	-0.0166914	0.797607	0.339649	0.011995
chr1A	22288724	22346602	57879	AX-94430904	AX-94430904	41.632	AX-94677073	81.934	0.0177229	0.0153375	0.136125	0.234737	0.0328021	0.0590095	0.150509	-0.0346835	-0.0348066	-0.0631454	0.704478	0.225544	0.0210124
chr1A	22346603	22347171	569	AX-94698280	AX-94675848	41.632	AX-94430904	81.934	0.0363669	0.0470552	-0.0466497	0.0100429	-0.0606783	0.518012	-0.0339237	-0.01494	-0.0792042	-0.0325524	0.796296	0	0
chr1A	22347172	22535535	188364	AX-94759417	AX-94926933	43.41	AX-94759417	81.934	0.0195921	0.0137163	-0.0163447	0.0479136	0.0187183	0.20955	-0.0134793	-0.0244447	-0.0728286	-0.0133512	0.873295	0.378447	0.0137548
chr1A	22535536	22596975	61440	AX-94710443	AX-94710443	44.633	AX-94710443	81.934	0.0198678	0.0245232	0.0165867	0.164028	0.064043	0.37827	-0.0105531	-0.0446916	-0.116083	-0.0358159	0.744999	0.286268	0.0194238
chr1A	22596976	23130253	533278	AX-94836884	AX-94759417	45.189	AX-94836884	83.253	0.0257259	0.0193719	0.00268496	0.0867988	0.0509667	0.345639	-0.00194847	-0.0324373	-0.0804019	-0.0263817	0.788368	0.268563	0.0137557
chr1A	23130254	23130856	603	AX-94926933	AX-94836884	45.189	AX-94926933	83.253	0.0562748	0.0770367	0.411222	-0.00635933	-0.142728	0.00247948	0.0353182	-0.00635933	0.0737379	-0.0599331	0.5	0	0
chr1A	23130857	23969452	838596	AX-94455868	AX-94455868	47.412	AX-94455868	87.77	0.0143322	0.0130423	0.0109134	0.0717729	0.0273709	0.131076	0.0097971	-0.0214189	-0.0639613	-0.0153396	0.842233	0.409779	0.0174102
chr1A	23969453	24247344	277892	AX-95630408	AX-95630408	47.968	AX-95630408	87.77	0.0159279	0.020313	0.0203805	0.101249	0.0119849	0.0148061	0.0136906	-0.0131789	-0.0143068	-0.015693	0.843692	0.445914	0.0193634
chr1A	24247345	24321320	73976	AX-94547512	AX-94547512	47.968	AX-94547512	87.77	0.0105266	0.0132432	0.034186	0.0901456	0.0325912	0.0200959	0.0122484	-0.0201023	-0.0331272	-0.0307058	0.863917	0.462404	0.0214179
chr1A	24321321	28620304	4298984	AX-94846405	AX-94846405	52.424	AX-94846405	90.741	0.00621549	0.0063185	0.00887183	0.00583873	0.0264741	0.0452697	-0.00050478	-0.0106997	-0.0455285	-0.015207	0.910458	0.474446	0.0161049
chr1A	28620305	28655725	35421	AX-94979481	AX-94595423	54.87	AX-94979481	91.95	0.017065	0.0116051	0.0346764	0.18134	0.0443168	0.0635332	0.104287	-0.034736	-0.0415966	-0.027668	0.664633	0.363566	0.0189202
chr1A	28655726	28656241	516	AX-94595423	AX-94979481	55.426	AX-94595423	91.95	0.00693251	0.00189036	0.157587	-0.042192	-0.0514623	0.0319901	0.061494	-0.0198276	0.0257704	-0.103821	0.176471	0	0
chr1A	28656242	28757138	100897	AX-94414472	AX-94414472	55.426	AX-94414472	91.95	0.0138989	0.0148643	0.020388	0.139586	0.0308375	0.0271958	0.0510895	-0.0392931	-0.028315	-0.0345911	0.701778	0.380612	0.0296608
chr1A	28757139	29280603	523465	AX-94564758	AX-94564758	57.65	AX-94443825	94.149	0.00243018	0.00102736	0.00405236	0.0711322	0.0264479	0.0775306	0.0115768	-0.0213999	-0.0546697	-0.020022	0.831205	0.452709	0.0260673
chr1A	29280604	31154994	1874391	AX-94682787	AX-94694208	59.539	AX-94694208	94.699	0.00876414	0.00713645	0.00349495	0.0401293	0.0205639	0.0517062	0.00199588	-0.012894	-0.0400683	-0.0151495	0.886483	0.474465	0.0178258
chr1A	31154995	31781690	626696	AX-94861968	AX-94861968	60.762	AX-94564758	94.699	0.000752247	-0.000534342	-0.0106809	-0.00938567	0.00919372	0.0076135	-0.00818673	-0.00641813	-0.0286721	-0.0144687	0.911311	0.508957	0.0178174
chr1A	31781691	32088807	307117	AX-94694208	AX-94443825	60.762	AX-94682787	94.699	0.0257578	0.0174646	0.00240208	0.0473847	0.0243467	0.0775195	-0.00929736	-0.0202299	-0.0494847	-0.0172088	0.844002	0.467608	0.0196195
chr1A	32088808	32553264	464457	AX-94443825	AX-94682787	60.762	AX-94861968	94.699	0.0148633	0.0113324	0.0210679	0.0531114	0.0439453	0.108134	-0.00264789	-0.0185429	-0.0504207	-0.0280246	0.8283	0.437173	0.019241
chr1A	32553265	48982162	16428898	AX-94934521	AX-94849540	68.035	AX-94849540	97.118	0.00467458	0.00425661	0.002385	0.0106288	0.00690537	0.0139841	0.00172492	-0.00894325	-0.0259086	-0.0168635	0.910154	0.508512	0.0180235
chr1A	48982163	49097406	115244	AX-94849540	AX-95087496	68.591	AX-95087496	97.667	-0.00322148	0.00159656	0.0152695	0.0762467	0.027045	-0.00546306	0.0210887	-0.0231882	-0.0290908	-0.0165759	0.847552	0.463311	0.025027
chr1A	49097407	49099146	1740	AX-95087496	AX-95631185	69.702	AX-95631185	98.767	0.00422269	0.0021015	0.251173	-0.040657	0.0133214	-0.0531072	0.09005	-0.0453257	-0.0153087	-0.140667	0.833333	0.025641	0
chr1A	49099147	49153508	54362	AX-95631185	AX-94505680	69.702	AX-94505680	99.316	0.00116822	0.0114912	0.0401156	0.140022	0.0272258	-0.0141843	0.153389	-0.0236562	-0.0188963	-0.0139264	0.839722	0.417533	0.0198179
chr1A	49153509	49288348	134840	AX-94505680	AX-95630373	72.594	AX-95630373	100.965	0.00866706	0.017974	0.143446	0.153848	0.0139639	0.00306067	0.100682	-0.0237133	0.00958467	-0.0280245	0.797146	0.457203	0.0218754
chr1A	49288349	60359240	11070892	AX-94514773	AX-95101835	73.169	AX-94761624	102.064	0.00386317	0.00467255	0.00710164	0.0178564	0.0076631	0.00594614	0.00504448	-0.0083243	-0.00639091	-0.0173038	0.898023	0.515231	0.0191888
chr1A	60359241	74443513	14084273	AX-95630373	AX-94737395	74.391	AX-94934504	103.933	-0.00155295	0.000720178	-0.00070344	-0.00264801	0.00248098	-0.0158305	-0.0027572	-0.00188223	0.00651134	-0.0154539	0.919606	0.545105	0.019368
chr1A	74443514	100292969	25849456	AX-95202637	AX-95632825	75.058	AX-94403897	106.463	-0.00533223	-0.00311767	0.000189848	-0.0118557	-0.00361895	-0.0245873	-0.000215055	0.00460281	0.0138401	-0.0149268	0.932857	0.565523	0.0192725
chr1A	100292970	101322790	1029821	AX-94654729	AX-94897502	75.058	AX-94972200	108.222	-0.00637458	-0.00600892	-0.005016	-0.00602918	-0.000384566	-0.0311188	0.00152655	0.00412899	0.0157283	-0.0138176	0.939126	0.582799	0.0210456
chr1A	101322791	101380368	57578	AX-94673150	AX-94521615	76.28	AX-95179857	112.407	-0.00654938	0.00263695	0.0950031	0.0322128	0.0318656	-0.0306126	0.0566128	-0.00790799	0.013863	-0.019162	0.861184	0.484916	0.0345074
chr1A	101380369	101670410	290042	AX-95630392	AX-94927912	76.28	AX-94807145	115.157	-0.0120143	-0.00225106	0.00262896	-0.0201295	0.00337727	-0.02957	-0.0043367	0.00740962	0.0322292	-0.00736842	0.94017	0.606452	0.0200781
chr1A	101670411	102166440	496030	AX-95186349	AX-94921661	77.392	AX-94897502	117.577	-0.00420646	-0.00242535	-0.0222689	-0.026953	-0.0105657	-0.0331089	-0.00632881	0.00566136	0.0320874	-0.018635	0.947119	0.579788	0.0194376
chr1A	102166441	104937388	2770948	AX-94494685	AX-94788934	77.392	AX-94813825	118.676	-0.00639419	-0.00542321	-0.00233132	-0.0140203	0.000272371	-0.0247088	-0.00104808	0.0104989	0.0166181	-0.0129092	0.929102	0.566765	0.0185512
chr1A	104937389	105903348	965960	AX-94658118	AX-94435812	77.392	AX-94912092	119.775	-0.0138317	-0.0146316	-0.0221922	-0.0421894	-0.01199	-0.0262154	-0.00742663	0.01898	-0.0064896	-0.00443648	0.953307	0.575382	0.0171866
chr1A	105903349	107108082	1204734	AX-94813794	AX-94761624	77.392	AX-94521615	119.775	-0.0112196	-0.00837491	0.0167279	-0.0349802	-0.00326504	-0.0320923	0.00243422	0.0117765	0.00765401	-0.00796947	0.951225	0.607649	0.019337
chr1A	107108083	107108280	198	AX-94737395	AX-94912092	78.503	AX-94460543	120.874	-0.0187501	0.0213415	0.442443	0.0759343	0.071401	-0.037077	0.399414	-0.127721	-0.161461	0.261824	0.6	0	0
chr1A	107108281	108760673	1652393	AX-95187439	AX-94810269	78.503	AX-94934521	121.423	-0.00177302	0.00156002	0.01057	0.00442933	-0.00501134	-0.0304726	0.0076738	-0.000184855	0.0370373	-0.0223696	0.924482	0.586443	0.0218485
chr1A	108760674	108774246	13573	AX-95163067	AX-94702309	79.293	AX-94514773	121.423	0.00248155	0.0426329	0.43174	0.264386	-0.0168905	-0.0415721	0.288508	-0.0373716	0.0145911	-0.104266	0.547793	0.136616	0.0270676
chr1A	108774247	108775266	1020	AX-94861731	AX-94934521	80.405	AX-95202637	121.423	-0.0822335	-0.0385331	0.431371	0.408801	0.0279508	-0.0271682	0.174124	-0.11936	-0.186001	-0.114482	0.00694444	0.0136986	0.00255102
chr1A	108775267	108923656	148390	AX-94912092	AX-94514773	80.405	AX-94654729	121.423	0.00217503	0.00499569	0.0476713	0.109996	0.0386583	-0.0101004	0.0186655	-0.0178591	0.0109687	-0.0333095	0.77534	0.466614	0.0228325
chr1A	108923657	110073995	1150339	AX-94927912	AX-95202637	80.405	AX-94673150	121.423	-0.00801321	-0.00487983	-0.00968531	-0.0233612	-0.00393538	-0.0227013	-0.00513155	0.0102822	0.00401262	-0.00859962	0.944704	0.556867	0.018827
chr1A	110073996	110160288	86293	AX-95229358	AX-94654729	80.405	AX-95630392	121.423	-0.00435259	-0.00613762	-0.0261659	0.0135159	-0.019052	-0.0332866	-0.0113334	-0.0129126	0.0330646	-0.0135707	0.915933	0.536949	0.0232067
chr1A	110160289	111788754	1628466	AX-94482548	AX-94673150	80.405	AX-95186349	121.423	-0.00945224	-0.00827293	-0.0190255	-0.0167177	-0.00335447	-0.0337941	-0.00267461	0.0102035	0.0175487	-0.0116786	0.946139	0.58579	0.0188333
chr1A	111788755	112036444	247690	AX-95632825	AX-95630392	80.405	AX-94494685	121.423	-0.00137464	0.0032014	0.0400004	0.0332098	-0.0103405	-0.0349852	0.0213368	-0.000881035	0.0162035	-0.0184926	0.912185	0.564756	0.0186324
chr1A	112036445	112203837	167393	AX-94934504	AX-95186349	80.405	AX-94813794	121.423	-0.00229889	0.00723047	0.00296938	-0.00458584	-0.0193864	-0.0323986	-0.00250542	0.00302209	0.0505633	-0.022421	0.94273	0.591216	0.0188452
chr1A	112203838	113857862	1654025	AX-95630497	AX-94494685	80.405	AX-94737395	121.423	-0.0029763	0.000256076	-0.00947839	-0.0288519	-0.00443039	-0.0298086	-0.00762761	0.00819464	0.0281396	-0.0171959	0.942258	0.583515	0.0197283
chr1A	113857863	113878193	20331	AX-94788934	AX-94813794	80.405	AX-95187439	121.423	0.00412263	-0.00245634	0.130448	0.268786	0.0559199	0.0400631	0.112394	-0.0358224	-0.0537568	-0.085138	0.562938	0.394709	0.0512315
chr1A	113878194	115972161	2093968	AX-95179857	AX-95187439	80.405	AX-95163067	121.423	-0.00635783	-0.00326461	-0.00296106	-0.0294535	-0.00664222	-0.03197	-0.00506831	0.0105404	0.0269807	-0.013356	0.947608	0.592822	0.0187657
chr1A	115972162	117194905	1222744	AX-95101835	AX-95163067	80.405	AX-94861731	121.423	-0.0128571	-0.0119549	-0.00444126	-0.0245923	-0.00622636	-0.0280984	-0.00402457	0.0176585	0.00282515	-0.00738269	0.944334	0.577412	0.0178617
chr1A	117194906	117808242	613337	AX-94716299	AX-94861731	80.405	AX-95229358	121.423	-0.0130989	-0.00880935	-0.0183636	-0.0215492	-0.0141222	-0.0340544	-0.00332345	0.0130405	0.0245907	-0.00899188	0.930872	0.577415	0.0184235
chr1A	117808243	118290122	481880	AX-94435812	AX-94482548	80.405	AX-94482548	121.423	-0.00572051	-0.00236839	0.0095008	0.0379004	-0.00137349	-0.0208626	0.0114985	0.00788644	0.0286648	-0.0228646	0.903793	0.579805	0.0231821
chr1A	118290123	118507787	217665	AX-95652208	AX-94934504	80.405	AX-95630497	121.423	-0.0141931	-0.0162042	0.0176606	-0.0307818	-0.0106243	-0.0307466	0.00574107	0.0192773	-0.0137099	-0.000856013	0.958845	0.617111	0.0178481
chr1A	118507788	119496709	988922	AX-94810269	AX-95630497	80.405	AX-94788934	121.423	-0.00182844	8.59e-05	-0.00467443	0.00612388	-0.00226068	-0.0284392	-0.00608919	0.00470774	0.0318355	-0.0142132	0.915431	0.562928	0.0206062
chr1A	119496710	119496834	125	AX-94460543	AX-94716299	80.405	AX-95101835	121.423	0.00330951	0.0302298	0.392809	-0.0193372	-0.161141	-0.0605694	0.033235	-0.0275854	-0.00775222	-0.161141	0	0	0
chr1A	119496835	120003414	506580	AX-95095578	AX-95652208	80.405	AX-94716299	121.423	0.00116581	0.00492035	-0.00471905	0.072597	-0.000533254	-0.0316372	0.0126994	-0.00593614	0.0289399	-0.0153266	0.909949	0.604193	0.0253767
chr1A	120003415	120010511	7097	AX-94663711	AX-94460543	80.405	AX-94435812	121.423	-0.024705	0.0254515	0.54803	0.232449	0.0857959	-0.0239559	0.579501	-0.0503627	-0.00133219	-0.0215512	0.963503	0.467483	0.0406289
chr1A	120010512	121740718	1730207	AX-94529448	AX-95095578	80.405	AX-95652208	121.423	-0.00637319	-0.00393827	-0.0196606	-0.02668	-0.00190479	-0.0276457	-0.00883861	0.0118857	0.0130893	-0.0138528	0.939183	0.569563	0.0186595
chr1A	121740719	124016800	2276082	AX-94466070	AX-94663711	80.405	AX-94810269	121.423	-0.0105424	-0.0083078	-0.0159316	-0.0391386	-0.00774424	-0.0344859	-0.00889523	0.0180234	0.0132221	-0.0136065	0.955742	0.586511	0.0176734
chr1A	124016801	125109062	1092262	AX-95242117	AX-95242117	80.405	AX-95095578	121.423	-0.00601823	-0.000152044	-0.00333041	-0.00546599	-0.00438883	-0.0309504	-0.00272779	0.00920005	0.0223319	-0.0143611	0.929041	0.580579	0.0196084
chr1A	125109063	126543381	1434319	AX-95074028	AX-94813825	80.405	AX-94663711	121.423	-0.0102371	-0.00926926	-0.0131863	-0.024301	-0.00572834	-0.027944	-0.0070587	0.0190835	0.0064026	-0.00994356	0.93754	0.577018	0.0187233
chr1A	126543382	132480601	5937220	AX-94897502	AX-94624330	80.405	AX-94529448	121.423	-0.00532641	-0.00253453	-0.00906787	-0.0289619	-0.00625911	-0.0321338	-0.00454533	0.0118782	0.0246562	-0.0136118	0.944827	0.594107	0.0207753
chr1A	132480602	132482020	1419	AX-95024199	AX-94973540	80.405	AX-94466070	121.423	-0.0147424	-0.0399658	0.428875	0.967905	-0.00678077	-0.0374376	0.785265	-0.0964564	-0.100429	0.0109777	0.236842	0.0140187	0.00345781
chr1A	132482021	132785535	303515	AX-94813825	AX-94695076	80.405	AX-95242117	121.423	-0.000280324	0.00490898	0.000406238	-0.0248056	-0.0135178	-0.0330421	0.000337906	0.00584303	0.052585	-0.0161344	0.938264	0.61513	0.0186633
chr1A	132785536	134001294	1215759	AX-94624330	AX-94807145	80.405	AX-95074028	121.423	-0.00661731	-0.00423772	0.00325239	-0.0206386	-0.0104773	-0.0314221	0.00972906	0.00966733	0.0165679	-0.0131717	0.929758	0.603601	0.0213072
chr1A	134001295	135968911	1967617	AX-94973540	AX-94434525	80.405	AX-95024199	121.423	-0.00463332	-0.00158183	-0.00701162	-0.0257188	-0.0146015	-0.0345961	0.000723738	0.0115786	0.0279027	-0.0179239	0.950264	0.597166	0.0193156
chr1A	135968912	136959266	990355	AX-94921661	AX-94493970	80.405	AX-94624330	121.423	-0.010786	-0.00951693	0.0072453	-0.0509599	-0.0109142	-0.0337042	0.00970391	0.0210703	0.0110608	-0.00852581	0.963464	0.581349	0.0180406
chr1A	136959267	137405635	446369	AX-94453050	AX-95141662	80.405	AX-94973540	121.423	-0.010128	-0.00935201	-0.0329162	-0.0285169	-0.000844957	-0.0282775	-0.00651953	0.0178201	0.00614408	-0.00404115	0.95111	0.592542	0.0199961
chr1A	137405636	138225613	819978	AX-94403897	AX-94596280	80.405	AX-94921661	121.423	-0.00315249	0.00144596	0.0102413	-0.010228	-0.00265098	-0.0236639	-0.00119517	0.00844604	0.0289633	-0.0130763	0.933699	0.58717	0.0205752
chr1A	138225614	138228819	3206	AX-94695076	AX-95213884	80.405	AX-94453050	121.423	-0.0117954	0.00373613	0.0138476	1.12992	0.1994	-0.00139019	0.534085	-0.0907217	-0.142945	0.177314	0.00721154	0.00980392	0.00518242
chr1A	138228820	138258727	29908	AX-94807145	AX-94532966	80.405	AX-94695076	121.423	-0.0169207	-0.00500251	-0.00379121	0.524975	0.0976596	-0.0287596	0.160912	-0.0586418	-0.0558659	-0.0229444	0.640287	0.468117	0.0390529
chr1A	138258728	143270476	5011749	AX-94434525	AX-94458658	80.405	AX-94434525	121.423	-0.0103042	-0.0072103	-0.015379	-0.0428068	-0.0127613	-0.0357227	-0.0100558	0.0170436	0.0167808	-0.0166243	0.951605	0.590907	0.0186118
chr1A	143270477	148608914	5338438	AX-94464572	AX-95679601	80.405	AX-94464572	121.423	-0.00746622	-0.00544126	-0.0122104	-0.0415921	-0.00621194	-0.0312733	-0.00629805	0.0155557	0.0211324	-0.0126658	0.949795	0.583862	0.019036
chr1A	148608915	148744899	135985	AX-94493970	AX-94467624	80.405	AX-94493970	121.423	-0.00872844	-0.00550431	-0.0254927	-0.0313988	0.0167552	-0.0327369	-0.000359997	0.00958689	0.026505	-0.0109097	0.938577	0.607576	0.0217375
chr1A	148744900	148745163	264	AX-95141662	AX-94442164	80.405	AX-95141662	121.423	-0.0703228	-0.0539586	-0.0709432	1.26288	0.294322	0.0732445	-0.0261203	-0.0691728	-0.261971	0.160734	0	0	0
chr1A	148745164	149893037	1147874	AX-94596280	AX-94695356	80.405	AX-94596280	121.423	-0.00327543	-0.00282857	-0.0177485	-0.0106158	-0.00832595	-0.0325565	0.000206137	0.0103123	0.0306961	-0.0185069	0.936605	0.591293	0.0212061
chr1A	149893038	150894849	1001812	AX-95213884	AX-94594465	80.405	AX-95213884	121.423	-0.00605686	-0.0038994	-0.0200829	-0.0314722	-0.00899287	-0.0239333	-0.0128809	0.0121001	0.0185768	-0.0161881	0.937969	0.564456	0.0182217
chr1A	150894850	155143719	4248870	AX-94532966	AX-94415704	80.405	AX-94532966	121.423	-0.00542014	-0.00369633	-0.0165463	-0.0332819	-0.011429	-0.0340216	-0.00836983	0.0140603	0.0298462	-0.0178318	0.947172	0.591545	0.0185753
chr1A	155143720	157829883	2686164	AX-94458658	AX-95170825	80.405	AX-94458658	121.423	-0.00647232	-0.00497556	-0.00416449	-0.0353786	-0.00818179	-0.0316139	-0.0011615	0.0178113	0.0280027	-0.0125056	0.950979	0.595616	0.0193713
chr1A	157829884	163393944	5564061	AX-95679601	AX-95081035	80.405	AX-95679601	121.423	-0.0118221	-0.01035	-0.0168031	-0.0536727	-0.0125666	-0.0322254	-0.0127378	0.0236145	0.01195	-0.0136058	0.958406	0.587868	0.0173433
chr1A	163393945	165172574	1778630	AX-94521615	AX-95159518	80.405	AX-94668903	121.423	-0.00570134	-0.0024163	-0.0124736	-0.0322061	-0.0106968	-0.0319821	-0.00396349	0.0171331	0.0281553	-0.0128373	0.954233	0.600724	0.0198141
chr1A	165172575	165173448	874	AX-94668903	AX-94522292	80.405	AX-94467624	121.423	0.0375234	0.0286129	0.151437	-0.0189945	0.0522594	-0.0758859	0.022795	-0.00153293	0.0995432	-0.109972	0	0	0.00584795
chr1A	165173449	168569694	3396246	AX-94467624	AX-94798948	80.405	AX-94702309	121.423	-0.00923696	-0.00614665	-0.0218231	-0.050037	-0.0141927	-0.0350136	-0.00725487	0.0203687	0.0227294	-0.0125016	0.954244	0.585371	0.017877
chr1A	168569695	168578691	8997	AX-94702309	AX-94463381	80.405	AX-94442164	121.423	0.0267281	0.051161	0.510102	-0.0182401	-0.014136	-0.0111341	0.38996	-0.0230547	-0.00429426	-0.0702223	0.914634	0.0161905	0.00647733
chr1A	168578692	168581483	2792	AX-94442164	AX-94431963	80.405	AX-94594465	121.423	0.0644811	0.116394	0.575352	-0.0119009	0.00510678	-0.00495494	0.367208	-0.00632193	0.0372578	-0.0472523	1	0	0.0175439
chr1A	168581484	175173905	6592422	AX-94695356	AX-94611210	80.405	AX-94415704	121.423	-0.0106646	-0.00962655	-0.0133372	-0.0493939	-0.0154781	-0.0352433	-0.00198507	0.0212407	0.0243015	-0.012165	0.956993	0.58123	0.0187679
chr1A	175173906	186993356	11819451	AX-94594465	AX-94476963	80.405	AX-95170825	121.423	-0.01084	-0.0102607	-0.0172329	-0.0471753	-0.015155	-0.0342627	-0.00669471	0.0226177	0.0154852	-0.00844721	0.954258	0.592301	0.0180365
chr1A	186993357	188223496	1230140	AX-94415704	AX-94408930	80.405	AX-95081035	121.423	-0.0104257	-0.00794748	-0.00930145	-0.0550036	-0.0113698	-0.0337781	0.000642129	0.0235222	0.019189	-0.00577245	0.960591	0.601074	0.0182479
chr1A	188223497	197091522	8868026	AX-95170825	AX-94501589	80.405	AX-95159518	121.423	-0.00928402	-0.00906844	-0.0199771	-0.0610695	-0.0152351	-0.0356171	-0.0123258	0.0254061	0.025573	-0.00345518	0.958243	0.585863	0.0172932
chr1A	197091523	201746425	4654903	AX-95081035	AX-94520045	80.405	AX-94522292	121.423	-0.0115253	-0.0120176	-0.0148866	-0.057849	-0.0113408	-0.0388937	-0.0160493	0.0247176	0.0429774	0.00322314	0.953786	0.560705	0.0170144
chr1A	201746426	204828412	3081987	AX-95159518	AX-95226312	80.405	AX-94798948	121.423	-0.00701609	-0.00696396	-0.00888877	-0.0425738	-0.0145207	-0.0354052	0.00263952	0.0226585	0.0184102	0.00684022	0.957443	0.594569	0.0186914
chr1A	204828413	204828559	147	AX-94522292	AX-94830572	80.405	AX-94463381	121.423	0.063501	0.00128709	1.23225	0.00297461	-0.0761303	-0.0235053	0.415247	0.00952356	0.051303	-0.124077	0.888889	0	0
chr1A	204828560	208209596	3381037	AX-94761624	AX-94972200	80.405	AX-94431963	121.423	-0.00668567	-0.00608811	-0.0188919	-0.0520054	-0.0184244	-0.0365088	-0.00994959	0.0278669	0.0186645	0.0124334	0.95822	0.603362	0.0183792
chr1A	208209597	208908867	699271	AX-94798948	AX-95177046	80.405	AX-94611210	121.423	-0.00269397	-0.00238085	0.0373406	-0.0183716	-0.0158996	-0.0364307	0.0428475	0.0169037	0.0216444	0.0163266	0.949657	0.608454	0.0219324
chr1A	208908868	209353820	444953	AX-94463381	AX-95096306	80.405	AX-94476963	121.423	-0.00156591	-0.00120559	-0.00917757	-0.0550514	-0.0106505	-0.0328007	-0.00385858	0.0241851	0.0229094	0.0429891	0.959605	0.597771	0.0177954
chr1A	209353821	213903007	4549187	AX-94431963	AX-95011371	80.405	AX-94408930	121.423	0.0133757	0.00281139	-0.00524746	-0.033495	-0.00667879	-0.0258005	-0.00937935	0.0183773	0.0277027	0.622367	0.950806	0.641753	0.0201935
chr1A	213903008	213934065	31058	AX-94611210	AX-95250603	80.405	AX-95099834	121.423	0.0298218	0.0239018	0.615371	0.13412	-0.010037	-0.00742986	0.567143	-0.00394741	-0.0761658	-0.016956	0.93006	0.682623	0.0714667
chr1A	213934066	218529231	4595166	AX-94476963	AX-95099834	80.96	AX-94501589	121.423	0.0053372	0.00211916	0.00924077	-0.0335622	0.00214008	-0.0276478	-0.00199241	0.0158792	0.0411959	0.304933	0.948257	0.612088	0.0191674
chr1A	218529232	221795532	3266301	AX-94408930	AX-95074028	80.96	AX-94520045	121.423	-0.0032272	-0.00231373	-0.0132282	-0.0348512	-0.0151444	-0.0371389	-0.00563352	0.0213475	0.0402753	0.00777239	0.948543	0.604241	0.0191996
chr1A	221795533	223996207	2200675	AX-95099834	AX-94668903	82.072	AX-95226312	121.423	-0.00330733	-0.00487021	0.000555863	-0.0350946	-0.0108826	-0.0357433	0.00812064	0.0186264	0.0395448	0.00568357	0.950274	0.586789	0.0195985
chr1A	223996208	232104854	8108647	AX-94501589	AX-94658118	82.072	AX-94830572	121.423	-0.00530945	-0.00531006	-0.00739053	-0.041484	-0.0136982	-0.0365424	-0.00136159	0.0233135	0.0323894	0.000955302	0.955049	0.59742	0.0189656
chr1A	232104855	232345622	240768	AX-94520045	AX-94464572	82.072	AX-95177046	121.423	0.00562623	0.0139226	0.0123305	-0.000522002	-0.00836322	-0.035804	0.0327065	0.00358351	0.0609323	-0.0294994	0.930428	0.598216	0.023483
chr1A	232345623	233921796	1576174	AX-95226312	AX-95179857	85.968	AX-95096306	121.423	0.00056224	-0.000948176	-0.0102364	-0.0393073	-0.0135213	-0.0363928	-0.0134242	0.0182832	0.0466426	-0.00772587	0.9548	0.6081	0.0181582
chr1A	233921797	234228525	306729	AX-94830572	AX-94403897	89.307	AX-95011371	121.423	0.00383562	0.0090098	0.0396104	-0.0374842	-0.0179466	-0.0373849	0.0515635	0.00558304	0.0457875	0.0404616	0.952265	0.587212	0.0241965
chr1A	234228526	235688718	1460193	AX-94972200	AX-94529448	89.307	AX-95250603	121.423	-0.0070014	-0.0059554	0.019482	-0.052528	-0.011704	-0.0359748	0.0247404	0.0207728	0.0196348	-0.0085637	0.954296	0.592752	0.0195213
chr1A	235688719	236720435	1031717	AX-95177046	AX-94466070	89.973	AX-94927912	121.973	-0.00810338	-0.00714777	-0.0213279	-0.0405117	-0.0117797	-0.0304962	-0.0099535	0.0231945	0.0318797	-0.000404846	0.948633	0.585198	0.0190582
chr1A	236720436	236721349	914	AX-95096306	AX-95229358	89.973	AX-95632825	121.973	0.0102419	-0.0364824	-0.0497095	0.0522205	0.00318428	-0.0446223	0.142675	-0.0242419	-0.00862176	-0.116097	0.883333	0.0123457	0.0021978
chr1A	236721350	245116860	8395511	AX-95011371	AX-95024199	89.973	AX-94695356	121.973	-0.00196987	-0.000663905	0.00158122	-0.0186608	-0.00851556	-0.0338946	0.00378073	0.0155454	0.029763	-0.0106323	0.941286	0.590366	0.0200781
chr1A	245116861	245524046	407186	AX-95250603	AX-94453050	89.973	AX-94658118	122.522	-0.00732211	0.00144169	0.00182776	-0.0315509	-0.00645487	-0.0361335	-0.00844617	0.0178424	0.0424118	-0.0176473	0.948494	0.597031	0.0201501
chr1A	245524047	332208434	86684388	AX-94752690	AX-94752690	93.758	AX-94752690	126.597	-0.00543942	-0.00309192	-0.0045651	-0.0241257	-0.00670165	-0.0321091	-0.00217419	0.0122842	0.0256032	-0.0148552	0.939691	0.583217	0.0194086
chr1A	332208435	548494535	216286101	AX-94874424	AX-94720138	0	AX-94720138	0	-0.00140603	0.00191601	0.0023811	0.00516736	0.00153458	-0.0183834	0.00315155	-0.00132757	0.00767137	-0.0151526	0.912276	0.549982	0.0198424
chr1A	548494536	579173259	30678724	AX-94934717	AX-94800178	0	AX-94800178	0	0.015574	0.0163149	0.0254862	0.0831009	0.0270384	0.0615007	0.00984064	-0.0273535	-0.0501242	-0.0142152	0.828722	0.417909	0.0192893
chr1A	579173260	579864330	691071	AX-94720138	AX-94874424	1.112	AX-94480654	4.629	0.0209062	0.022139	0.0143046	0.104009	0.0335274	0.0560583	0.0139321	-0.0309231	-0.0535267	-0.00796728	0.843038	0.424064	0.0194975
chr1A	579864331	579864745	415	AX-94800178	AX-94934717	1.112	AX-94874424	5.178	0.0617314	0.134928	0.110355	-0.022284	0.040481	-0.00149789	0.17453	-0.0342237	-0.0152333	0.0622683	0	0	0
chr1A	579864746	584469078	4604333	AX-94521760	AX-94521760	1.112	AX-94521760	5.178	0.0164114	0.0157614	0.0230594	0.0836179	0.0193401	0.0401705	0.0118049	-0.0247875	-0.0472143	-0.0115298	0.851912	0.417843	0.0192206
chr1A	584469079	584469409	331	AX-94480654	AX-94480654	1.112	AX-94503208	5.178	0.0317764	-0.0269312	0.532443	-0.0346344	-0.0728762	-0.0569734	-0.0156966	-0.00930502	0.023028	-0.0844315	NA	0	0
chr1A	584469410	584682933	213524	AX-94664571	AX-94664571	1.112	AX-94934717	6.937	0.0259018	0.0220568	0.0693601	0.216254	0.0405474	0.0829584	0.103108	-0.0530066	-0.0847574	-0.0333687	0.744641	0.319087	0.0206603
chr1A	584682934	584884176	201243	AX-94503208	AX-94503208	1.112	AX-94621608	8.696	0.0251041	0.0249108	0.153854	0.135277	0.0575263	0.0898973	0.0270183	-0.0534316	-0.0938954	-0.0263145	0.790129	0.370661	0.0270272
chr1A	584884177	584889253	5077	AX-94582798	AX-95151237	1.667	AX-94664571	9.795	0.0496823	0.0407545	0.780887	0.0130231	-0.00071246	-0.0119772	0.359366	-0.0544519	-0.0324704	-0.0163262	0.960748	0.458056	0.0546709
chr1A	584889254	584960873	71620	AX-94621608	AX-94621608	2.778	AX-94582798	9.795	0.0174129	0.0322962	0.0363939	0.0986294	0.0272445	0.0547915	-0.0034248	-0.0351039	-0.0627135	-0.0105957	0.758704	0.336186	0.0173307
chr1A	584960874	585058406	97533	AX-94397950	AX-94397950	2.778	AX-94397950	9.795	0.0189809	0.0208899	-0.00935911	0.149421	0.0371697	0.105146	0.00564116	-0.0393686	-0.0898656	-0.021633	0.730807	0.410375	0.0168536
chr1A	585058407	586914258	1855852	AX-95151237	AX-94582798	3.334	AX-95151237	11.444	0.0199846	0.0177258	0.00117472	0.0838625	0.0316855	0.117677	-0.000768605	-0.0314939	-0.0735086	-0.0106327	0.823234	0.38185	0.0170203
chr1B	1	571060391	571060391	AX-95025932	AX-95220005	0	AX-94405888	0	-0.0013987	-0.00100021	-0.00125591	-0.0153429	0.000473601	-0.00847842	-0.000131593	0.000554634	0.00127551	-1.38e-06	0.929571	0.545464	0.0186257
chr1B	571060392	571060392	1	AX-94931595	AX-95025932	0.666	AX-95185443	4.739	0.0543949	0.080716	1.32387	-0.0189944	-0.0234551	0.00206521	0.562672	-0.0158039	0.00434778	-0.117806	NA	NA	NA
chr1B	571060393	571193173	132781	AX-94426392	AX-94931595	0.666	AX-94534093	8.262	0.0147344	0.023991	0.0914247	0.0696479	0.00973024	-0.0246776	0.0629434	-0.0169405	0.0212078	-0.0377184	0.830921	0.454928	0.0192088
chr1B	571193174	571438737	245564	AX-95223898	AX-94426392	0.666	AX-94582961	10.351	0.00753042	0.0138197	0.0399482	0.0451065	-0.0094852	-0.0224019	0.015229	-0.0151628	0.0272616	-0.0162912	0.883756	0.548507	0.0211128
chr1B	571438738	572296982	858245	AX-95220005	AX-95223898	0.666	AX-94620468	11.01	0.00977586	0.0117952	-0.00639937	-0.00458443	-0.00290353	-0.0159302	-0.0112267	-0.0163479	0.00504072	-0.024183	0.900741	0.517111	0.0183252
chr1B	572296983	573572217	1275235	AX-94721930	AX-94721930	0.666	AX-95198436	12.219	0.00570099	0.00852373	0.00671278	0.0221145	-0.00143795	-0.0257451	0.010474	-0.014821	0.00642551	-0.02222	0.905973	0.537893	0.0198801
chr1B	573572218	574285291	713074	AX-94526208	AX-94526208	0.666	AX-95208058	13.428	0.00601625	0.00686013	0.00318396	0.0342782	0.00357802	-0.0137924	0.0198057	-0.0211293	-0.00613857	-0.0213277	0.870835	0.508877	0.0212466
chr1B	574285292	575442087	1156796	AX-95184989	AX-95184989	0.666	AX-94633666	13.428	0.00178506	0.00547101	-0.0217279	-0.0329107	-0.00956486	-0.0271231	-0.0073769	-0.00505208	-0.00564195	-0.0146035	0.945082	0.551602	0.016824
chr1B	575442088	575722339	280252	AX-94584294	AX-94584294	0.666	AX-94610095	14.088	0.0121724	0.00757333	0.0440495	0.0113134	0.0237455	-0.00914205	0.0138201	-0.0230038	-0.0238758	-0.0166333	0.879067	0.52551	0.0217574
chr1B	575722340	578092543	2370204	AX-94521596	AX-94693862	1.222	AX-94408453	14.088	0.00894188	0.0101155	-0.0118192	0.0151015	1.47e-05	-0.00563201	-0.00228608	-0.0183145	-0.0165089	-0.0163343	0.895624	0.497753	0.0189505
chr1B	578092544	579557166	1464623	AX-94940413	AX-94942913	1.79	AX-94978499	14.088	0.00272055	0.00379295	-0.0227709	-0.040032	-0.0135721	-0.0299556	-0.0123563	-0.00448741	-0.00598738	-0.0163827	0.956812	0.537762	0.0170209
chr1B	579557167	579778729	221563	AX-94562966	AX-94521596	2.346	AX-94613350	14.088	0.00323493	0.00469551	-0.039988	0.00160814	-0.00819575	-0.0288787	-0.00459177	-0.0181516	0.0103377	-0.0285227	0.937148	0.537391	0.0198758
chr1B	579778730	579782868	4139	AX-95259065	AX-94940413	2.346	AX-95198133	14.088	0.066433	0.0905084	-0.0722149	0.881673	0.0749233	0.0417864	0.317251	-0.0864016	-0.0810081	-0.0177493	0.150383	0.0425532	0.0186012
chr1B	579782869	579785572	2704	AX-94693862	AX-94562966	2.346	AX-95184989	15.737	0.0422542	0.0341813	0.30223	0.7162	0.0828861	-0.00881479	0.549181	-0.0836353	-0.115544	0.0292182	0.325	0	0
chr1B	579785573	580538887	753315	AX-94963680	AX-95259065	2.346	AX-94963680	15.737	0.00362981	0.00921356	-0.00778955	0.00738988	0.00527308	-0.00951279	-0.00413027	-0.0129075	-0.0251209	-0.015091	0.912863	0.501809	0.0169709
chr1B	580538888	581412894	874007	AX-94794804	AX-94963680	2.346	AX-94794804	15.737	0.00511861	0.00696463	0.00333726	0.00754526	0.0100242	-0.020563	-0.00281361	-0.0143395	-0.00603015	-0.017649	0.901553	0.497707	0.0191021
chr1B	581412895	581412961	67	AX-94942913	AX-94794804	2.346	AX-94942913	15.737	-0.0105688	-0.034378	0.224613	1.30462	0.177987	-0.00640606	0.951704	-0.198677	-0.229368	-0.0844315	NA	NA	NA
chr1B	581412962	581691143	278182	AX-94514865	AX-94514865	2.346	AX-94620168	15.737	0.00429917	0.00738745	-0.00549841	-0.0146639	-0.00701736	-0.0306105	0.00866214	-0.0127736	0.0198382	-0.0202013	0.903059	0.54719	0.0193883
chr1B	581691144	581691800	657	AX-94999132	AX-94999132	2.346	AX-94931595	16.396	0.0317764	-0.0121538	0.532443	-0.0376915	0.0156815	-0.0537604	0.10613	-0.0406513	-0.0236832	-0.0844315	0.583333	0	0
chr1B	581691801	582092620	400820	AX-94381448	AX-94381448	2.346	AX-94521596	17.055	0.0117919	0.0104692	0.00378298	-0.0135128	-0.00107881	-0.021269	-0.00485772	-0.0105715	0.0088022	-0.0341287	0.926302	0.529978	0.0158038
chr1B	582092621	582690242	597622	AX-94975230	AX-94975230	2.346	AX-94940413	18.154	0.0122499	0.0132882	0.00766983	-0.00173485	0.000759425	0.00268404	-0.00562845	-0.0139232	-0.0123923	-0.0228679	0.894966	0.489755	0.0160637
chr1B	582690243	582905701	215459	AX-94620168	AX-94417290	2.346	AX-94721930	19.363	0.00491446	0.00285289	0.00525487	0.0531321	0.00970046	-0.0271781	-0.00403397	-0.0259139	-0.00967213	-0.0123269	0.877133	0.511878	0.0249154
chr1B	582905702	583091710	186009	AX-95633270	AX-94620168	3.457	AX-94514865	20.023	0.006396	0.00648529	0.0230458	0.067262	0.0203227	-0.022045	0.0412871	-0.0183389	-0.0135323	-0.0174583	0.877573	0.463938	0.0199909
chr1B	583091711	583147095	55385	AX-95631543	AX-95633270	4.013	AX-95025932	21.232	0.0108083	0.000674494	-0.00151893	0.0612396	0.0048816	-0.0189615	0.0389212	-0.0138954	-0.0119249	0.0155466	0.946851	0.553492	0.0203428
chr1B	583147096	585679667	2532572	AX-94449276	AX-95631543	4.013	AX-94426392	21.781	0.0110537	0.0143141	0.000967752	0.0364226	0.0105576	0.00494079	0.00164379	-0.0179779	-0.0152834	-0.014413	0.870418	0.495522	0.0201248
chr1B	585679668	586302698	623031	AX-94620468	AX-94449276	4.013	AX-95223898	21.781	0.00345432	0.00817512	-0.000479529	0.018646	-0.00263531	-0.0247855	0.00858407	-0.0137587	0.00225728	-0.014155	0.90664	0.502485	0.0198325
chr1B	586302699	586302823	125	AX-95208058	AX-95198436	4.013	AX-94526208	21.781	0.0116664	0.0352913	0.0602901	-0.0486535	-0.100946	-0.0613324	0.127535	-0.0882494	-0.11055	-0.0660971	0.1	0.0416667	0
chr1B	586302824	587275313	972490	AX-94576235	AX-95208058	4.568	AX-94584294	21.781	0.00707062	0.00758828	-0.0127837	-0.0182222	-0.00125263	-0.0177487	-0.00535267	-0.0135708	-0.0158823	-0.0165175	0.943806	0.542431	0.0188384
chr1B	587275314	587473457	198144	AX-94534093	AX-94582961	4.568	AX-94562966	21.781	-0.00098349	0.00498646	-0.0249774	-0.0105026	-0.00646158	-0.0344311	-0.00940815	-0.00452337	0.0116816	0.00128514	0.943551	0.585964	0.0181507
chr1B	587473458	587525366	51909	AX-94582961	AX-94610095	4.568	AX-95259065	21.781	0.0239974	0.024161	0.109182	0.171434	0.0138159	-0.0213211	0.059108	-0.0349883	0.0103737	-0.0487831	0.807394	0.381419	0.0226275
chr1B	587525367	587525455	89	AX-95198436	AX-94974179	4.568	AX-94693862	21.781	0.0317764	0.0169569	0.386723	-0.00952851	-0.11928	-0.0634208	0.0968771	-0.00315435	0.114418	-0.167227	0.75	0	0
chr1B	587525456	587823781	298326	AX-94610095	AX-94408453	4.568	AX-94999132	21.781	0.0100824	0.00936367	0.000664398	0.0338297	0.00424358	0.0295382	-0.00728353	-0.0167952	-0.035064	-0.00594256	0.884275	0.49436	0.0165705
chr1B	587823782	587984374	160593	AX-95185443	AX-94484223	4.568	AX-94381448	21.781	0.00381841	0.00576427	0.00393699	0.051503	-0.0112107	0.00599005	-0.0129386	-0.00799187	-0.0404671	-0.00280186	0.924896	0.550064	0.0158323
chr1B	587984375	587986010	1636	AX-94974179	AX-94978499	4.568	AX-94975230	21.781	0.00933513	0.00325174	-0.0405627	-0.0540849	-0.0293432	0.166433	-0.0508828	-0.0515434	-0.0978292	-0.100536	0.72	0	0.00653595
chr1B	587986011	588484609	498599	AX-95630325	AX-94613350	4.568	AX-95633270	21.781	0.00750566	0.0105092	-0.00291879	0.0660479	0.0232927	0.0738868	-0.00347307	-0.0213001	-0.0556466	-0.0177922	0.807756	0.426118	0.0185864
chr1B	588484610	588503907	19298	AX-94405888	AX-94887162	4.568	AX-95631543	21.781	0.00262083	0.00930841	0.0709172	0.380122	0.0793428	0.218185	0.0889624	-0.0787151	-0.0986377	-0.00219714	0.257871	0.0730298	0.0159515
chr1B	588503908	588627930	124023	AX-94408453	AX-94633666	4.568	AX-94417290	21.781	0.00919379	0.0126455	0.035523	0.0444893	0.010842	-0.0208421	0.00917306	-0.0162834	-0.00078149	-0.0361896	0.920532	0.490417	0.0192145
chr1B	588627931	588800320	172390	AX-95685151	AX-95188796	4.568	AX-95220005	23.54	0.00535163	0.00744166	0.0353933	0.0578497	0.0032327	0.0364701	0.00470823	-0.0182354	-0.0260871	-0.0190733	0.879437	0.458886	0.0166607
chr1B	588800321	589074111	273791	AX-94484223	AX-95630325	5.791	AX-94576235	25.85	0.00893084	0.00885511	0.00376085	0.0248715	0.00442999	-0.0300759	0.013191	-0.0190094	0.00749854	-0.0210639	0.901144	0.519015	0.0219472
chr1B	589074112	589074135	24	AX-95101816	AX-95185443	9.017	AX-94484223	26.949	0.0641761	-0.00606778	0.538529	0.0180476	0.364227	-0.0127963	0.190013	-0.0696035	-0.0162475	-0.0783455	0	NA	0
chr1B	589074136	589133954	59819	AX-94978499	AX-94405888	12.914	AX-94963116	28.158	-0.000466965	0.00646372	0.0362501	0.0479252	0.0326124	-0.0193773	0.00154449	-0.0389985	-0.047845	0.00276352	0.903312	0.530326	0.0285202
chr1B	589133955	589133987	33	AX-94613350	AX-95101816	16.364	AX-94402431	28.817	0.0364821	0.074445	0.267764	0.11861	0.0152316	-0.0267473	0.270122	-0.0455366	-0.0745454	0.111288	0.25	0	0
chr1B	589133988	589225542	91555	AX-94417290	AX-94534093	17.809	AX-94755340	28.817	-0.00323506	0.00749642	0.00624418	0.109465	0.0193165	-0.022821	0.0599773	-0.0189413	-0.0189647	0.00539918	0.898778	0.53658	0.0225396
chr1B	589225543	591109842	1884300	AX-94887162	AX-95685151	19.031	AX-94555232	28.817	0.0036287	0.00443429	-0.00240836	0.0116192	0.00446901	-0.019873	0.000218881	-0.0131955	-0.0208147	0.000105538	0.927533	0.522111	0.0172285
chr1B	591109843	591109854	12	AX-94633666	AX-94620468	20.921	AX-94635059	31.457	0.0356631	0.0258683	0.255303	0.796725	-0.042187	-0.0295043	0.0803927	-0.188025	-0.184665	-0.0537423	NA	0	NA
chr1B	591109855	591233373	123519	AX-95188796	AX-94576235	22.144	AX-95101816	37.308	0.00965281	0.0118525	0.0368532	0.115539	0.0101114	-0.0170851	0.0569821	-0.0192858	-0.0166085	-0.0224137	0.830213	0.507422	0.0222348
chr1B	591233374	592166941	933568	AX-94771307	AX-94771307	22.144	AX-94449276	39.837	0.00512853	0.00819132	-0.0140731	0.0145762	4.06e-05	-0.00428828	0.00140976	-0.0140879	-0.015262	-0.0166969	0.907223	0.506533	0.0170604
chr1B	592166942	592172737	5796	AX-95198133	AX-95198133	22.144	AX-95630325	39.837	0.0433599	0.070491	0.338587	0.247372	0.129744	0.00490765	0.390786	-0.0314111	-0.0262016	-0.0307258	0.489198	0.0706215	0.00680272
chr1B	592172738	593604108	1431371	AX-94635059	AX-94755340	23.366	AX-95685151	39.837	0.00524244	0.00649699	-0.00874596	0.0170147	0.0148908	0.0347573	-0.00254972	-0.0204468	-0.050614	-0.0128102	0.892329	0.462935	0.0184006
chr1B	593604109	594138426	534318	AX-94402431	AX-94402431	23.922	AX-94887162	39.837	0.00571486	0.00320488	0.0156215	0.0834462	0.0241021	0.10035	0.00469056	-0.0269621	-0.0652566	-0.0114386	0.830354	0.436813	0.0185965
chr1B	594138427	594140258	1832	AX-94755340	AX-94555232	23.922	AX-95188796	39.837	0.0202741	-0.0167745	0.344842	0.936004	0.175294	-0.0108153	0.770666	-0.120632	-0.131155	-0.0476994	0.02	0.00462963	0.00796813
chr1B	594140259	594140441	183	AX-94555232	AX-94963116	24.588	AX-94771307	39.837	0.0120734	-0.0539586	0.0298601	0.450802	0.0870191	-0.0530753	0.424991	-0.135204	-0.155263	-0.0182268	0.444444	0	0
chr1B	594140442	595180321	1039880	AX-94963116	AX-95257071	25.922	AX-94974179	41.046	0.009386	0.00952563	-0.00837918	0.00111479	0.00630128	0.00543231	-0.0123095	-0.0151405	-0.0327708	-0.00359328	0.918506	0.506252	0.0161491
chr1B	595180322	604553120	9372799	AX-95257071	AX-94525914	27.033	AX-95257071	42.805	0.00904338	0.0108259	-0.00336148	0.0223057	0.00656208	0.0140386	-0.000140187	-0.0137367	-0.0335381	-0.0125473	0.901522	0.491936	0.0174111
chr1B	604553121	604557119	3999	AX-94549145	AX-94381637	27.033	AX-95025706	42.805	0.0158821	0.0208285	0.192317	0.892681	0.0436529	-0.0277734	0.528608	-0.105774	-0.145333	-0.0501686	0.266129	0.0225225	0.00332226
chr1B	604557120	604557853	734	AX-95025706	AX-94847341	27.033	AX-94385896	42.805	-0.0481089	0.00856101	0.230699	0.132776	-0.0218324	-0.0573348	0.280339	-0.0878752	-0.127694	-0.161141	0.888889	0.0114943	0.00628931
chr1B	604557854	606635448	2077595	AX-94385896	AX-94525416	28.144	AX-94488882	42.805	0.0103246	0.0135276	-0.000327008	0.0310384	0.00849122	-0.00794387	-0.000347777	-0.0211937	-0.0102091	-0.0171612	0.879913	0.48681	0.0210346
chr1B	606635449	606840336	204888	AX-95243592	AX-94549145	28.7	AX-94816673	42.805	0.00552177	0.0135873	-0.0157873	0.0503433	0.0090574	0.0146454	-0.00894613	-0.0117223	-0.0101573	0.00140686	0.860098	0.508534	0.0185962
chr1B	606840337	606840370	34	AX-94488882	AX-95025706	28.7	AX-95013057	42.805	-0.0062055	0.0146728	-0.155029	0.875789	0.151288	-0.0447755	0.666684	-0.062838	-0.0391191	0.150967	NA	0	0
chr1B	606840371	608531494	1691124	AX-94850928	AX-94385896	28.7	AX-94525416	42.805	0.00147605	0.00439061	-0.00208785	-0.0232621	-0.00383929	-0.0249611	-0.00553739	-0.00480634	-0.0122194	-0.0102946	0.945337	0.565785	0.0175711
chr1B	608531495	608533350	1856	AX-94816673	AX-95243592	28.7	AX-94847341	42.805	-0.000919346	0.000452271	0.164237	0.41728	0.0835174	-0.0483143	0.216443	-0.149787	-0.213217	-0.0081542	0.301471	0.0078125	0.013245
chr1B	608533351	608533401	51	AX-95013057	AX-94488882	28.7	AX-94549145	43.355	-0.0135284	0.0224885	0.502393	0.117912	-0.0143683	-0.103196	0.194093	-0.0930755	-0.107562	-0.0361809	NA	NA	NA
chr1B	608533402	609307604	774203	AX-94525416	AX-94850928	28.7	AX-95243592	43.355	0.00258248	0.00238738	-0.011173	-0.00149116	-0.00245126	-0.0203946	-0.000316715	-0.00894039	-0.0110591	-0.00968919	0.929648	0.527579	0.0179016
chr1B	609307605	610165446	857842	AX-94525914	AX-94816673	28.7	AX-94850928	43.904	0.00546248	0.00568718	-0.00854576	-0.00827485	-0.0104182	-0.0223906	-0.000527429	-0.00743029	-0.0111769	-0.0110813	0.933758	0.527902	0.0171007
chr1B	610165447	612828113	2662667	AX-94381637	AX-95013057	28.7	AX-94525914	43.904	0.00397048	0.0071187	-0.0145646	-0.0121957	-0.00918953	-0.0266367	-0.00143068	-0.0072905	0.00167138	-0.0116021	0.931761	0.550306	0.0189506
chr1B	612828114	613001105	172992	AX-94847341	AX-94635059	33.156	AX-94381637	43.904	0.00980648	0.0190434	0.0372423	0.0578038	0.0174108	-0.0140683	0.0676449	-0.0338405	-0.00989107	-0.0383354	0.857138	0.461981	0.0328538
chr1B	613001106	613416938	415833	AX-94746478	AX-94505424	37.837	AX-94746478	43.904	0.00294694	0.00983843	0.0499361	0.0579918	0.0221227	-0.0079873	0.0152381	-0.0193168	-0.0140802	-0.0206562	0.875478	0.548077	0.0232916
chr1B	613416939	613416938	0	AX-94766462	AX-94746478	40.952	AX-94766462	43.904	0.0433721	0.0691001	0.0726449	1.11454	0.0463707	-0.00711284	0.428129	-0.13356	-0.205986	-0.0537423	NA	NA	NA
chr1B	613416939	613422804	5866	AX-94505424	AX-94766462	40.952	AX-94866149	45.003	0.0254455	0.0411608	0.280648	0.680461	0.0894675	-0.0295196	0.388665	-0.0912702	-0.110958	-0.0425235	0.105745	0.0280338	0.0337138
chr1B	613422805	613423025	221	AX-94503785	AX-94503785	40.952	AX-94582651	45.003	0.0601796	0.0409389	-0.117806	0.371648	0.283855	0.0242597	0.523903	-0.0878146	-0.0871599	-0.0350106	NA	NA	0
chr1B	613423026	613423478	453	AX-94506854	AX-94479292	40.952	AX-94829127	45.003	0.0553775	0.0201825	-0.105181	0.260419	0.3508	0.0431632	0.766124	-0.0405559	-0.0383882	-0.105181	0.5	0	0.0116279
chr1B	613423479	614455763	1032285	AX-94479292	AX-94793674	40.952	AX-95014058	45.003	0.00760905	0.00697196	-0.00292031	0.0168208	0.0066626	-0.0172972	-0.0037486	-0.0190003	-0.00609272	-0.0138022	0.902809	0.517084	0.0186305
chr1B	614455764	614455828	65	AX-94793674	AX-94642880	40.952	AX-95249324	45.003	0.0673191	0.060107	0.0851058	0.0389687	0.434773	-0.0170434	0.0992333	-0.0859359	-0.0652854	-0.124077	1	0	0
chr1B	614455829	615020705	564877	AX-94642880	AX-95130153	40.952	AX-94618069	45.553	0.00902586	0.0122152	0.00293234	0.0624771	0.0142861	-0.0158842	0.00986228	-0.021996	-0.00807464	-0.021926	0.869645	0.520813	0.0204203
chr1B	615020706	615125893	105188	AX-95130153	AX-94430132	40.952	AX-94793674	46.652	0.0128462	0.0222227	0.123614	0.0962185	0.0179625	-0.00189475	0.0893318	-0.0207769	0.000964473	-0.0123969	0.901314	0.527274	0.0237879
chr1B	615125894	619687822	4561929	AX-94430132	AX-95684836	40.952	AX-94508154	47.201	0.00601377	0.00766007	-0.00752963	-0.0111217	0.00354525	-0.00842674	-0.00956309	-0.0177979	-0.0258929	-0.011132	0.90678	0.50503	0.0187034
chr1B	619687823	619687919	97	AX-95684836	AX-94508154	40.952	AX-94801647	47.201	0.04188	0.0173832	1.22601	0.0492593	0.00898766	-0.0232873	0.464183	-0.169588	-0.149754	0.030775	1	0.333333	0
chr1B	619687920	621270363	1582444	AX-94508154	AX-94434557	40.952	AX-94891150	47.201	-0.00072989	0.00267373	-0.00592176	-0.0151414	-0.00420309	-0.0277255	0.00329745	-0.00869392	-0.015113	-0.0102391	0.943493	0.563495	0.0185116
chr1B	621270364	621270390	27	AX-94434557	AX-94866149	40.952	AX-94505424	50.503	0.0264369	0.0586243	-0.161141	-0.0223321	0.0640872	-0.0573348	0.118352	-0.0371236	-0.0359687	-4.52e-05	NA	NA	NA
chr1B	621270391	621634575	364185	AX-94866149	AX-95629911	40.952	AX-94731046	55.131	0.00924273	0.0160966	-0.0177302	0.0172379	0.00928162	0.00271798	-0.00232003	-0.0113119	-0.0132584	-0.0113228	0.91726	0.536605	0.0169808
chr1B	621634576	622313929	679354	AX-95629911	AX-94801647	40.952	AX-95130153	56.34	0.00730173	0.0104342	-0.0064858	0.017038	0.0057171	-0.0020108	0.00361911	-0.0191282	-0.0238456	-0.00899943	0.917041	0.51187	0.0193616
chr1B	622313930	622571854	257925	AX-94801647	AX-94506854	41.618	AX-94506854	57.659	0.00826155	0.0115019	0.0161115	0.0550456	0.00368054	-0.0142795	0.013738	-0.0327377	-0.00429451	-0.0240336	0.848396	0.472937	0.0223263
chr1B	622571855	623505256	933402	AX-94582651	AX-95249324	42.285	AX-94503785	58.319	0.00882178	0.0124006	0.00562772	0.0244564	0.0206916	0.039424	-0.00349764	-0.0257339	-0.0504279	-0.0187992	0.879134	0.440975	0.0183008
chr1B	623505257	623730443	225187	AX-94829127	AX-94829127	42.841	AX-94479292	58.319	0.0226216	0.0244501	0.0513747	0.101175	0.0335642	0.00729343	0.0340192	-0.0378503	-0.022046	-0.0298459	0.731411	0.391183	0.0329191
chr1B	623730444	623731334	891	AX-95014058	AX-95014058	42.841	AX-94642880	58.319	0.0392782	0.076274	0.191893	-0.0268455	0.00549699	-0.0223147	0.0796172	-0.0203836	0.00335325	-0.111508	0.75	0	0
chr1B	623731335	623731536	202	AX-94618069	AX-94618069	42.841	AX-94430132	58.319	0.0348557	0.0424781	0.0602901	-0.0530321	-0.00958408	-0.035426	0.0389741	-0.0401786	-0.0274928	-0.148892	0.333333	0.0909091	0
chr1B	623731537	623769211	37675	AX-94891150	AX-94891150	43.952	AX-95684836	58.319	0.00369611	0.000803363	-0.000918963	0.0560821	0.0162941	-0.014552	0.00359447	-0.0600207	-0.0696842	-0.0319481	0.889444	0.458954	0.0313888
chr1B	623769212	623833216	64005	AX-95249324	AX-94582651	44.508	AX-94434557	58.319	0.0260052	0.0249975	-0.00836204	0.0901257	0.0274394	0.121143	0.0233279	-0.0502829	-0.0753721	-0.0345468	0.844865	0.436878	0.0211947
chr1B	623833217	626506967	2673751	AX-94914633	AX-94731046	45.73	AX-95629911	58.319	0.0130514	0.0147392	0.00479136	0.0797234	0.0226887	0.0594392	0.00906343	-0.0273673	-0.0503416	-0.0163436	0.845132	0.43302	0.0185566
chr1B	626506968	626507259	292	AX-94580758	AX-94914633	50.859	AX-94914633	62.504	0.00360164	-0.0434586	-0.176307	0.776376	0.0900347	0.472579	0.00992749	-0.052127	-0.154339	-0.0538309	0	0.0416667	0.0196078
chr1B	626507260	626595460	88201	AX-94711748	AX-94580758	50.859	AX-94580758	62.504	0.0150948	0.0147052	0.00512396	0.0535985	0.0255336	0.0868665	-0.0106705	-0.0252144	-0.0618718	-0.0318842	0.841268	0.376922	0.0186004
chr1B	626595461	628811589	2216129	AX-94871042	AX-94711748	50.859	AX-94711748	62.504	0.0123142	0.0140662	0.0136747	0.0465251	0.011503	0.0210197	0.00601756	-0.0225991	-0.0390894	-0.00159246	0.869248	0.460523	0.0183969
chr1B	628811590	629486741	675152	AX-94395727	AX-94871042	54.309	AX-94871042	65.365	0.015448	0.0171305	0.00255354	0.0475583	0.0182098	0.0688757	0.00611262	-0.0301089	-0.051587	-0.0195852	0.873554	0.378042	0.0141649
chr1B	629486742	630700797	1214056	AX-94631107	AX-94395727	54.309	AX-94631107	66.464	0.0142987	0.0153885	0.0158407	0.0601312	0.0271866	0.0689293	0.00237928	-0.0265665	-0.0509307	-0.0154124	0.838863	0.429683	0.0186431
chr1B	630700798	630700799	2	AX-94841376	AX-94631107	54.309	AX-94395727	67.013	0.00110322	0.0454919	0.532443	-0.0368388	-0.0279185	-0.0346315	0.169288	-0.147361	-0.132828	-0.167227	NA	NA	NA
chr1B	630700800	630742188	41389	AX-95212058	AX-95212058	54.309	AX-94433728	67.013	0.0272416	0.019863	0.0482589	0.153186	0.0104376	0.0461809	0.0638423	-0.0325803	-0.0291588	-0.0479483	0.703737	0.384988	0.0171027
chr1B	630742189	630831595	89407	AX-94665545	AX-94433728	54.309	AX-94677202	67.013	0.00794474	0.0161009	0.0179972	0.047303	-0.000294096	-0.030294	0.0150776	-0.0125522	0.0164823	-0.0321755	0.908259	0.526222	0.0142009
chr1B	630831596	630831680	85	AX-94433728	AX-94512829	54.865	AX-94550466	67.013	-0.0383764	0.00486129	0.520347	0.125772	-0.179323	-0.114818	0.0971051	-0.105575	-0.0397195	-0.0182268	0	0	0
chr1B	630831681	630920970	89290	AX-94512829	AX-94677202	54.865	AX-94541532	68.112	0.00739227	0.00595059	0.0476952	0.00559365	-0.00193136	-0.0323554	0.0239975	-0.029901	-0.0212676	-0.028543	0.913543	0.55039	0.0192962
chr1B	630920971	630927056	6086	AX-94677202	AX-94541532	57.311	AX-94401616	69.211	0.056245	0.0243318	0.326803	0.481484	0.0762406	0.151651	0.332524	-0.0769134	-0.0484886	0.0426087	0.212657	0.015015	0.00452102
chr1B	630927057	631228552	301496	AX-94401616	AX-95104798	58.422	AX-95229114	69.761	0.0207527	0.0179449	0.0230541	0.098535	0.0141173	0.0412423	0.00723633	-0.0265982	-0.0352129	-0.00580682	0.841711	0.420248	0.018896
chr1B	631228553	631228718	166	AX-95229114	AX-94747858	58.978	AX-94955390	69.761	0.0439742	0.0576897	0.398921	0.139441	-0.107082	-0.0740189	0.0393468	-0.120862	0.0469062	0.00606667	0	0	0
chr1B	631228719	632171936	943218	AX-94747858	AX-94955390	58.978	AX-95022227	69.761	0.00475031	0.00652129	0.00711014	0.0572236	0.0133446	0.00894701	0.0194892	-0.0234128	-0.0489903	-0.0098224	0.886346	0.470791	0.0188154
chr1B	632171937	632171947	11	AX-94955390	AX-94550466	58.978	AX-95187840	72.07	0.0412381	0.0435657	0.0976753	0.0698357	-0.0635608	0.17134	0.00617722	-0.0745263	-0.0845919	-0.111507	1	NA	0
chr1B	632171948	632421897	249950	AX-94550466	AX-95022227	58.978	AX-94785349	72.07	0.00575744	0.00815299	-0.0211652	-0.0135701	-0.000308868	0.0253293	-0.0147577	-0.0248014	-0.0783192	-0.00722306	0.930177	0.481082	0.0161062
chr1B	632421898	632719391	297494	AX-95022227	AX-95085162	58.978	AX-94773580	72.07	0.017179	0.0168435	-0.00654023	0.0536377	0.0176667	0.0640897	-0.00324435	-0.0330328	-0.0716122	-0.0217858	0.87524	0.502871	0.0187615
chr1B	632719392	633120807	401416	AX-95085162	AX-94653610	58.978	AX-94774041	74.49	0.014825	0.0129203	0.00554527	0.0507177	0.0105912	0.0673636	-0.00350704	-0.0270898	-0.0734725	-0.0115996	0.848718	0.442785	0.0177605
chr1B	633120808	633136066	15259	AX-94653610	AX-95187840	58.978	AX-95224095	74.49	0.0252246	0.0315319	0.368678	0.333037	0.00505282	0.00704659	0.24908	-0.074448	0.00110521	-0.0519333	0.753481	0.103465	0.0169916
chr1B	633136067	633136108	42	AX-94541532	AX-94785349	58.978	AX-94747858	76.799	0.0238675	-0.0101521	0.286659	1.08939	0.034127	0.00507215	1.0559	-0.112108	-0.178544	-0.105181	NA	0	0
chr1B	633136109	633137340	1232	AX-95104798	AX-94774041	58.978	AX-95085162	76.799	0.0633257	0.00694702	0.513989	0.680807	-0.0203095	-0.0303711	0.719613	-0.0618455	-0.0725593	-0.0726685	0.00970874	0.00694444	0.00892857
chr1B	633137341	634601945	1464605	AX-95187840	AX-94773580	58.978	AX-94841376	77.348	0.0147572	0.0181086	0.0506339	0.0416032	0.0274507	0.0339358	-0.0035647	-0.0243365	-0.0400806	-0.0170947	0.850716	0.432663	0.0203459
chr1B	634601946	634602094	149	AX-94785349	AX-95224095	58.978	AX-95212058	77.348	0.0338508	0.0371477	-0.0731283	0.349301	0.131095	0.411779	0.0342455	-0.0660276	-0.1606	-0.0731283	NA	0	0
chr1B	634602095	634602203	109	AX-94774041	AX-94401616	60.089	AX-95104798	77.348	0.0731493	0.0828098	-0.0795962	0.114587	0.103312	0.44929	-0.00360372	-0.101873	-0.183541	-0.0795962	0	0.166667	0
chr1B	634602204	634998433	396230	AX-94773580	AX-95229114	60.089	AX-94512829	78.008	0.0118696	0.014728	0.002247	0.0128821	0.0169126	0.0207286	-0.00540347	-0.0166317	-0.0389361	-0.00740557	0.930378	0.466532	0.0163421
chr1B	634998434	636263319	1264886	AX-95224095	AX-94841376	61.2	AX-94653610	79.217	0.0141227	0.0146417	-0.000702542	0.0181958	0.0154509	0.024404	-0.00755599	-0.023111	-0.0387533	-0.0153461	0.89694	0.464651	0.0181195
chr1B	636263320	645252540	8989221	AX-94731046	AX-94665545	67.907	AX-94665545	83.513	0.0132071	0.0140952	0.00684479	0.0488867	0.0166933	0.0483822	0.00542077	-0.0279643	-0.0542477	-0.0124137	0.867355	0.451138	0.0182812
chr1B	645252541	658531550	13279010	AX-94813152	AX-94813152	0	AX-94621037	0	0.0126202	0.0131956	0.00121921	0.0379401	0.0136872	0.0450371	0.00511161	-0.0265335	-0.04699	-0.0147636	0.871111	0.452421	0.0179957
chr1B	658531551	658714107	182557	AX-94620918	AX-94620918	0	AX-94780679	0	0.0103812	0.018843	-0.0224227	0.0199781	0.00310748	0.0727108	-0.0176046	-0.0321154	-0.0725669	-0.0345326	0.911205	0.430239	0.0160896
chr1B	658714108	660084634	1370527	AX-94621037	AX-94621037	3.673	AX-94632981	0	0.0123089	0.0103676	0.0404617	0.0617666	0.0476431	0.0897327	0.00831096	-0.0258107	-0.0719756	-0.00585678	0.833855	0.40497	0.0198197
chr1B	660084635	660084716	82	AX-94780679	AX-94780679	4.229	AX-94385888	1.209	-0.00748877	0.104163	0.417413	0.169142	0.00277074	-0.013475	0.382186	-0.0470389	-0.0426268	-0.136538	0.666667	0.666667	0.466667
chr1B	660084717	660454525	369809	AX-94632981	AX-94632981	4.229	AX-94620918	2.418	0.0210729	0.0210225	-0.00455292	0.0972504	0.0148407	0.0330493	0.0159942	-0.0194299	-0.0283955	-0.029163	0.854507	0.47183	0.0179787
chr1B	660454526	660529537	75012	AX-94385888	AX-94385888	5.451	AX-94813152	3.627	0.0135826	0.014533	0.0703292	0.12029	0.035596	0.00955754	0.0410357	-0.0257098	-0.0387633	-0.0355098	0.856937	0.365989	0.019554
chr1B	660529538	662021387	1491850	AX-94596078	AX-94596078	7.341	AX-94548821	6.157	0.0156756	0.0159183	0.0204608	0.0748643	0.0231941	0.032758	0.0133378	-0.0261314	-0.0349299	-0.0139181	0.835735	0.415414	0.0202532
chr1B	662021388	662154406	133019	AX-94489390	AX-94489390	7.341	AX-95102985	6.157	0.0129703	0.0161037	0.0322286	0.149378	0.0251091	0.0113178	0.0481909	-0.0307626	-0.0378176	-0.0239633	0.852449	0.48949	0.0236961
chr1B	662154407	662556105	401699	AX-95124696	AX-95124696	7.897	AX-94804524	6.706	0.0146023	0.0103492	-0.00500362	0.0534639	0.0208567	0.0139813	-0.0071614	-0.0416671	-0.0577997	-0.0181188	0.818698	0.422494	0.0221686
chr1B	662556106	662556334	229	AX-94548821	AX-95102985	7.897	AX-95232646	7.805	0.0371813	0.00497554	0.922313	0.147958	0.163589	-0.0260561	0.339221	-0.118528	-0.071382	0.0926359	1	0.0416667	0
chr1B	662556335	662556397	63	AX-95102985	AX-95232646	7.897	AX-95124696	8.905	0.0371813	0.00497554	0.922313	0.147958	0.163589	-0.0260561	0.339221	-0.118528	-0.071382	0.0926359	1	0.166667	0
chr1B	662556398	662718687	162290	AX-95232646	AX-94804524	7.897	AX-94596078	10.114	0.0305947	0.032159	-0.00833087	0.0852684	0.0453473	0.102803	0.00422706	-0.049442	-0.0715839	-0.0376951	0.745567	0.380399	0.0267844
chr1B	662718688	662842760	124073	AX-94804524	AX-94548821	12.241	AX-94489390	10.663	0.0143813	0.0209965	0.00628323	0.054737	0.0134614	0.0480501	-0.000793806	-0.0321564	-0.027491	-0.0111832	0.769482	0.432903	0.0225184
chr2B	1	2177758	2177758	AX-95630341	AX-94681457	0	AX-94474299	0	0.0253999	0.0189906	-0.00139886	0.0819803	0.038664	0.245855	-0.0012807	-0.0401528	-0.0977916	-0.0157616	0.83357	0.31125	0.0161326
chr2B	2177759	24264549	22086791	AX-94499963	AX-94474299	0	AX-94499963	1.099	0.0237609	0.0200743	0.013862	0.0793545	0.0288965	0.143845	0.0086899	-0.0347143	-0.0825323	-0.0130908	0.851124	0.3754	0.0180803
chr2B	24264550	24819390	554841	AX-94681457	AX-94889492	0	AX-94681457	1.099	0.0224324	0.0153106	0.00505411	0.031475	0.0223207	0.0525826	-0.00244191	-0.0267925	-0.0736067	-0.00280954	0.903794	0.452212	0.0162929
chr2B	24819391	24853618	34228	AX-95009540	AX-95251312	0	AX-95009540	1.099	0.0389337	0.0227324	0.0135345	-0.00228688	0.0506999	0.380471	-0.00394293	-0.0456492	-0.101686	-0.0491014	0.812361	0.194491	0.0146275
chr2B	24853619	24869751	16133	AX-94437870	AX-94499963	0.556	AX-94437870	1.099	0.032471	0.0319756	-0.0899836	-0.0160276	0.0634661	0.36492	-0.0200923	-0.0405909	-0.0761694	-0.0310826	0.853273	0.164026	0.0120908
chr2B	24869752	24921196	51445	AX-94474299	AX-95009540	0.556	AX-95216074	1.648	0.0423889	0.0439396	0.0564729	0.487914	0.0966955	0.315082	0.0410228	-0.0541397	-0.111976	-0.00127586	0.422866	0.141519	0.0176051
chr2B	24921197	25017692	96496	AX-95199367	AX-94437870	0.556	AX-95199367	2.198	0.0251788	0.0233294	0.0376296	0.292665	0.0422998	0.153366	0.0496485	-0.0543648	-0.0944978	-0.0282666	0.604949	0.289069	0.0197653
chr2B	25017693	25017766	74	AX-95216074	AX-95199367	0.556	AX-94889492	2.747	0.100176	0.155661	0.455123	0.176162	-0.0508809	0.040088	0.0358794	-0.139551	-0.149231	-0.0988274	0	0	0
chr2B	25017767	25071967	54201	AX-94889492	AX-95216074	0.556	AX-95251312	2.747	0.017327	0.0257194	0.141517	0.12016	0.00493128	-0.000777045	0.112135	-0.0262839	-0.0517933	0.0148434	0.774587	0.446519	0.018526
chr2B	25071968	25185997	114030	AX-95251312	AX-94679104	1.111	AX-94469326	3.956	0.0437511	0.0416871	0.0970546	0.0702233	0.0379795	0.067652	-0.00028765	-0.0303173	-0.0583154	0.0381106	0.861741	0.430189	0.0164283
chr2B	25185998	25594559	408562	AX-94469326	AX-94469326	1.667	AX-94679104	3.956	0.0268304	0.0166892	0.0250559	0.127977	0.0348583	0.186187	0.0201351	-0.0441821	-0.0850472	-0.029459	0.741478	0.270738	0.0186929
chr2B	25594560	25736738	142179	AX-94679104	AX-94540532	2.889	AX-94540532	3.956	0.0163358	0.0194057	0.0215814	0.095083	0.0366405	0.127574	0.0292043	-0.0358379	-0.0762815	-0.010141	0.818605	0.433753	0.0208969
chr2B	25736739	26106439	369701	AX-94540532	AX-94483531	5.67	AX-95147784	5.165	0.0231772	0.0200037	0.000355663	0.111677	0.0403414	0.193936	0.0275561	-0.0335136	-0.0825299	-0.0159275	0.848581	0.354903	0.0170299
chr2B	26106440	26564120	457681	AX-95147784	AX-94820757	5.67	AX-94620141	5.165	0.023714	0.0251229	0.0186719	0.149895	0.0391122	0.199251	0.0283519	-0.0474758	-0.101684	-0.0175617	0.760427	0.287873	0.0179921
chr2B	26564121	26567810	3690	AX-94620141	AX-94666545	5.67	AX-94469670	5.165	0.0900218	0.116623	0.351094	0.120832	-0.0527418	-0.0106104	0.433665	-0.0309938	-0.0211821	-0.0615392	0.80814	0	0.0087108
chr2B	26567811	26567909	99	AX-94469670	AX-94850432	6.225	AX-95652890	5.165	0.164228	0.161104	0.129586	-0.0408432	-0.0316497	0.0242099	0.187599	-0.00612883	-0.00596997	0.0031992	0.5	0	0
chr2B	26567910	26581423	13514	AX-95652890	AX-94906650	7.448	AX-94906650	5.165	0.0701054	0.0499141	0.244647	0.142438	0.0153542	0.0132607	0.135596	-0.062022	-0.0235326	-0.0210832	0.271168	0.0250305	0.00939664
chr2B	26581424	26581612	189	AX-94508950	AX-94982382	8.67	AX-94696803	5.165	0.023624	-0.0177533	0.344826	-0.00451169	-0.209124	-0.0796991	-0.00181701	-0.0459524	-0.0198828	-0.126329	0.75	0	0
chr2B	26581613	26588825	7213	AX-94906650	AX-95147784	9.226	AX-95257896	5.165	0.015004	-0.00268562	0.365911	0.556299	0.00338648	-0.0588931	0.324138	-0.0554998	-0.0347263	-0.126753	0.251572	0.00949367	0.00441696
chr2B	26588826	26590401	1576	AX-94982382	AX-94620141	9.226	AX-94483531	5.165	0.0284526	0.0256541	0.242949	0.0104243	-0.024414	-0.0429333	0.000406837	-0.0562245	0.0175002	-0.0660964	0.677778	0.00793651	0.015
chr2B	26590402	26717618	127217	AX-94850432	AX-94469670	9.226	AX-94820757	5.165	0.0269671	0.0260357	0.0144934	0.0462317	-0.000898956	0.0619518	-0.0122222	-0.0289984	-0.0652529	-0.0311643	0.860033	0.429591	0.0208372
chr2B	26717619	26844547	126929	AX-94696803	AX-94508950	9.226	AX-94666545	5.165	0.0162177	0.0166982	0.012075	0.100054	0.0424584	0.0728128	0.0251829	-0.0258358	-0.0642246	0.00575485	0.892865	0.461443	0.022402
chr2B	26844548	26856694	12147	AX-95257896	AX-94696803	9.226	AX-94850432	5.715	0.0310769	0.00620439	0.110231	0.120741	0.101146	0.283882	-0.009538	-0.0554293	-0.111358	-0.0853809	0.621637	0.149449	0.009
chr2B	26856695	26986944	130250	AX-94483531	AX-95257896	9.226	AX-94982382	6.924	0.0339624	0.034168	0.00281269	0.146181	0.0486953	0.25613	-0.00560933	-0.0434825	-0.114785	-0.0179471	0.723662	0.311416	0.0232039
chr2B	26986945	26987097	153	AX-94820757	AX-95652890	10.337	AX-94508950	8.133	-0.0175145	0.0103166	-0.061881	0.456122	0.116207	0.516866	-0.0338624	-0.11059	-0.160422	-0.0874649	0	0	0.0666667
chr2B	26987098	28340206	1353109	AX-95080156	AX-94852865	12.561	AX-95080156	9.232	0.0219466	0.0193996	0.0135589	0.0815677	0.0335382	0.147553	0.0100992	-0.0338767	-0.0915166	-0.0149095	0.820884	0.371867	0.0167237
chr2B	28340207	28450079	109873	AX-94882684	AX-94547080	12.561	AX-94882684	9.891	0.0447821	0.0428152	0.0832039	0.220938	0.055703	0.137919	0.0585968	-0.0496211	-0.0712884	-0.0107666	0.588556	0.220093	0.0220886
chr2B	28450080	29031953	581874	AX-94562676	AX-94882684	13.117	AX-94625640	9.891	0.0271698	0.0221661	0.0161935	0.0892061	0.0256644	0.245983	0.00330406	-0.0394792	-0.0964002	-0.0190034	0.82012	0.330718	0.0162149
chr2B	29031954	29032056	103	AX-94625640	AX-95630341	14.339	AX-94534867	9.891	0.0856804	0.0517339	0.252204	-0.0787425	-0.0452858	0.0625148	0.170149	-0.0533619	-0.0304139	-0.0171598	0.75	0	0
chr2B	29032057	29032228	172	AX-94534867	AX-95080156	14.339	AX-94562676	11.21	0.0949962	0.00252812	0.42363	-0.0799234	-0.0359701	0.0642656	0.246814	-0.0700668	-0.018434	0.030775	0.75	0	0
chr2B	29032229	29032687	459	AX-95652833	AX-94562676	14.339	AX-95652833	13.409	0.0949962	0.00252812	0.42363	-0.0799234	-0.0359701	0.0642656	0.246814	-0.0700668	-0.018434	0.030775	0.944444	0	0
chr2B	29032688	29039097	6410	AX-94698075	AX-94625640	14.339	AX-95630341	14.508	0.0517597	0.0337002	0.395019	-0.0261733	-0.0282616	0.0347092	0.560702	-0.0418301	-0.0117647	-0.0468176	0.775641	0.0127714	0.00861378
chr2B	29039098	29174175	135078	AX-94946471	AX-94534867	14.339	AX-94698075	14.508	0.0426081	0.0433077	0.020015	0.148635	0.0829092	0.383436	0.0233476	-0.054436	-0.107854	-0.0397138	0.722165	0.194531	0.0138837
chr2B	29174176	29993245	819070	AX-94852865	AX-95652833	14.339	AX-94946471	15.058	0.0242241	0.0186176	-0.0114247	0.000872247	0.00920246	0.108982	-0.00318918	-0.0251154	-0.0864719	-0.00943414	0.920098	0.42402	0.0140235
chr2B	29993246	30321863	328618	AX-94547080	AX-94698075	14.339	AX-94852865	15.058	0.0234818	0.0224564	0.0358671	0.0560882	0.0341888	0.17339	0.0109287	-0.0382943	-0.0889482	-0.0189685	0.869737	0.391783	0.0161223
chr2B	30321864	30497764	175901	AX-94945766	AX-94946471	14.339	AX-94547080	15.607	0.0317675	0.0288232	0.0166432	0.210401	0.0335452	0.245211	0.0345232	-0.0543729	-0.120162	-0.0176483	0.743871	0.329243	0.0184609
chr2B	30497765	30499389	1625	AX-94911579	AX-94945766	14.895	AX-94911579	16.157	0.0170515	0.019729	0.278675	-0.00978596	-0.000729311	-0.0355992	0.280416	-0.0554431	-0.00932911	-0.14112	0.836957	0	0
chr2B	30499390	31613955	1114566	AX-94694632	AX-94911579	14.895	AX-94396682	16.157	0.0267282	0.0220124	0.00637785	0.0610903	0.0269157	0.191431	0.00309701	-0.0310415	-0.085475	-0.0223546	0.860364	0.36473	0.0155391
chr2B	31613956	31622632	8677	AX-94396682	AX-94694632	14.895	AX-94945766	16.706	0.0376481	0.0470081	0.233089	0.231807	-0.0110638	0.0678846	0.182017	-0.0526176	-0.0647874	-0.0426932	0.508665	0.164018	0.0287983
chr2B	31622633	39205356	7582724	AX-94666545	AX-94396682	14.895	AX-94694632	17.805	0.0217265	0.0172552	-0.00416818	0.0335463	0.0194784	0.155522	-0.00158444	-0.0315057	-0.0885918	-0.0143237	0.889032	0.395837	0.0152668
chr2B	39205357	40905140	1699784	AX-95186189	AX-95186189	20.698	AX-94834979	23.545	0.022781	0.0198291	0.0224177	0.0719725	0.0292315	0.0936983	0.0143633	-0.0309198	-0.0746566	-0.010946	0.843552	0.439542	0.0185537
chr2B	40905141	40905185	45	AX-94652634	AX-94402003	20.698	AX-94933020	24.754	0.0621039	0.00755806	0.274034	-0.0126907	0.0215026	0.182065	0.0667944	-0.00950015	0.0221825	-0.117806	0	0	0
chr2B	40905186	41144256	239071	AX-94402003	AX-94933020	20.698	AX-95186189	25.303	0.0193816	0.0159791	0.0179672	0.0700306	0.0301455	0.183056	0.00482326	-0.0367741	-0.0835447	-0.0145555	0.809421	0.336155	0.0150424
chr2B	41144257	41145411	1155	AX-94834979	AX-95231966	20.698	AX-94652634	25.303	-0.0116502	-0.0411488	0.723634	0.262472	-0.0309519	-0.0471977	0.741106	-0.162025	-0.177031	-0.00916463	0.98374	0.0212766	0.00913242
chr2B	41145412	41146525	1114	AX-94933020	AX-94652634	21.921	AX-94402003	25.303	0.00468885	-0.00495687	0.934724	0.634216	0.0309522	0.00701753	1.04563	-0.162542	-0.184948	-0.00784426	0.916667	0	0.010989
chr2B	41146526	41153600	7075	AX-95231966	AX-94834979	25.371	AX-95231966	25.303	0.0204937	0.0153402	0.0749733	0.442021	0.0325029	0.115805	0.358342	-0.0534343	-0.046508	-0.0514141	0.324308	0.109477	0.0256716
chr2B	41153601	41960630	807030	AX-95003644	AX-94773766	32.077	AX-94773766	28.826	0.0246888	0.0201499	0.0446671	0.0769927	0.0251849	0.0829751	-0.00410547	-0.028472	-0.0778898	0.00345119	0.852608	0.446471	0.0205054
chr2B	41960631	42276971	316341	AX-95146413	AX-95146413	33.189	AX-95003644	29.375	0.0130231	0.0171311	0.0207557	0.065932	0.0136937	0.00383024	0.036612	-0.0339504	-0.0659746	-0.0139867	0.866089	0.496448	0.025516
chr2B	42276972	42277022	51	AX-94717768	AX-94432295	33.189	AX-95146413	29.375	0.0055295	0.071747	0.0541529	-0.0299593	-0.015721	-0.0512237	0.045826	-0.0170399	0.0637212	-0.113038	0	0	0
chr2B	42277023	42281508	4486	AX-94530081	AX-94511280	34.3	AX-94717768	29.375	0.0285167	0.0833125	0.600548	0.0829988	-0.0692302	-0.0131113	0.47382	-0.021324	0.0787877	-0.0928873	0.871622	0.0304878	0.0108173
chr2B	42281509	42795446	513938	AX-94773766	AX-95003644	34.855	AX-94530081	29.375	0.00385115	0.00496918	-0.00263961	-0.0141534	0.0042854	0.0504157	-0.010249	-0.0162268	-0.0677148	-0.0110279	0.935381	0.47388	0.0158325
chr2B	42795447	42954004	158558	AX-94604134	AX-94717768	34.855	AX-94604134	29.375	0.0166881	0.0188722	0.0495725	-0.0025618	0.011092	0.0362316	0.0384125	-0.0187831	-0.0430415	-0.0154206	0.920308	0.4622	0.0170163
chr2B	42954005	42955063	1059	AX-94511280	AX-94530081	34.855	AX-94511280	29.924	0.120334	0.131137	0.45831	-0.032977	0.0436687	0.024231	0.0971113	-0.0552952	0.00659739	-0.0536484	0.4	0	0
chr2B	42955064	44405587	1450524	AX-94432295	AX-94604134	34.855	AX-94432295	31.024	0.0126643	0.014335	-0.00870316	0.0428644	0.0161882	0.0401672	-0.00111929	-0.0276185	-0.0681078	-0.0113192	0.896143	0.47564	0.0180522
chr2B	44405588	47179269	2773682	AX-94653059	AX-94747962	36.523	AX-94653059	34.988	0.0134741	0.0125833	0.017705	0.0746606	0.0188973	0.0765785	0.0165677	-0.0270562	-0.0666643	-0.0129751	0.875459	0.437181	0.0181522
chr2B	47179270	49980608	2801339	AX-94747962	AX-94395539	36.523	AX-94527740	36.197	0.0158074	0.0139324	0.00465959	0.0617247	0.0201024	0.102459	0.00758998	-0.0277296	-0.081165	-0.0079275	0.879097	0.446232	0.0170709
chr2B	49980609	50290425	309817	AX-95076637	AX-94653059	37.078	AX-94747962	36.746	0.0188718	0.0204884	0.000964864	0.105184	0.0121379	0.086573	0.0174381	-0.0251084	-0.069112	-0.0205695	0.846721	0.429271	0.0167014
chr2B	50290426	50290436	11	AX-94656096	AX-95076637	37.078	AX-95076637	36.746	0.0149189	0.023043	0.0480417	0	-0.161141	0.0899686	0.0525884	0.0031906	0.0348732	-0.161141	NA	NA	NA
chr2B	50290437	51930329	1639893	AX-94527740	AX-94656096	37.078	AX-94656096	36.746	0.0155937	0.0136002	-0.00557155	0.0664266	0.0240917	0.15078	-0.00531938	-0.0282148	-0.0873499	-0.0140866	0.860848	0.428273	0.0159051
chr2B	51930330	52351561	421232	AX-95238403	AX-94527740	37.078	AX-95238403	36.746	0.0216678	0.0195263	-0.00674787	0.0877365	0.0301814	0.124685	0.00270939	-0.0285549	-0.0756166	-0.00362515	0.849617	0.435939	0.0159782
chr2B	52351562	52670311	318750	AX-94441862	AX-95238403	37.745	AX-94395539	36.746	0.0189379	0.0131805	0.0146342	0.115191	0.0500521	0.211762	-0.00379518	-0.0397072	-0.08911	-0.00813782	0.801784	0.298078	0.015549
chr2B	52670312	52871546	201235	AX-94395539	AX-94441862	41.083	AX-94643790	37.406	0.0125367	0.0168259	0.0201303	0.103098	0.0301493	0.026329	0.0400123	-0.0394346	-0.0591502	-0.0312644	0.863902	0.540004	0.02938
chr2B	52871547	52907517	35971	AX-94643790	AX-94643790	46.887	AX-94441862	40.266	0.000684984	0.010061	-0.00279017	0.0543621	-0.0188938	0.00728587	0.00223578	-0.0248282	-0.0117807	-0.0430149	0.890148	0.500259	0.0213033
chr3B	1	655306481	655306481	AX-94653790	AX-94475398	0	AX-94475398	0	-0.00384794	-0.00219807	-0.002818	-0.0180742	-0.00282636	-0.0118572	-0.00037021	0.00296146	0.00168614	-0.0110742	0.930566	0.556628	0.0187886
chr3B	655306482	658604190	3297709	AX-94386613	AX-94653790	3.45	AX-95631196	3.081	-0.000887467	0.00201402	-0.00260855	0.00448022	-0.000331921	-0.0248304	-0.00204609	-0.00472226	0.00487646	-0.0132935	0.908489	0.542275	0.0200234
chr3B	658604191	659787939	1183749	AX-94429243	AX-94386613	3.45	AX-94620679	4.18	0.000814662	0.00373419	-0.0109226	0.00330688	-0.00813344	-0.0328564	0.00199091	-0.00682614	0.0111223	-0.0197092	0.913998	0.534748	0.0197547
chr3B	659787940	669427246	9639307	AX-95631196	AX-94429243	3.45	AX-94633883	5.279	0.00120236	0.0058771	4.64e-05	0.00204177	0.00330572	-0.0164985	0.00162042	-0.00978221	0.00203906	-0.0143359	0.909824	0.533361	0.0194925
chr3B	669427247	669427628	382	AX-94848312	AX-95631196	4.561	AX-95632862	7.038	0.0171717	0.0717483	0.798198	0.305566	0.111313	-0.0447755	0.424633	-0.107669	-0.113437	-0.155029	0.4	0	0
chr3B	669427629	669427817	189	AX-94683734	AX-94848312	4.561	AX-94653790	9.347	0.0171717	0.0717483	0.798198	0.305566	0.111313	-0.0447755	0.424633	-0.107669	-0.113437	-0.155029	0.833333	0	0
chr3B	669427818	669428093	276	AX-94620679	AX-94620679	4.561	AX-94386613	9.347	0.0210314	0.0647361	0.676983	0.330696	0.131439	-0.0528394	0.336202	-0.12437	-0.146392	-0.113037	0.973958	0	0.0131579
chr3B	669428094	669444425	16332	AX-95150153	AX-95629895	5.117	AX-94429243	9.347	0.00665321	0.0150528	0.417309	0.324436	0.00405468	-0.0425863	0.291496	-0.0688789	-0.0675224	-0.0675775	0.558212	0.154036	0.0636785
chr3B	669444426	669757164	312739	AX-95629895	AX-95203370	5.117	AX-94848312	9.347	0.00901411	0.0149994	-0.00643693	0.0555978	0.0118031	-0.0201755	0.0265462	-0.0146843	0.0233481	-0.0202603	0.892496	0.544781	0.0249635
chr3B	669757165	669946328	189164	AX-94475398	AX-94561771	5.117	AX-95629895	9.347	0.0107432	0.0253526	0.00183591	0.0362307	0.014073	-0.0245956	0.0165746	-0.00885593	0.0655592	-0.0352826	0.869228	0.573965	0.0209891
chr3B	669946329	669948701	2373	AX-95203370	AX-94976529	5.117	AX-95203370	9.347	0.04225	0.099362	0.798233	-0.00676279	0.0235992	-0.0259725	0.427019	-0.0598427	-0.0331313	-0.0875796	0.942857	0	0.00561798
chr3B	669948702	669948816	115	AX-94561771	AX-94514883	5.117	AX-94561771	9.347	0.0247467	0.0956884	0.575593	0.00364063	0.101151	-0.0299964	0.173668	-0.145566	-0.11622	-0.124077	1	0	0
chr3B	669948817	670527917	579101	AX-94976529	AX-94439583	5.117	AX-94976529	9.347	0.00143512	0.00480865	0.00366855	0.0571463	0.0097744	-0.013748	0.00252979	-0.0171532	-0.0115441	-0.00767393	0.881079	0.494809	0.0191305
chr3B	670527918	671015548	487631	AX-94514883	AX-94405024	5.117	AX-94514883	9.347	-0.00016393	0.00736689	0.00094699	0.0299935	0.00202834	-0.0309767	0.00899924	-0.00699171	0.00114314	-0.013528	0.93706	0.571299	0.0189566
chr3B	671015549	671017204	1656	AX-94439583	AX-94550642	5.117	AX-94439583	9.347	0.043284	0.0204341	0.0623423	0.942411	0.0783878	-0.033374	0.470449	-0.0866162	-0.107584	-0.0374699	0.675214	0	0.00877193
chr3B	671017205	671263994	246790	AX-94405024	AX-94633883	5.117	AX-94550642	9.897	-0.00675658	0.00149157	-0.0201121	-0.024728	0.00686725	-0.0201131	0.0049402	-0.0101072	-0.00678145	-0.00341357	0.942279	0.557263	0.0177161
chr3B	671263995	671750927	486933	AX-94550642	AX-95632862	7.563	AX-94405024	11.106	0.000317785	0.000309669	-0.0150212	0.0167641	0.0038978	-0.0272655	0.000732755	-0.0157293	0.012984	-0.0177625	0.897878	0.51187	0.0196356
chr3B	671750928	672099655	348728	AX-95632862	AX-95150153	8.897	AX-94683734	13.085	-0.000606939	0.00401787	-0.00266064	0.0095629	0.000311753	-0.0240107	-8.99e-05	-0.0227407	0.0147408	-0.0180652	0.880903	0.545761	0.0276004
chr3B	672099656	672099880	225	AX-94633883	AX-94683734	11.789	AX-95150153	18.268	-0.0502736	-0.0169165	0.652689	0.114213	0.126995	-0.0530753	0.192079	-0.181788	-0.263455	-0.0182268	0.881944	0.0119048	0.00757576
chr3B	672099881	821077029	148977149	AX-95248765	AX-94937601	0	AX-94946983	0	0.0148906	0.0147352	0.00141311	0.0387102	0.0165834	0.0822705	0.000574219	-0.0283095	-0.05713	-0.0143816	0.881765	0.442985	0.0172883
chr3B	821077030	821089242	12213	AX-94790051	AX-95652954	0.667	AX-95136479	1.209	0.0485628	0.0659079	0.160047	0.32587	0.0771818	0.00531994	0.288484	-0.0844846	-0.0749824	-0.0517875	0.42616	0.0969424	0.0484585
chr3B	821089243	821089248	6	AX-94927619	AX-94462966	1.333	AX-94835626	2.308	0.0310165	0.0613777	0.374628	0.211731	0.0459055	-0.0404071	0.494184	-0.113985	-0.133236	-0.179323	NA	NA	NA
chr3B	821089249	821695756	606508	AX-94721806	AX-94721806	2	AX-94836248	3.957	0.0377713	0.0357017	-0.0027843	0.0695565	0.0318251	0.189225	0.00390926	-0.0423378	-0.0831347	-0.0223553	0.848035	0.293914	0.0138467
chr3B	821695757	822197260	501504	AX-94583628	AX-94836248	3.111	AX-95652954	5.056	0.0309054	0.0315397	0.0203746	0.0624501	0.0265904	0.0816665	0.0112197	-0.0349038	-0.0623899	-0.019737	0.881696	0.349268	0.0159538
chr3B	822197261	822552953	355693	AX-94836248	AX-95248765	3.667	AX-94462966	5.606	0.0146152	0.01058	0.00337541	0.0541493	0.0243759	0.123103	0.0114435	-0.0240972	-0.0551181	-0.0117988	0.888681	0.337087	0.0139534
chr3B	822552954	822819414	266461	AX-95136479	AX-94790051	3.667	AX-94545393	5.606	0.0314219	0.029762	0.0235025	0.136513	0.0450518	0.1927	0.00380686	-0.0441702	-0.103948	-0.0318897	0.803812	0.324804	0.0182333
chr3B	822819415	822906582	87168	AX-94835626	AX-94927619	3.667	AX-94433970	5.606	0.0264332	0.0279362	0.203346	0.470211	0.085151	0.0664831	0.182104	-0.075434	-0.093694	-0.000569143	0.579238	0.246216	0.0372129
chr3B	822906583	825494529	2587947	AX-94946983	AX-94583628	3.667	AX-94822432	5.606	0.029175	0.0235672	0.00528481	0.0806299	0.0305028	0.237102	0.00627978	-0.0506594	-0.0996302	-0.0167353	0.847377	0.277114	0.0130628
chr3B	825494530	826082774	588245	AX-95652954	AX-95136479	3.667	AX-94990660	5.606	0.0377343	0.0309735	-0.00485295	0.135203	0.0395623	0.276835	-0.00224243	-0.0601858	-0.121866	-0.0182737	0.804302	0.305951	0.0169266
chr3B	826082775	829197911	3115137	AX-94462966	AX-94835626	3.667	AX-94500220	6.155	0.0269325	0.024709	0.00200279	0.0540502	0.0348034	0.170021	0.000530945	-0.0384621	-0.0818533	-0.0123224	0.859458	0.308524	0.0149358
chr3B	829197912	829203543	5632	AX-94545393	AX-94545393	3.667	AX-95248765	8.354	0.0658354	0.0567408	0.364404	0.259551	0.0667426	0.331814	0.51959	-0.142126	-0.205987	-0.0166839	0.716797	0.0853659	0.0219298
chr3B	829203544	829225871	22328	AX-94500220	AX-94500220	3.667	AX-94790051	8.354	0.0301763	0.00916521	0.000309347	0.0321545	0.0857267	0.326623	0.0150802	-0.0557872	-0.101324	-0.0255589	0.726948	0.0780938	0.0110977
chr3B	829225872	829247109	21238	AX-94433970	AX-94433970	3.667	AX-94927619	8.354	0.0324733	0.0307184	0.0276902	0.166067	0.0475164	0.226958	0.0597885	-0.0474272	-0.110962	0.0213417	0.866916	0.2868	0.01344
chr3B	829247110	829263804	16695	AX-94937601	AX-94822432	3.667	AX-94721806	8.354	0.0294316	0.0307312	0.107206	0.143387	0.0583854	0.219097	0.0551047	-0.0706645	-0.1056	-0.0361632	0.521592	0.0821918	0.0326529
chr3B	829263805	829273851	10047	AX-94822432	AX-94990660	3.667	AX-94583628	8.354	0.0558979	0.0806689	0.0367989	0.216972	0.0107968	0.34679	-0.00892482	-0.0671502	-0.130964	-0.0610759	0.354562	0.119007	0.0338983
chr3B	829273852	829286625	12774	AX-94990660	AX-94946983	7.34	AX-94937601	11.987	0.0289007	0.0433872	0.310616	0.45384	0.0868329	0.294672	0.196537	-0.0608725	-0.124539	-0.058176	0.413876	0.0801198	0.0167906
chr3D	1	132604563	132604563	AX-94534357	AX-94477203	0	AX-94534357	0	0.00404074	0.00465773	0.0109631	0.032969	0.0155237	0.0282281	0.0056237	-0.00864095	-0.0188601	-0.0141043	0.888376	0.499342	0.0193501
chr3D	132604564	137485792	4881229	AX-94477203	AX-94534357	1.223	AX-94477203	0	-0.00558588	-0.00211247	0.0117651	-0.00427628	0.00946352	-0.0245456	-0.000706147	0.00201854	0.0133433	-0.0121302	0.922268	0.550996	0.0199047
chr3D	137485793	143146515	5660723	AX-94489137	AX-94489137	3.558	AX-94489137	2.309	-0.00649025	-0.00364763	0.00300743	-0.0130172	0.00104496	-0.0242466	0.00421134	0.00743459	0.0100767	-0.0134085	0.937816	0.561355	0.0188224
chr3D	143146516	151440424	8293909	AX-95008504	AX-95008504	3.558	AX-95008504	2.309	-0.00737444	-0.00579147	-0.00792035	-0.0253532	-0.00669741	-0.0287082	-0.00243552	0.00767261	0.0144447	-0.0127632	0.943963	0.577838	0.0185307
chr3D	151440425	185792429	34352005	AX-94680433	AX-94680433	4.113	AX-94680433	4.068	-0.00666988	-0.00412383	0.00403278	-0.0169363	-0.000588788	-0.0275392	0.00289962	0.00901506	0.0179708	-0.00992999	0.936569	0.566503	0.0192984
chr3D	185792430	260337377	74544948	AX-94977105	AX-94977105	4.113	AX-94977105	5.717	-0.00617938	-0.00654215	-0.0055132	-0.0528323	-0.0115555	-0.0330736	-0.00029959	0.0222713	0.0167716	0.0896184	0.959667	0.593325	0.0182078
chr3D	260337378	276727255	16389878	AX-95137890	AX-95137890	4.113	AX-95137890	5.717	-0.0056781	-0.00374894	-0.00275781	-0.0375772	-0.0075312	-0.0323961	0.00263411	0.0197606	0.0216073	-0.00500273	0.953714	0.590534	0.0195168
chr3D	276727256	303795957	27068702	AX-94720192	AX-94720192	7.005	AX-94720192	6.267	-0.00469017	-0.00183138	-0.0023877	-0.0239109	-0.00467788	-0.0303558	0.000926149	0.0132985	0.0211495	-0.0106777	0.942673	0.579491	0.0197734
chr3D	303795958	331668747	27872790	AX-94681719	AX-94681719	9.897	AX-94681719	6.816	-0.00543589	-0.00250256	-0.00137086	-0.0176653	-0.00345564	-0.0304125	0.00170966	0.0099605	0.0216551	-0.0138425	0.936986	0.578649	0.0201566
chr3D	331668748	378922887	47254140	AX-94942024	AX-94942024	18.424	AX-94919791	11.999	-0.00571933	-0.00222241	0.00345868	-0.0107917	0.00100367	-0.0288018	0.00327393	0.00600632	0.0165657	-0.0126649	0.93069	0.571733	0.0201406
chr3D	378922888	378922930	43	AX-94919791	AX-94919791	18.979	AX-94942024	13.758	0.0162078	-0.0262614	0.563132	1.72933	0.169779	0.0458623	0.594066	-0.262389	-0.335924	0.024558	0	0	0
chr3D	378922931	413676677	34753747	AX-95071096	AX-95071096	22.429	AX-95071096	19.426	-0.00625344	-0.00287228	-0.000346334	-0.00564982	0.0017193	-0.0262073	0.0029556	0.00361153	0.010978	-0.0128693	0.926829	0.566826	0.0202418
chr3D	413676678	424021504	10344827	AX-94734191	AX-94734191	26.102	AX-94734191	19.426	-0.00403964	-0.000336709	0.0179777	0.00165615	0.00445727	-0.0188339	0.0106141	0.00041509	0.0044874	-0.011989	0.919433	0.546008	0.0198245
chr3D	424021505	448494750	24473246	AX-94942415	AX-94942415	34.857	AX-94942415	23.872	-0.00351396	0.000309046	0.0100575	0.0121149	0.00736697	-0.0224504	0.00797851	-0.00165853	0.00895217	-0.00432877	0.910155	0.549139	0.0204423
chr3D	448494751	450294132	1799382	AX-94667914	AX-94667914	37.081	AX-94667914	27.063	-0.00159687	-0.000102918	-0.0115779	-0.0130428	-0.000889227	-0.0198382	-0.00596823	0.00198797	0.0131373	-0.0151996	0.927565	0.570136	0.0193972
chr3D	450294133	564307274	114013142	AX-95010529	AX-94497274	0	AX-94415259	0	0.00257505	0.00578425	0.00842938	0.02547	0.0111675	-0.000626501	0.00548744	-0.00981638	-0.00831999	-0.0115297	0.896071	0.516275	0.0198364
chr3D	564307275	570400211	6092937	AX-94497274	AX-94910107	5.017	AX-95204671	3.633	0.0182779	0.0161901	0.0115977	0.0863476	0.0322643	0.135885	0.0102764	-0.0321014	-0.0809679	-0.0124181	0.854312	0.382583	0.0165658
chr3D	570400212	570839038	438827	AX-94824017	AX-94717581	7.018	AX-94910107	5.062	0.0181624	0.0167993	-0.00379851	0.0954594	0.0235758	0.0854152	0.0019442	-0.0221493	-0.0584149	-0.00625845	0.831413	0.414079	0.0146441
chr3D	570839039	571131999	292961	AX-95204671	AX-94721213	8.351	AX-94824017	5.721	0.0220427	0.0201525	0.00134887	0.0520442	0.03313	0.0886901	-0.00269934	-0.0271427	-0.0649302	-0.0117416	0.883594	0.428558	0.0148898
chr3D	571132000	571174441	42442	AX-94717581	AX-94824017	9.018	AX-94497274	9.023	0.00975649	0.000828484	-0.000524497	0.145881	0.0594069	0.332216	-0.0152202	-0.0575988	-0.116931	-0.0708594	0.676007	0.186079	0.00942905
chr3D	571174442	571230942	56501	AX-94791751	AX-95204671	9.018	AX-94717581	13.651	0.0235223	0.0309996	0.0713203	0.138813	0.0537709	0.233029	0.0405326	-0.0341389	-0.0665058	-0.0233201	0.797749	0.238631	0.0112878
chr3D	571230943	571361611	130669	AX-94910107	AX-94791751	9.018	AX-94791751	16.181	0.00384987	-0.00158148	0.0225603	0.0141065	-0.000387703	0.0379128	0.0269098	-0.0286253	-0.0849205	-0.0113775	0.941751	0.513271	0.0177215
chr3D	571361612	571363950	2339	AX-94415259	AX-94415259	11.91	AX-94721213	16.181	0.0396096	0.0403962	0.19523	0.00191744	0.0169073	0.217719	0.00908557	-0.0042259	-0.0034998	-0.0774434	0.166667	0.0102041	0.00653595
chr3D	571363951	571493665	129715	AX-94721213	AX-95010529	19.866	AX-95010529	20.92	0.0153915	0.00877256	-0.028901	0.0227655	0.0136278	0.129733	-0.00771329	-0.0296175	-0.0830979	-0.0254861	0.907567	0.420324	0.0157838
chr4A	1	626119038	626119038	AX-95159296	AX-94497871	0	AX-94497871	0	-0.00615892	-0.00355304	-0.00324471	-0.0182482	-0.00488563	-0.0226706	-0.000315284	0.00814078	0.0148231	-0.00749776	0.932641	0.572761	0.0192439
chr4A	626119039	626119412	374	AX-94512247	AX-95159296	1.779	AX-94512247	1.209	-0.0641993	-0.0922337	-0.232529	1.36683	0.258563	-0.019853	0.765106	-0.197294	-0.325275	0.00283498	0.571429	0	0.00980392
chr4A	626119413	626280868	161456	AX-94497871	AX-94512247	1.779	AX-94597268	1.209	-0.0013935	0.00691719	-0.0214814	0.154616	0.0293287	0.063492	0.0372955	-0.0368408	-0.0848163	0.0005468	0.823821	0.411442	0.0216866
chr4A	626280869	626339684	58816	AX-95131353	AX-94597268	1.779	AX-94693167	1.759	0.0378685	0.0374044	0.228905	0.148234	0.0528001	0.0910299	0.247326	-0.0768808	-0.082785	-0.00970863	0.778962	0.28578	0.0266015
chr4A	626339685	632863930	6524246	AX-94767736	AX-94693167	1.779	AX-95159296	2.308	0.00994324	0.012074	0.0135467	0.0665205	0.0214813	0.0434684	0.0117218	-0.0250068	-0.0468381	-0.0112641	0.861168	0.444734	0.0187681
chr4A	632863931	638241012	5377082	AX-94399384	AX-95131353	2.334	AX-95131353	2.308	0.00900724	0.0109991	0.00234904	0.0232982	0.0109255	0.036286	-0.000569597	-0.0206677	-0.0505607	-0.0103231	0.89681	0.468364	0.0165641
chr4A	638241013	641504362	3263350	AX-95652024	AX-94767736	7.015	AX-94399384	8.159	0.00882185	0.0103225	-0.00459076	0.0369879	0.0119332	0.0356472	-0.00198307	-0.0224783	-0.0511797	-0.0116467	0.87926	0.453798	0.0171026
chr4A	641504363	679983048	38478686	AX-94597268	AX-94399384	8.126	AX-94767736	9.258	0.0161664	0.015096	0.000542723	0.0389457	0.0183465	0.0984276	0.00110786	-0.0298088	-0.0768044	-0.0133687	0.878474	0.430638	0.0166973
chr4A	679983049	679983415	367	AX-94693167	AX-94999060	10.016	AX-94999060	11.678	0.0469905	0.119603	0.467915	-0.0131277	0.00831562	-0.00174624	0.387911	-0.0373863	-0.0383882	-0.00323969	0.833333	0	0
chr4A	679983416	684968665	4985250	AX-94999060	AX-95652024	14.136	AX-95652024	12.337	0.011479	0.0138862	0.0266075	0.0557666	0.014977	0.0123354	0.0139534	-0.0258915	-0.0314482	-0.00303194	0.863991	0.47017	0.0189921
chr4A	684968666	713351841	28383176	AX-94775503	AX-94775503	0	AX-94775503	0	0.0222406	0.0194048	0.00230902	0.0592956	0.0268142	0.164474	0.00206803	-0.0381289	-0.0849933	-0.0167288	0.857902	0.378502	0.0157298
chr4A	713351842	721412761	8060920	AX-95105751	AX-95105751	3.562	AX-95105751	7.192	0.0274516	0.0232093	-0.00530791	0.0665868	0.0320137	0.22595	0.00156522	-0.0432863	-0.0876395	-0.0173672	0.843048	0.306537	0.0141219
chr4A	721412762	723516286	2103525	AX-95199681	AX-95199681	10.521	AX-95199681	20.58	0.0268973	0.0239613	-0.00751187	0.0251278	0.0142192	0.178829	-0.00277842	-0.0422403	-0.0868561	-0.0222839	0.885954	0.337909	0.0134434
chr4A	723516287	723516355	69	AX-94877844	AX-94877844	10.521	AX-94877844	20.58	0.0272482	-0.00962065	-0.179323	0.0616645	-0.0400141	-0.030978	0.0660965	-0.0653405	-0.0397195	0.0560418	0	0	0
chr4A	723516356	726214864	2698509	AX-95153315	AX-94440599	0	AX-95153315	0	0.0287474	0.0252759	0.00723352	0.0567405	0.021307	0.15722	0.00505263	-0.0413129	-0.0847063	-0.0200028	0.872012	0.363775	0.0153965
chr4A	726214865	726447449	232585	AX-94950716	AX-94926121	8.183	AX-94950716	2.75	0.027448	0.0263124	0.114384	0.197255	0.0881172	0.310286	0.0365022	-0.0395683	-0.0909188	-0.00685584	0.745028	0.268314	0.0170754
chr4A	726447450	732004942	5557493	AX-94614785	AX-94591428	10.184	AX-94614785	8.378	0.0274664	0.0213813	-0.000224012	0.0752546	0.0292784	0.226639	-8.65e-06	-0.0463763	-0.0999806	-0.0182397	0.860083	0.32036	0.0139959
chr4A	732004943	733697168	1692226	AX-94507005	AX-94614785	11.518	AX-94507005	10.027	0.0277573	0.0235431	-0.00806474	0.0880656	0.021123	0.171178	0.00873469	-0.0445313	-0.0899927	-0.0211214	0.857033	0.299344	0.0155546
chr4A	733697169	733706222	9054	AX-94645442	AX-94507005	11.518	AX-94645442	11.236	0.0229232	0.0146223	0.204133	0.864325	0.0561753	-0.00270107	0.616645	-0.130585	-0.189072	-0.0768446	0.650588	0.425021	0.101866
chr4A	733706223	733870890	164668	AX-95217431	AX-95217431	11.518	AX-94606099	12.555	0.0373187	0.031779	0.0615971	0.143646	0.0258117	0.277389	0.0300267	-0.0459954	-0.0811917	-0.0378092	0.789658	0.209663	0.0118373
chr4A	733870891	734734793	863903	AX-94926121	AX-94505267	11.518	AX-94416122	12.555	0.0250646	0.0211438	0.0137263	0.060318	0.0237675	0.160821	0.0134515	-0.046548	-0.092951	-0.0195565	0.872679	0.331132	0.0141642
chr4A	734734794	735168057	433264	AX-94505267	AX-94512484	11.518	AX-94926121	13.874	0.0354719	0.0243799	-0.0174369	0.0405522	0.0335999	0.246688	-0.00401771	-0.0407429	-0.0796217	-0.0262951	0.857303	0.27334	0.0112068
chr4A	735168058	735365186	197129	AX-94440599	AX-94470747	11.518	AX-94505267	13.874	0.0254577	0.0277038	0.0298916	0.072239	0.0277319	0.160315	-0.00332253	-0.0306297	-0.0576217	-0.0180792	0.831655	0.26304	0.0131984
chr4A	735365187	735484741	119555	AX-94512484	AX-94694992	11.518	AX-94512484	13.874	0.0234737	0.0290106	0.0464697	0.0603872	0.000635548	0.0597319	-0.0017016	-0.0345055	-0.0646594	-0.0200553	0.910511	0.358136	0.0144822
chr4A	735484742	736900260	1415519	AX-94606099	AX-94589468	11.518	AX-94694992	13.874	0.0305313	0.0246603	-0.00677302	0.0346177	0.0302543	0.257165	-0.0036413	-0.0440503	-0.0887314	-0.0243097	0.866913	0.26371	0.0132899
chr4A	736900261	737299333	399073	AX-94470747	AX-94926827	11.518	AX-94589468	13.874	0.0307616	0.0278565	0.0288301	0.100872	0.0444368	0.234715	0.0210971	-0.0526373	-0.104638	-0.0254916	0.811385	0.283366	0.0234065
chr4A	737299334	737307904	8571	AX-94694992	AX-94750815	11.518	AX-94469149	13.874	0.0770103	0.0621986	0.0140482	0.262254	0.13776	0.474735	0.00722553	-0.0776378	-0.127175	-0.0410831	0.537149	0.198155	0.0511583
chr4A	737307905	737412608	104704	AX-94589468	AX-94469149	11.518	AX-94689733	13.874	0.0342535	0.0279207	0.171963	0.293748	0.046325	0.233865	0.143191	-0.0554745	-0.0918649	-0.0366533	0.756222	0.215871	0.0266698
chr4A	737412609	737504383	91775	AX-94926827	AX-94689733	11.518	AX-94440599	16.514	0.0391596	0.0470717	0.0329989	0.244202	0.0783972	0.216226	0.123935	-0.0657852	-0.102445	-0.0470082	0.673105	0.24165	0.0350673
chr4A	737504384	737534077	29694	AX-94750815	AX-95249633	11.518	AX-95217431	19.816	0.0427038	0.0358215	0.0537157	0.0745288	-0.00371969	0.187024	0.00207377	-0.053721	-0.0822681	-0.0190515	0.895679	0.259253	0.0113179
chr4A	737534078	737534308	231	AX-94469149	AX-95207913	11.518	AX-95207913	20.365	0.0652062	0.0280685	0.242948	1.07458	0.157425	0.775331	0.0225706	-0.0565326	-0.193551	0.157104	0.0238095	0	0
chr4A	737534309	738711731	1177423	AX-94416122	AX-95231129	11.518	AX-95231129	20.365	0.0224981	0.0172631	-0.00488339	0.0817398	0.0313589	0.188308	-0.00387648	-0.0450723	-0.101562	-0.0160731	0.846099	0.329402	0.0157866
chr4A	738711732	738732296	20565	AX-94689733	AX-95150738	11.518	AX-95150738	20.365	0.0690389	0.0606869	0.167488	0.377859	0.0811375	0.0662225	0.0620942	-0.0951945	-0.0920865	-0.0291417	0.533806	0.172935	0.0503724
chr4A	738732297	738749579	17283	AX-94591428	AX-95652066	11.518	AX-95652066	20.365	0.0515442	0.0376633	0.292589	0.311347	0.0243906	0.000981886	0.231644	-0.0797413	-0.0580348	-0.0720798	0.690172	0.110631	0.00990589
chr4A	738749580	738815339	65760	AX-94651591	AX-94619716	11.518	AX-94619716	20.365	0.0464308	0.0383634	0.0507601	0.302807	0.0683206	0.0735833	0.13769	-0.0568254	-0.0740223	-0.0271659	0.51042	0.166289	0.0251705
chr4A	738815340	738887802	72463	AX-95249633	AX-94491796	11.518	AX-94491796	20.365	0.0420681	0.0472452	-0.0139819	0.150906	0.055992	0.110043	0.00233885	-0.047956	-0.0753304	-0.0507834	0.706872	0.214704	0.0210742
chr4A	738887803	739418644	530842	AX-95207913	AX-95006652	11.518	AX-95006652	20.365	0.0270942	0.0266273	0.0246675	0.0934058	0.043883	0.083685	0.00148596	-0.0542672	-0.0873407	-0.0172422	0.815109	0.354286	0.0237091
chr4A	739418645	739524511	105867	AX-95231129	AX-94555122	11.518	AX-94555122	20.365	0.0246241	0.0288234	0.0241517	0.087835	0.0426796	0.0563024	0.0156173	-0.0627203	-0.0849701	-0.00688993	0.84748	0.369478	0.0332798
chr4A	739524512	739525500	989	AX-95150738	AX-94494989	12.185	AX-94470747	20.915	-0.0125235	-0.00848225	0.786	0.161471	-0.00595394	-0.0362158	0.104592	-0.15243	-0.126882	-0.0447502	1	0.0242424	0.00884956
chr4A	739525501	739525527	27	AX-95652066	AX-95175098	13.407	AX-94750815	20.915	-0.0442385	-0.0404385	0.658724	0.296973	0.0519407	-0.0155749	0.0969916	-0.244541	-0.250629	-0.0121917	NA	NA	NA
chr4A	739525528	739762966	237439	AX-94619716	AX-94645442	14.63	AX-95249633	20.915	0.033799	0.0300343	0.059299	0.149681	0.0415095	0.131667	0.029074	-0.0417709	-0.0684818	-0.0266109	0.799557	0.27325	0.0151464
chr4A	739762967	740146411	383445	AX-94494989	AX-94606099	15.296	AX-94494989	20.915	0.0376083	0.0273356	0.0272975	0.145529	0.0516649	0.226994	0.00600674	-0.0474735	-0.0812737	-0.0261991	0.764116	0.233055	0.0229844
chr4A	740146412	740626475	480064	AX-95175098	AX-94651591	16.853	AX-95175098	20.915	0.0301609	0.0203816	0.0265754	0.0885047	0.0401831	0.207265	-0.00542538	-0.0378475	-0.072001	-0.0243854	0.782477	0.236138	0.0158079
chr4A	740626476	740884284	257809	AX-94491796	AX-94416122	21.085	AX-94926827	21.464	0.0255308	0.0214165	-0.00380167	0.125164	0.0339665	0.169252	0.00161378	-0.0428811	-0.109905	-0.0176514	0.874268	0.354438	0.0168856
chr4A	740884285	742001925	1117641	AX-95006652	AX-95153315	25.317	AX-94591428	23.884	0.0252211	0.016906	0.00537949	0.0970047	0.0346696	0.227099	-0.0011778	-0.0448807	-0.0936958	-0.0158117	0.823929	0.282054	0.0148371
chr4A	742001926	742002004	79	AX-94555122	AX-94950716	28.209	AX-94651591	29.178	0.0612625	0.0117568	0.489012	0.0391139	0.0216367	0.111473	0.00854521	-0.0551701	-0.0703496	-0.0568411	0.625	0	0
chr5A	1	607681540	607681540	AX-94654340	AX-94581141	0	AX-94654340	0	-0.00259768	-0.000309535	-0.000862173	-0.00757409	-0.000741243	-0.0152444	0.000255354	0.0033466	0.00857687	-0.00934799	0.922894	0.555226	0.019177
chr5A	607681541	607962238	280698	AX-94511487	AX-95257149	2.001	AX-94511487	0	0.0112664	0.0169335	0.00610031	0.051527	0.0221429	0.00926475	0.026528	-0.0188979	-0.0226938	-0.0160101	0.884336	0.461828	0.0224059
chr5A	607962239	608338496	376258	AX-95152679	AX-95115670	2.779	AX-95152679	0	0.00329908	0.00746191	0.0193996	0.00328393	0.0246082	0.00130536	-0.00805383	-0.0112099	-0.0205341	-0.01086	0.91404	0.498045	0.0161009
chr5A	608338497	608338504	8	AX-94725002	AX-94799858	4.224	AX-94725002	0	-0.0212169	-0.0644278	0.194564	0.00568647	-0.0579682	-0.0838101	0.478557	-0.0125854	0.069049	-0.197277	NA	NA	NA
chr5A	608338505	608339601	1097	AX-95206273	AX-94654340	4.779	AX-95206273	0	0.00801303	-0.0127941	0.139213	-0.000290928	-0.0248787	-0.0475148	0.373858	-0.00471857	0.104268	-0.164187	0.5	0	0
chr5A	608339602	608624539	284938	AX-94934730	AX-94511487	4.779	AX-94934730	0	0.00653752	0.00831861	0.0214356	0.0800796	0.0326668	0.041955	0.0187153	-0.0246782	-0.0423873	-0.0234728	0.802406	0.432599	0.0226687
chr5A	608624540	613011972	4387433	AX-94437035	AX-95152679	4.779	AX-94437035	3.965	0.00336191	0.00718014	0.0123588	0.0371037	0.00621234	-0.0118653	0.0111838	-0.0139695	-0.00716062	-0.0118773	0.886649	0.503891	0.0192893
chr5A	613011973	613585552	573580	AX-94399337	AX-94725002	4.779	AX-94581141	5.613	-0.000315154	0.00594201	0.0102347	0.0659366	0.0126647	-0.0101083	0.0210103	-0.0180937	-0.0284314	-0.00391305	0.853049	0.47387	0.0196666
chr5A	613585553	614364957	779405	AX-94452500	AX-95206273	4.779	AX-95115670	7.703	0.00953603	0.015369	0.000842152	0.0350022	0.0100337	0.00434449	0.0033237	-0.0121156	-0.015837	-0.0177299	0.898179	0.517671	0.0191861
chr5A	614364958	615186380	821423	AX-94799858	AX-94934730	4.779	AX-94399337	8.362	0.00249031	0.00366865	-0.00436485	0.0426836	0.0164246	0.0687053	-0.00308056	-0.013771	-0.057752	-0.0062126	0.911281	0.485782	0.0156053
chr5A	615186381	615305698	119318	AX-95108414	AX-94437035	4.779	AX-94452500	8.362	-0.0147777	-0.00894146	0.0217198	0.0774544	0.00826528	-0.0231248	0.0551629	-0.0159317	-0.064195	0.0253644	0.928229	0.554985	0.0220453
chr5A	615305699	615864169	558471	AX-95629610	AX-94399337	4.779	AX-94799858	8.362	-0.00732959	-0.00530478	0.00103179	-0.00537874	-0.000608327	-0.0259516	0.00693831	-0.00305586	-0.0208931	-0.000661708	0.945383	0.543077	0.015654
chr5A	615864170	616549217	685048	AX-94441589	AX-94452500	4.779	AX-95108414	8.362	0.00710944	0.0104541	0.00741432	0.0421155	0.0177115	0.0222151	-0.0068117	-0.0160684	-0.0265453	-0.00587352	0.869366	0.480343	0.0195301
chr5A	616549218	616879109	329892	AX-94609037	AX-95108414	4.779	AX-95629610	8.362	0.00588332	0.0111633	-0.0257376	0.0333637	0.0221355	-0.00212801	-0.0111913	-0.0175756	-0.0155365	-0.0118332	0.894357	0.461382	0.0161528
chr5A	616879110	617352232	473123	AX-94431696	AX-95629610	4.779	AX-94441589	8.362	0.00654907	0.012444	0.00752018	0.117424	0.0123579	-0.022301	0.012038	-0.0259782	0.00420045	-0.0210315	0.802458	0.4336	0.0228881
chr5A	617352233	617356879	4647	AX-94665654	AX-94441589	4.779	AX-94609037	8.362	0.0257707	0.0391946	0.660068	-0.00942967	-0.0797417	-0.0439164	0.347707	-0.0298939	-0.0161366	-0.129486	0.467925	0.00384615	0
chr5A	617356880	617955006	598127	AX-94548048	AX-94431696	4.779	AX-94431696	8.362	-0.00171991	0.00116262	-0.0102328	-0.00772667	0.00280644	-0.019558	-0.00487701	-0.00949174	-0.0225021	-0.017825	0.929028	0.538148	0.0177429
chr5A	617955007	618602863	647857	AX-95115670	AX-94665654	4.779	AX-94665654	8.362	0.00740844	0.0110883	0.000666574	0.00470544	0.0138135	0.0207612	-0.0103647	-0.0121879	-0.026481	-0.0107118	0.895053	0.474852	0.0167831
chr5A	618602864	618957615	354752	AX-94581141	AX-94548048	4.779	AX-94548048	8.362	0.0123062	0.0159903	-0.00300118	0.0516573	0.0150201	0.0280976	-0.00147323	-0.0182674	-0.0252062	-0.0216439	0.85644	0.441627	0.0174739
chr5A	618957616	618964273	6658	AX-95241084	AX-95241084	4.779	AX-95241084	8.362	0.0228706	0.044459	0.180889	0.202456	0.000101493	-0.0419118	0.152382	-0.0385496	0.028748	-0.0296932	0.651899	0.152581	0.0334852
chr5A	618964274	619092984	128711	AX-94987657	AX-94987657	4.779	AX-94987657	8.362	0.0111792	0.0197976	-0.01059	0.0591626	0.00609463	-0.024202	0.039364	-0.0174181	0.00436274	-0.0210193	0.876852	0.532313	0.0195634
chr5A	619092985	619682313	589329	AX-94763692	AX-94763692	4.779	AX-94763692	8.362	0.0145003	0.0160812	0.00718206	0.0489369	0.0118784	0.0139052	0.00992159	-0.0180234	-0.000116729	-0.0247208	0.829834	0.451919	0.0189259
chr5A	619682314	619684848	2535	AX-95235420	AX-95235420	4.779	AX-95235420	8.362	0.0109162	0.0187616	0.2409	0.389482	0.0742869	-0.0268162	0.0892447	-0.160686	-0.197665	0.0101548	0.011236	0.00735294	0
chr5A	619684849	619685320	472	AX-95132498	AX-95132498	4.779	AX-95132498	8.362	0.0252997	0.0235938	0.729706	0.0322931	-0.069837	-0.0523268	0.189876	-0.128446	-0.14135	-0.122196	0.75	0	0.0294118
chr5A	619685321	619778700	93380	AX-95257149	AX-94609037	5.335	AX-95257149	9.571	0.011965	0.0140094	0.104809	0.268185	0.0270254	-0.0239228	0.123043	-0.0436859	0.000704266	-0.0412909	0.75469	0.451813	0.0231971
chr5A	619778701	676592388	56813688	AX-94995722	AX-95075446	0	AX-94995722	0	0.00846175	0.0124601	0.00805093	0.0479412	0.0108748	0.00291969	0.00665577	-0.0174411	-0.0161544	-0.012843	0.873251	0.492073	0.0199752
chr5A	676592389	676592638	250	AX-95070874	AX-94712311	1.778	AX-95070874	0	0.0171717	-0.0371892	0.798198	0.0307039	0.070199	-0.00982111	0.461453	-0.0616205	-1.3e-06	-0.155029	NA	NA	NA
chr5A	676592639	676593010	372	AX-94857628	AX-94506352	2.334	AX-94857628	0	-0.0142826	-0.00974769	0.670871	0.132727	0.125327	-0.0175032	0.302064	-0.135047	-0.114867	-0.0783456	0.35	0.01	0
chr5A	676593011	677130648	537638	AX-94428612	AX-95199834	2.334	AX-94428612	1.099	0.011272	0.0145762	0.00279931	0.095191	0.0191103	0.0384286	0.000342162	-0.0261489	-0.0242845	-0.0234126	0.800909	0.435819	0.0196252
chr5A	677130649	677845164	714516	AX-94629896	AX-94995722	3.445	AX-94629896	1.649	0.0114938	0.0177931	-0.000706361	0.0672308	0.00481218	0.00723553	0.0107106	-0.0222827	-0.0275559	-0.0103347	0.866435	0.513559	0.0214403
chr5A	677845165	677948955	103791	AX-94491172	AX-95070874	3.445	AX-94491172	1.649	0.00460269	0.00913147	0.108236	0.131594	0.0593849	-0.00711536	0.0461636	-0.0225641	-0.0370253	0.00244873	0.880793	0.507788	0.0248866
chr5A	677948956	678229372	280417	AX-94785956	AX-94857628	3.445	AX-94785956	1.649	0.0099786	0.0130959	-0.00443811	0.131422	0.0279207	0.0046044	0.0193865	-0.0256669	-0.0244387	0.000301499	0.813493	0.447342	0.023246
chr5A	678229373	678229450	78	AX-94452971	AX-94428612	4.001	AX-94452971	1.649	0.0548582	0.0476462	-0.136538	0.131739	0.129804	-0.0753576	-0.0535124	-0.0705396	-0.136543	-0.0537423	NA	0	0
chr5A	678229451	678229486	36	AX-95629936	AX-94629896	4.001	AX-95629936	1.649	0.0548582	0.0476462	-0.136538	0.131739	0.129804	-0.0753576	-0.0535124	-0.0705396	-0.136543	-0.0537423	0	NA	0
chr5A	678229487	679137143	907657	AX-94431840	AX-94491172	4.001	AX-94409720	3.518	0.0162706	0.0183919	0.0276764	0.0468415	0.0126014	0.00392671	-0.00125993	-0.0204177	-0.0220265	-0.00925465	0.867066	0.475674	0.0202884
chr5A	679137144	679137754	611	AX-95152180	AX-94785956	4.001	AX-94431840	4.727	-0.0208822	-0.0750563	0.514337	0.185453	0.0810091	-0.088003	0.0122876	-0.0934795	-0.0119638	-0.102537	0	0	0
chr5A	679137755	679137981	227	AX-94451660	AX-94452971	4.001	AX-95152180	4.727	-0.0208822	-0.0750563	0.514337	0.185453	0.0810091	-0.088003	0.0122876	-0.0934795	-0.0119638	-0.102537	0	0	0
chr5A	679137982	679491512	353531	AX-94409720	AX-95629936	4.001	AX-94451660	4.727	0.00708105	0.012084	0.0337123	0.0183724	0.0289832	0.000373897	-0.00850974	-0.023821	-0.0221654	-0.0108927	0.88219	0.494889	0.0203904
chr5A	679491513	679660742	169230	AX-95075446	AX-94431840	4.001	AX-95075446	4.727	0.0215728	0.0243861	0.0167556	0.0581357	-0.00669086	-0.0265764	0.0485372	-0.0236175	0.00608557	-0.0304048	0.888115	0.510973	0.0206175
chr5A	679660743	679740153	79411	AX-94506352	AX-95152180	4.001	AX-94506352	4.727	0.0244306	0.0228413	0.0763612	0.146488	-0.0107005	-0.000722354	0.0472869	-0.033304	-0.0167372	-0.0250993	0.666356	0.415811	0.0205307
chr5A	679740154	679757426	17273	AX-95199834	AX-94451660	4.001	AX-95199834	4.727	0.0436038	0.0416364	0.17368	0.298445	0.0465584	0.0221654	0.0308647	-0.0660987	-0.086577	-0.0683911	0.569706	0.312025	0.0471233
chr5A	679757427	680661763	904337	AX-94712311	AX-94409720	4.001	AX-94712311	7.036	0.0223195	0.0230607	0.0212055	0.0916156	0.0285844	0.0966079	0.00905858	-0.0326847	-0.0599905	-0.0214062	0.81385	0.406109	0.021848
chr5A	680661764	680742522	80759	AX-95243060	AX-95243060	5.112	AX-95243060	7.036	0.0308753	0.0279032	0.108619	0.259988	0.0978859	0.256308	-5.82e-06	-0.0468184	-0.0985081	-0.00523934	0.579669	0.113224	0.0148602
chr5A	680742523	680880090	137568	AX-94502901	AX-94502901	6.334	AX-94502901	8.135	0.00661805	0.0119738	0.128451	0.137518	0.075092	0.0523724	-0.00473775	-0.0296452	-0.0436293	-0.0159187	0.737348	0.312126	0.016585
chr5A	680880091	681487104	607014	AX-94958973	AX-95230303	7.557	AX-94958973	9.894	0.0129629	0.0169707	0.0499716	0.0820668	0.0173631	0.0303943	0.043552	-0.0328987	-0.0462957	-0.0130332	0.810515	0.381752	0.0194466
chr5A	681487105	682898350	1411246	AX-94411662	AX-94411662	8.224	AX-94411662	9.894	0.00935159	0.015033	-0.0150398	-0.0126632	0.00049042	-0.00646315	-0.013424	-0.0116672	-0.0224215	-0.0116988	0.930747	0.508318	0.0160067
chr5A	682898351	682904281	5931	AX-94870774	AX-94439887	8.224	AX-94870774	9.894	-0.0220318	-0.0133871	0.0703767	0.0368568	0.0408838	0.169325	-0.0311689	-0.0563858	-0.17667	-0.0272046	0.854889	0.250891	0.00910442
chr5A	682904282	682934672	30391	AX-94439887	AX-94870774	8.89	AX-94439887	9.894	0.0305823	0.0500731	0.099548	0.193693	0.064248	0.0730267	0.160366	-0.0267281	-0.0433113	-0.038829	0.626596	0.272219	0.0256041
chr5A	682934673	685543181	2608509	AX-95230303	AX-94958973	10.224	AX-95230303	9.894	0.00913443	0.0133712	0.00135977	0.0457253	0.00899624	-0.00143153	-0.000681096	-0.0155889	-0.0278037	-0.00775167	0.900999	0.494293	0.0179045
chr5B	1	535359886	535359886	AX-95106649	AX-94881791	0	AX-94881791	0	-0.00469524	-0.00279469	-0.00130701	-0.0145694	-0.00151675	-0.0127091	0.000686646	0.00291297	5.56e-06	-0.00683515	0.92786	0.551763	0.0190518
chr5B	535359887	536046967	687081	AX-94388286	AX-94546698	9.73	AX-95120126	1.759	0.00585987	0.00762659	-0.0204194	0.0350391	0.00519247	0.0253268	-0.00523459	-0.0128157	-0.0518612	-0.0236183	0.913042	0.525425	0.0193783
chr5B	536046968	536054682	7715	AX-94546698	AX-95106649	10.286	AX-95016149	1.759	0.0159894	0.00614937	0.362397	0.4445	-0.00795769	-0.0393302	0.529321	-0.0501122	-0.0532526	-0.0653613	0.692982	0.0142379	0.0180723
chr5B	536054683	536229082	174400	AX-95120126	AX-94388286	10.286	AX-94743097	1.759	0.0166615	0.0169646	-0.0111942	0.0151008	-0.00967556	-0.0254673	-0.00501175	-0.0132766	0.0098775	-0.00992431	0.92719	0.5382	0.020166
chr5B	536229083	537887754	1658672	AX-95016149	AX-95120126	11.07	AX-95209196	1.759	0.00943909	0.0119915	0.00348377	0.0553216	0.0109331	0.0107222	0.0126536	-0.0187897	-0.0425591	-0.0190461	0.877081	0.497974	0.0202627
chr5B	537887755	539293713	1405959	AX-94743097	AX-95016149	11.07	AX-94873337	1.759	0.00951275	0.012693	0.00656436	0.0458331	0.0132587	0.0294534	0.0122564	-0.0187314	-0.0347745	-0.0144247	0.860836	0.498682	0.0209462
chr5B	539293714	539293731	18	AX-95001598	AX-95209196	12.181	AX-94523513	1.759	-0.0191206	0.0956884	0.429873	0.82841	0.142265	0.0336357	1.13496	-0.130499	-0.164239	-0.0412814	NA	0	0
chr5B	539293732	539460483	166752	AX-95209196	AX-95001598	12.181	AX-94397580	1.759	0.00803931	0.0103055	0.0452239	0.0458898	-0.00901971	-0.0031672	0.0380887	-0.021253	-0.0264761	-0.0172061	0.90745	0.491224	0.0162533
chr5B	539460484	539472623	12140	AX-94881791	AX-94743097	12.181	AX-95106649	2.308	0.039841	0.0477073	0.418993	0.349508	0.0297508	-0.0155847	0.497277	-0.060472	-0.0519818	-0.0590078	0.317633	0.00598291	0.00351124
chr5B	539472624	541529022	2056399	AX-94873337	AX-94397580	15.743	AX-94388286	2.308	0.00333788	0.00581867	-0.00266171	0.0301749	0.00653185	0.016268	0.00221363	-0.0128426	-0.0327562	-0.0131897	0.900831	0.49212	0.0170298
chr5B	541529023	543297774	1768752	AX-94523513	AX-94873337	16.965	AX-94546698	2.308	0.00229472	0.00473781	0.00645983	0.0399922	0.00562409	0.00433714	0.0145188	-0.0162148	-0.0315693	-0.0091673	0.8952	0.507307	0.0197808
chr5B	543297775	543610406	312632	AX-94397580	AX-94523513	16.965	AX-95001598	3.408	-0.000397127	-0.00261894	-0.016427	-0.0284885	-0.00489161	-0.0253948	-0.00845207	-0.00366577	-0.0397556	-0.00274522	0.958853	0.552723	0.0164795
chr5B	543610407	544608954	998548	AX-95258242	AX-95258242	20.527	AX-95258242	4.507	0.00654749	0.0121892	0.0144614	0.0309592	0.00927398	0.000368008	0.00965458	-0.0175108	-0.0288828	-0.0150404	0.886387	0.485952	0.0176825
chr5B	544608955	584127473	39518519	AX-95151783	AX-95151783	0	AX-95151783	0	0.0048569	0.00849676	0.00491878	0.0313935	0.00883693	0.0149655	0.00608543	-0.0158775	-0.0282225	-0.012584	0.891275	0.500629	0.0193181
chr5B	584127474	585001135	873662	AX-94571091	AX-94571091	1.222	AX-94571091	0.549	0.00435363	0.00849682	0.00715784	0.0279369	0.0109951	-0.00676491	0.00116112	-0.015854	-0.0160414	-0.0165288	0.881945	0.525891	0.0198224
chr5B	585001136	585009132	7997	AX-94843616	AX-94843616	1.222	AX-94843616	0.549	0.0251191	0.0483734	0.564047	0.363869	-0.05659	-0.0381877	0.362297	-0.0489196	0.0444434	-0.0681454	0.5189	0.00675676	0.0040404
chr5B	585009133	585753543	744411	AX-94906933	AX-94906933	1.222	AX-94906933	1.099	0.012053	0.016053	-0.0184731	0.00919193	0.0078995	0.0135858	-0.00605575	-0.0167141	-0.0222185	-0.0226871	0.888686	0.492173	0.0174221
chr5B	585753544	585753786	243	AX-95154188	AX-95154188	1.222	AX-95154188	1.099	0.0145688	0.0682011	0.0788619	1.12485	0.175996	-0.00725808	0.65951	-0.16447	-0.168135	-0.130321	0	0.0833333	0
chr5B	585753787	585834839	81053	AX-95000138	AX-95000138	1.222	AX-95000138	1.099	0.0133454	0.0265049	0.00355702	0.119612	0.0416456	0.0166789	0.0200116	-0.0342879	-0.0315301	-0.0258993	0.736772	0.427206	0.0217
chr5B	585834840	586712982	878143	AX-95097894	AX-95097894	1.222	AX-95097894	1.099	0.00968313	0.0122309	-0.0134692	0.0382143	0.00398843	0.0179575	-0.00836696	-0.0156775	-0.0286263	-0.013246	0.889139	0.494207	0.0173155
chr5B	586712983	587127054	414072	AX-95108292	AX-95108292	2.445	AX-95108292	1.648	0.00778336	0.00973448	0.0133273	0.121928	0.0231998	-0.0076102	0.0334767	-0.0296034	-0.027329	-0.0125909	0.801343	0.484876	0.027866
chr5B	587127055	587343114	216060	AX-94646656	AX-94646656	2.445	AX-94646656	2.747	-0.000799614	0.00334181	-0.0148571	0.0494156	-0.00898366	-0.0361303	0.0142032	-0.0159272	-0.0228628	-0.0215506	0.904129	0.587404	0.024625
chr5B	587343115	587344344	1230	AX-95250945	AX-95250945	2.445	AX-95250945	2.747	-0.0171854	-0.0325721	0.576041	0.297117	0.0750253	-0.0398425	0.297269	-0.17075	-0.218082	-0.0688403	0.818565	0	0.00392157
chr5B	587344345	588682340	1337996	AX-95155637	AX-95155637	3.556	AX-94451289	5.057	0.00357893	0.00592391	0.0151605	0.0430444	0.00913731	-0.0125656	0.0156218	-0.0136499	-0.0267575	-0.0136857	0.899173	0.519162	0.0210482
chr5B	588682341	588683324	984	AX-94451289	AX-94451289	3.556	AX-95006761	5.057	-0.0339667	0.00737718	0.676982	-0.0269309	-0.0380244	-0.00982098	0.532387	-0.0476787	-0.0496659	-0.155029	0.924731	0.078125	0.108527
chr5B	588683325	589581852	898528	AX-95630131	AX-95630131	3.556	AX-94489204	5.057	0.00903778	0.0142334	0.00400611	0.116423	0.0224763	0.0460932	0.01543	-0.0269741	-0.0531319	-0.0126535	0.822759	0.430176	0.0187392
chr5B	589581853	590002962	421110	AX-94387859	AX-94387859	3.556	AX-95630131	5.606	0.00408479	0.00602726	-0.0406535	0.0138089	0.00491556	0.0373627	-0.0117339	-0.0143012	-0.0481184	-0.0221509	0.898119	0.465421	0.0167902
chr5B	590002963	590076312	73350	AX-94773509	AX-94773509	3.556	AX-95155637	6.156	0.00755532	0.00750037	0.0510706	0.0736324	0.0103045	-0.0263983	0.0548864	-0.010238	0.00309151	-0.0320933	0.907767	0.527846	0.0195697
chr5B	590076313	591523652	1447340	AX-94698683	AX-94698683	3.556	AX-94387859	6.156	0.00908274	0.0145098	-0.00449976	0.020046	0.0134409	0.048554	0.00107267	-0.0222526	-0.0655768	-0.0185599	0.898947	0.454978	0.0163041
chr5B	591523653	591524204	552	AX-94627611	AX-94627611	3.556	AX-94773509	6.156	-0.0346582	-0.0252578	0.437333	-0.0268745	-0.0520074	-0.0714453	0.112461	-0.0359317	-0.00487801	-0.149325	0.0666667	0	0.0181818
chr5B	591524205	591524546	342	AX-94572618	AX-94572618	3.556	AX-94698683	6.156	-0.0191155	-0.0289103	0.362634	-0.0405663	-0.00840792	-0.0650691	0.0665862	-0.0585066	-0.0312324	-0.191316	0.294118	0.0208333	0
chr5B	591524547	591654106	129560	AX-95006761	AX-95006761	3.556	AX-94627611	6.156	0.021824	0.0263619	0.0675875	0.132563	0.028437	0.0809044	0.0279032	-0.0430533	-0.0576668	-0.0305254	0.810931	0.327261	0.0231803
chr5B	591654107	591654503	397	AX-95021350	AX-95021350	3.556	AX-94572618	6.156	-0.0173669	0.0434236	0.356674	-0.022284	-0.14933	-0.0999471	0.124449	-0.031068	0.227338	-0.114481	1	0	0
chr5B	591654504	591654886	383	AX-94489204	AX-94489204	3.556	AX-95021350	6.156	-0.0173669	0.0434236	0.356674	-0.022284	-0.14933	-0.0999471	0.124449	-0.031068	0.227338	-0.114481	0.5	0	0
chr5B	591654887	591836342	181456	AX-94386712	AX-94386712	4.112	AX-94386712	6.705	0.019847	0.0259864	0.0377859	0.115644	0.0341649	0.0365224	0.0227621	-0.034169	-0.0625835	-0.0169108	0.795013	0.374587	0.0220896
chr5B	591836343	594235494	2399152	AX-94551734	AX-95632714	4.112	AX-95632714	6.705	0.00771011	0.0097967	-0.0158218	-0.0168802	0.00465099	0.0280466	-0.00719246	-0.0148013	-0.0598659	-0.0138243	0.931011	0.502707	0.0170172
chr5B	594235495	594745420	509926	AX-95632714	AX-95113708	4.112	AX-95113708	6.705	0.00898476	0.0128221	-0.00269862	0.0122779	0.0170604	0.0841494	-0.00840849	-0.0300656	-0.081756	-0.0130291	0.895732	0.4514	0.0157434
chr5B	594745421	594908647	163227	AX-95113708	AX-94551734	5.223	AX-94551734	7.804	0.0439816	0.0372564	0.100401	0.0573505	0.0155716	0.0411595	0.0452379	-0.0307928	-0.0546202	0.0198919	0.814191	0.482455	0.0191576
chr5B	594908648	595644743	736096	AX-94724456	AX-94724456	5.779	AX-94724456	7.804	0.00993509	0.0122467	0.0025671	0.0606011	0.0250417	0.074852	0.020049	-0.027776	-0.0561306	-0.0217025	0.870301	0.431323	0.017844
chr5B	595644744	595663441	18698	AX-94502454	AX-94502454	5.779	AX-94502454	7.804	0.025532	0.0532464	0.359169	0.502477	0.0737846	0.0601572	0.339398	-0.0574478	-0.0706353	-0.0332575	0.322543	0.05	0.00293068
chr5B	595663442	596972717	1309276	AX-94750827	AX-95076963	6.334	AX-94750827	7.804	0.012565	0.0136691	0.000672637	0.0234503	0.0137185	0.0352636	0.000587825	-0.0222461	-0.0429274	-0.0143163	0.887178	0.452779	0.0177698
chr5B	596972718	597080388	107671	AX-94911141	AX-94435670	6.89	AX-94911141	7.804	0.0104594	0.0116944	-0.0133223	0.0402745	0.0161266	0.0501862	-0.0121991	-0.0241415	-0.0429488	-0.0203391	0.884802	0.455094	0.0150625
chr5B	597080389	597864894	784506	AX-95076963	AX-94419463	6.89	AX-94534515	9.563	-0.000192413	0.00291507	0.0339654	0.0444491	0.0131727	-0.00663443	0.0217158	-0.0162452	-0.0376423	-0.00916316	0.90726	0.501325	0.0195405
chr5B	597864895	599653497	1788603	AX-94534515	AX-94750827	7.445	AX-94435670	9.563	0.00587288	0.00964564	-0.0109373	-0.00508084	0.0123632	0.0433533	-0.0119089	-0.0186164	-0.0544117	-0.0147114	0.910875	0.478859	0.0175168
chr5B	599653498	599654945	1448	AX-94435670	AX-94911141	7.445	AX-94419463	9.563	0.0165375	0.0466405	0.569349	-0.0158461	-0.0589853	-0.0378674	0.198819	0.00161553	0.0863423	-0.13032	0.9375	0	0.00917431
chr5B	599654946	599957461	302516	AX-94419463	AX-94534515	8.557	AX-95141741	9.563	-0.00354466	0.000933799	0.619466	-0.00363232	0.0921479	0.0795122	-0.0184393	-0.0189018	-0.0680958	-0.01969	0.913449	0.482046	0.0155929
chr5B	599957462	600728027	770566	AX-95141741	AX-95141741	9.668	AX-95176386	9.563	0.0120039	0.0146615	0.0106293	0.0647155	0.0301165	0.103429	0.0120941	-0.0211953	-0.0709807	-0.0135097	0.836777	0.404647	0.0186896
chr5B	600728028	601325570	597543	AX-95176386	AX-94746252	9.668	AX-94746252	9.563	0.00267251	0.00814781	-0.0204771	-0.0168317	-0.008695	-0.01326	-0.0057168	-0.00821374	-0.0300077	-0.0147884	0.947031	0.554985	0.0164471
chr5B	601325571	601326026	456	AX-94746252	AX-95629004	9.668	AX-95629004	9.563	0.0193138	0.0362696	0.420517	0.163369	-0.0390816	-0.00877652	0.698755	-0.0490807	-0.0426719	-0.0506369	NA	0	0
chr5B	601326027	601336326	10300	AX-95629004	AX-95257158	9.668	AX-95257158	9.563	0.0256265	0.0354065	0.666785	0.388648	0.0796614	-0.00899821	0.557516	-0.0418634	-0.0239364	-0.0257459	0.281407	0.00485437	0.00784929
chr5B	601336327	601412630	76304	AX-95257158	AX-95131986	9.668	AX-95131986	9.563	0.00897063	0.0105614	0.129612	0.326587	0.0437476	-0.021731	0.127995	-0.0483828	-0.0294676	-0.0212333	0.731748	0.439103	0.0265579
chr5B	601412631	601419350	6720	AX-95131986	AX-94892126	9.668	AX-94892126	9.563	0.0036381	0.0441549	0.37237	0.310781	-0.020115	-0.0160836	0.570699	-0.0558887	-0.048052	-0.0399559	0.18	0	0.00699301
chr5B	601419351	602244888	825538	AX-94892126	AX-94482605	9.668	AX-94482605	9.563	0.00231909	0.00517639	-0.0116436	-0.0171203	-0.0111007	-0.032125	-0.0111049	-0.00919194	-0.00267103	-0.0165458	0.936316	0.54722	0.0186448
chr5B	602244889	602649305	404417	AX-94482605	AX-94505827	9.668	AX-95076963	10.772	0.0083164	0.00908129	-0.000394711	0.0491648	0.00845687	-0.0273883	0.00674908	-0.0193447	-0.00884859	-0.0131582	0.888447	0.527319	0.0218743
chr5B	602649306	603884038	1234733	AX-94505827	AX-95629937	9.668	AX-94505827	11.981	0.00790805	0.0143774	0.00251642	0.0293315	-0.00353477	-0.0234892	0.0135222	-0.0152207	0.0046232	-0.0162517	0.904312	0.514545	0.0199672
chr5B	603884039	604022623	138585	AX-95629937	AX-94871349	9.668	AX-95629937	11.981	0.0143476	0.0212983	0.0310936	0.115056	0.0121678	0.000898877	0.0337605	-0.0345214	-0.0134193	-0.0217095	0.831548	0.439449	0.0256134
chr5B	604022624	604023086	463	AX-94871349	AX-94501458	9.668	AX-94871349	11.981	-0.0171854	-0.0547398	0.362633	-0.0173187	0.153897	-0.0682543	0.241932	-0.117286	-0.124734	-0.0302212	0.742424	0.0135135	0.0103093
chr5B	604023087	604023284	198	AX-94501458	AX-95145690	9.668	AX-94501458	11.981	0.00277238	-0.0329917	0.218553	-0.028574	0.171926	-0.040692	0.157331	-0.150417	-0.144002	-0.0121917	0.25	0	0
chr5B	604023285	604056754	33470	AX-95145690	AX-94858731	9.668	AX-95145690	11.981	0.000939255	0.00647205	0.0183465	0.0213976	0.0166539	-0.0174958	0.0456172	-0.0176136	0.00506636	-0.0115636	0.816884	0.563053	0.0308005
chr5B	604056755	604061057	4303	AX-94858731	AX-94796192	9.668	AX-94858731	11.981	0.0409136	0.00436774	0.582951	-0.00530796	0.0716225	-0.0181684	0.453226	-0.0197798	-0.00514932	-0.125503	0.885057	0.0574713	0.0383387
chr5B	604061058	604061422	365	AX-94796192	AX-95176386	10.335	AX-94796192	11.981	0.0393438	-0.0569506	0.786	-0.00883574	0.252769	-0.0346315	0.439528	-0.0996373	-0.110588	-0.167227	1	0	0
chr5B	604061423	605164185	1102763	AX-95004221	AX-95004221	11.557	AX-95004221	12.531	0.00484964	0.00850533	0.00636599	0.0371312	0.00254556	-0.0175531	0.00339336	-0.0201718	-0.0153434	-0.0202468	0.88118	0.493059	0.0198831
chr5B	605164186	605218162	53977	AX-94586816	AX-94586816	11.557	AX-94586816	12.531	-0.0144169	-0.000603425	0.012924	0.10038	-0.00100669	-0.0332061	0.0347313	-0.0330441	-0.0331281	-0.00736327	0.847009	0.479593	0.0254495
chr5B	605218163	605786102	567940	AX-95096438	AX-95096438	11.557	AX-95215217	13.63	0.00431955	0.010225	-0.00942183	0.0568517	0.00471293	-0.00782871	-0.00101349	-0.0236811	-0.0303152	-0.0172037	0.85436	0.475138	0.0203466
chr5B	605786103	606018668	232566	AX-94733381	AX-94733381	11.557	AX-95096438	14.729	0.00404763	0.00999629	0.026109	0.0884107	-4.22e-05	-0.0120238	0.0476503	-0.0248245	-0.0221389	-0.0260697	0.840147	0.500594	0.0229627
chr5B	606018669	606020948	2280	AX-94673840	AX-95120489	12.113	AX-95120489	14.729	0.0474448	0.0708743	0.58396	-0.00803518	-0.00621672	-0.0467853	0.254734	-0.0321703	-0.00554352	-0.059988	0.606667	0	0.0181452
chr5B	606020949	611388522	5367574	AX-95120489	AX-94614127	13.224	AX-94655148	14.729	0.0069568	0.0103064	-0.00508325	0.0470395	0.0145581	0.0439959	0.00133597	-0.0210516	-0.0503498	-0.0120299	0.883815	0.469174	0.0174857
chr5B	611388523	612670865	1282343	AX-94655148	AX-94842545	13.224	AX-94783217	14.729	0.0108088	0.0133111	-0.00626905	0.0433784	0.019301	0.0408547	0.00023459	-0.0233361	-0.0500266	-0.0133512	0.870113	0.441691	0.0173856
chr5B	612670866	612675490	4625	AX-94783217	AX-95260160	13.224	AX-94405880	14.729	-0.0199611	0.00208736	0.636246	0.553455	0.0582721	-0.0230331	0.461879	-0.128007	-0.166746	-0.0836647	0.0826446	0.0197917	0.00359712
chr5B	612675491	612676718	1228	AX-94405880	AX-94563291	13.224	AX-95221354	14.729	0.00497322	0.0419557	0.664784	0.0770249	-0.0728763	-0.0666555	0.309392	-0.104558	-0.0750186	-0.0844315	0.777778	0	0.00746269
chr5B	612676719	614369108	1692390	AX-95221354	AX-94498823	13.224	AX-94635454	14.729	0.00132964	0.00404851	-0.00925047	0.00920946	0.000361892	-0.00860548	-0.00523904	-0.00828826	-0.038179	-0.00400115	0.920448	0.507553	0.0169332
chr5B	614369109	614461274	92166	AX-94635454	AX-94866863	13.224	AX-94672340	14.729	0.0253906	0.0308677	-0.0429661	-0.0446373	-0.00432034	-0.00504774	-0.0121994	-0.0147578	-0.014723	-0.0249742	0.925653	0.505371	0.0164024
chr5B	614461275	615198765	737491	AX-94496639	AX-95142193	13.224	AX-94687148	14.729	0.00185026	0.00792128	-0.012636	-0.0102794	-0.00752895	-0.00110769	-0.00752362	-0.00829222	-0.0366442	-0.00526257	0.934139	0.519632	0.0166273
chr5B	615198766	615588201	389436	AX-94672340	AX-94657489	13.224	AX-94641470	14.729	0.00160382	0.00975243	-0.0207375	0.0137272	0.0122615	-0.0215562	0.00158871	-0.0203916	-0.0135114	-0.0101737	0.895198	0.535104	0.0204598
chr5B	615588202	615702804	114603	AX-94687148	AX-94496639	14.335	AX-94868812	15.278	0.0236224	0.0273219	0.0540176	0.081378	0.00201415	-0.0281102	0.042043	-0.0276994	-0.00494962	-0.0100933	0.875934	0.50779	0.0176621
chr5B	615702805	615704324	1520	AX-95215217	AX-94655148	14.891	AX-94398596	16.377	0.0430809	0.0266066	1.02814	-0.0446494	0.0278527	-0.0133607	0.0984688	-0.0356284	0.0119681	-0.0578725	1	0	0.00793651
chr5B	615704325	616972718	1268394	AX-94868812	AX-94783217	14.891	AX-94496639	17.476	0.0066405	0.00879304	-0.00821438	0.01657	0.00525585	0.0119694	-0.00214382	-0.0163358	-0.0181171	-0.0168127	0.910577	0.485878	0.0185161
chr5B	616972719	617051969	79251	AX-94398596	AX-94405880	14.891	AX-94842545	18.685	-0.0031268	0.0102313	0.0602448	0.060799	-0.000657455	0.0329336	-0.0125817	-0.0232208	-0.041683	-0.0395841	0.8259	0.473646	0.030631
chr5B	617051970	617687119	635150	AX-94641470	AX-95221354	14.891	AX-94614127	19.235	0.00745349	0.0112919	-0.00934795	0.0779726	0.0309415	0.0609138	0.00205289	-0.0229439	-0.0445414	-0.014377	0.824628	0.436746	0.0194039
chr5B	617687120	626069373	8382254	AX-94614127	AX-94635454	14.891	AX-95260160	19.235	0.00340944	0.00751429	0.00578596	0.00991314	0.00209632	-0.0039534	0.00323742	-0.0112011	-0.0221467	-0.00899242	0.91953	0.520545	0.0186307
chr5B	626069374	629898764	3829391	AX-94842545	AX-94687148	14.891	AX-94563291	19.235	0.000305633	0.00446212	-0.00438477	-0.0221777	0.00520296	-0.0110297	-0.00839887	-0.00813574	-0.022169	-0.00619735	0.940154	0.514984	0.0171698
chr5B	629898765	629930541	31777	AX-95260160	AX-94868812	14.891	AX-94498823	19.235	0.0180469	0.0231243	0.0128261	0.0319452	0.0227173	0.00303617	-0.0102881	-0.0345862	-0.0183302	-0.0422793	0.781748	0.396436	0.0180453
chr5B	629930542	629930556	15	AX-94563291	AX-94398596	14.891	AX-94866863	20.334	0.0325487	0.0925814	1.11059	-0.0106582	0.0278794	-0.0576995	0.0295712	-0.0703789	0.0528151	-0.155029	0.5	NA	0
chr5B	629930557	632806538	2875982	AX-94498823	AX-94641470	14.891	AX-95142193	20.334	-0.00256844	0.000845725	-0.00237428	0.00571343	0.00240588	-0.015779	0.00479332	-0.0108038	-0.0325038	-0.00448817	0.920602	0.508679	0.0176675
chr5B	632806539	633506207	699669	AX-94866863	AX-94672340	15.446	AX-94657489	20.334	0.000897375	0.00174635	-0.00877972	0.0389185	0.0145206	0.0415848	-0.00499659	-0.0165811	-0.0498105	-0.0061516	0.881071	0.476882	0.0166417
chr5B	633506208	633660356	154149	AX-95142193	AX-95215217	17.225	AX-94733381	21.433	0.0089449	0.00546928	-0.00145206	0.0248884	-0.00634263	0.019164	-0.00957213	-0.0119371	-0.026508	0.00558946	0.895345	0.519827	0.0179365
chr5B	633660357	633943398	283042	AX-94657489	AX-94673840	20.117	AX-94673840	23.192	0.0150169	0.0128285	-0.00690551	0.0625386	0.0454533	0.247758	-0.00171071	-0.0357884	-0.100232	-0.0197039	0.825835	0.32826	0.0215361
chr5B	633943399	693674319	59730921	AX-94885467	AX-94474369	0	AX-94470871	0	0.0106804	0.0135723	0.00791788	0.055457	0.0128274	0.0337699	0.00723168	-0.0243995	-0.0443921	-0.0141118	0.878872	0.463613	0.0185123
chr5B	693674320	693679832	5513	AX-94470871	AX-94885467	0.556	AX-94885467	1.538	0.0411647	0.0428529	0.298166	0.103718	0.0609183	0.331568	0.0339943	-0.063516	-0.127425	-0.079998	0.955556	0.0426829	0.0070922
chr5B	693679833	696420701	2740869	AX-94738897	AX-94470871	1.222	AX-94474369	2.198	0.0209805	0.0209764	0.0169762	0.0972215	0.0296572	0.129384	0.0130442	-0.0315066	-0.0790299	-0.0155201	0.841109	0.358737	0.0164188
chr5B	696420702	696490455	69754	AX-95019636	AX-94912151	8.722	AX-94738897	9.39	0.0381869	0.0307001	0.0750061	0.257279	0.0685556	0.307927	0.0754856	-0.0522167	-0.102707	-0.0300078	0.683278	0.238538	0.0215701
chr5B	696490456	696717820	227365	AX-94912151	AX-94738897	9.945	AX-95019636	9.39	0.0286999	0.0270548	0.0289157	0.177934	0.0299936	0.171743	0.0254046	-0.0419168	-0.0878119	-0.0345037	0.793899	0.315675	0.0165877
chr5B	696717821	697184880	467060	AX-95231332	AX-95019636	9.945	AX-94912151	9.39	0.0251297	0.0287319	0.0150417	0.0551076	0.0191139	0.126456	-0.000147625	-0.0316259	-0.0802451	-0.0107159	0.859435	0.388141	0.0164128
chr5B	697184881	697344061	159181	AX-94745281	AX-95231332	10.501	AX-94745281	11.259	0.0318278	0.0296203	0.015425	0.0699219	0.0170479	0.0280475	-0.00559063	-0.0403172	-0.053666	-0.0314595	0.841582	0.390306	0.0159759
chr5B	697344062	697511723	167662	AX-94557225	AX-94725198	11.723	AX-95231332	12.578	0.0343201	0.0347878	0.0336869	0.0685086	0.0380406	0.0970252	0.0114268	-0.0427151	-0.0764244	-0.0359144	0.814587	0.292934	0.0160512
chr5B	697511724	697782749	271026	AX-94685470	AX-94557225	12.39	AX-94557225	12.578	0.0195999	0.0248445	0.0553701	0.123192	0.0187268	0.04051	0.0627101	-0.0405725	-0.0545461	-0.0301713	0.802803	0.381371	0.0216772
chr5B	697782750	697819552	36803	AX-95121623	AX-94685470	12.39	AX-94509097	14.227	0.0323173	0.0156735	-0.0563852	0.289725	0.0740463	0.359097	-0.00712876	-0.0469949	-0.131968	-0.0121354	0.609218	0.27498	0.0287932
chr5B	697819553	698453402	633850	AX-94725198	AX-95121623	12.39	AX-94941959	15.876	0.0237439	0.0220935	0.0032214	0.0590182	0.0302499	0.189896	-0.00373022	-0.0332442	-0.102231	-0.00981949	0.885192	0.386692	0.0144068
chr5B	698453403	700224543	1771141	AX-94509097	AX-94509097	12.39	AX-95121623	16.975	0.0172772	0.0149871	-0.0177495	0.0531696	0.0124166	0.124611	-0.0087853	-0.0311298	-0.106557	-0.0109509	0.894867	0.410846	0.0136059
chr5B	700224544	700234793	10250	AX-94941959	AX-94941959	14.168	AX-94725198	16.975	0.040062	0.0575271	0.115539	0.251218	-0.00957385	-0.0198299	0.255778	-0.0670861	-0.0285475	0.0115385	0.782082	0.301878	0.0297278
chr5B	700234794	708229373	7994580	AX-94474369	AX-94745281	18.736	AX-94685470	20.166	0.0233475	0.0231118	0.0118137	0.0976469	0.027022	0.0971624	0.00771326	-0.0359432	-0.0760071	-0.0162498	0.840636	0.380715	0.0177072
chr7A	1	1704442	1704442	AX-94485699	AX-94705221	0	AX-95201556	0	0.0239781	0.0212418	0.102198	0.114565	0.0306127	0.123264	0.0112862	-0.0369996	-0.091354	-0.0121985	0.866562	0.373756	0.0171361
chr7A	1704443	1716168	11726	AX-95200397	AX-94889805	5.466	AX-94749619	3.301	0.0312557	0.0311737	0.415981	0.467025	0.0580936	-0.00952091	0.566212	-0.0919985	-0.0444726	-0.0864578	0.63521	0.0540502	0.02145
chr7A	1716169	1719086	2918	AX-95083163	AX-94867689	7.913	AX-94705221	3.851	0.0743614	0.0574609	0.423629	0.0211813	-0.0942124	-0.0394969	0.122134	-0.0171505	-0.00995549	-0.109172	0.862069	0.0365854	0
chr7A	1719087	1739642	20556	AX-94648060	AX-94507941	8.468	AX-95227577	4.51	0.0222141	0.0414587	0.140278	0.271011	0.0423083	0.00396484	0.209434	-0.0933877	-0.121411	-0.0192688	0.722837	0.251782	0.0593654
chr7A	1739643	1849318	109676	AX-94441851	AX-95187369	8.468	AX-94889805	5.719	0.0182503	0.0169257	0.0855215	0.0410583	0.0231765	0.101718	0.0485035	-0.0254258	-0.0433056	-0.00516683	0.837632	0.208197	0.0150061
chr7A	1849319	2694391	845073	AX-94507941	AX-95231996	8.468	AX-94485699	6.378	0.0235655	0.0198826	0.0594147	0.0924323	0.035746	0.0860987	0.0154776	-0.0318293	-0.055803	-0.0188527	0.814613	0.31512	0.0183428
chr7A	2694392	2699780	5389	AX-95114297	AX-94563740	8.468	AX-95083163	6.378	0.0640705	0.0571405	0.0975199	0.0583072	0.0319749	0.115594	0.120863	-0.025564	-0.00898544	-0.0609619	0.707921	0.0128736	0.00905797
chr7A	2699781	2716974	17194	AX-95201556	AX-94888279	8.468	AX-95200397	6.928	0.0345481	0.0325807	0.0951549	0.295244	0.0521686	0.068826	0.134091	-0.111741	-0.176461	-0.0571853	0.761113	0.378597	0.0575966
chr7A	2716975	2812349	95375	AX-95187369	AX-95080277	8.468	AX-94648060	6.928	0.0307194	0.0271511	0.0614345	0.264669	0.0440685	0.264869	0.0250693	-0.0623545	-0.0946391	-0.0115174	0.684194	0.18249	0.0217732
chr7A	2812350	3841332	1028983	AX-94749619	AX-94606661	8.468	AX-94434510	8.027	0.0211551	0.0166995	0.0422565	0.128954	0.0265766	0.0929265	0.0183471	-0.0420605	-0.0676735	-0.0145742	0.830742	0.353189	0.0199284
chr7A	3841333	3849784	8452	AX-95231996	AX-94437052	8.468	AX-94888279	9.126	0.020799	0.0421217	0.40029	0.307543	0.0312733	0.0943836	0.378636	-0.0457212	-0.0342171	-0.105794	0.469072	0.0209581	0.0191678
chr7A	3849785	3851899	2115	AX-94489833	AX-94434510	8.468	AX-94489833	10.995	-0.0258734	0.00927064	0.376636	1.36546	0.193261	-0.00823338	1.12254	-0.194383	-0.235475	0.00896602	0.161111	0.0273224	0.00236967
chr7A	3851900	3852169	270	AX-94563740	AX-94937022	8.468	AX-94441851	12.204	0.0344586	0.0506082	0.39892	1.15367	0.0491937	0.0181619	0.984288	-0.213947	-0.24147	0.250826	0.961538	0.0192308	0.0377907
chr7A	3852170	3852376	207	AX-94888279	AX-94506850	8.468	AX-94507941	12.204	0.0624656	0.0691001	0.695474	0.734611	-0.042187	0.0458623	0.844253	-0.214831	-0.209343	0.301125	0.925	0	0.00595238
chr7A	3852377	3852713	337	AX-94867689	AX-94831558	8.468	AX-95187369	12.204	0.0624656	0.0691001	0.695474	0.734611	-0.042187	0.0458623	0.844253	-0.214831	-0.209343	0.301125	0.92402	0	0.0192308
chr7A	3852714	3907764	55051	AX-95080277	AX-94711378	8.468	AX-95231996	12.204	0.024263	0.0289076	0.039375	0.0477352	0.01072	0.112801	0.0142718	-0.0359377	-0.0511674	-0.0224384	0.765017	0.26399	0.0140834
chr7A	3907765	4067881	160117	AX-94794970	AX-94443109	8.468	AX-94563740	12.204	0.0280772	0.0390803	0.0006191	0.157753	0.0336556	0.0641457	0.00793939	-0.0553983	-0.0905154	-0.0253826	0.756744	0.371761	0.0330181
chr7A	4067882	4429954	362073	AX-94606661	AX-95109562	8.468	AX-94867689	12.204	0.015635	0.0159216	0.00545046	0.0600069	0.01962	0.0445233	-0.0116866	-0.0268932	-0.0574553	0.00197483	0.90185	0.420396	0.0164285
chr7A	4429955	4431912	1958	AX-94437052	AX-94988337	8.468	AX-95080277	12.204	0.0330547	0.0650363	-0.0143007	0.245107	0.0258383	0.013039	0.027531	-0.129699	-0.121631	-0.101348	0.662812	0.0522222	0.010906
chr7A	4431913	4481475	49563	AX-94434510	AX-94489833	11.695	AX-94794970	12.204	0.0337518	0.0324845	0.0921048	0.21372	0.00821546	0.103794	0.107684	-0.0530472	-0.08511	-0.0647499	0.648663	0.24252	0.0295342
chr7A	4481476	4627030	145555	AX-94937022	AX-94384008	15.592	AX-94606661	12.204	0.0277975	0.0343936	0.0322307	0.226998	0.0792072	0.158743	0.0171084	-0.0472385	-0.0837495	-0.0147273	0.65928	0.24394	0.0253604
chr7A	4627031	4743783	116753	AX-94705221	AX-94749619	17.259	AX-94437052	12.204	0.0333883	0.0439328	0.0147901	0.134942	0.0263432	0.0389448	0.0109391	-0.0389531	-0.0493638	-0.0342354	0.759675	0.384763	0.0318787
chr7A	4743784	4749755	5972	AX-95227577	AX-95227577	18.37	AX-94937022	12.204	0.0341855	0.0445111	0.285016	0.574817	0.156909	0.0695816	0.113488	-0.0851047	-0.146043	0.0169131	0.336585	0.111971	0.0538703
chr7A	4749756	4891863	142108	AX-94506850	AX-94441851	19.481	AX-94506850	12.204	0.0172799	0.0124068	-0.00708468	0.0958342	0.0114143	0.0398843	0.028659	-0.0390044	-0.081936	-0.00869708	0.895271	0.455882	0.0192041
chr7A	4891864	4892499	636	AX-94831558	AX-94485699	20.037	AX-94831558	12.204	0.0368342	0.0142708	0.698579	1.23278	0.00587585	0.03204	1.00841	-0.144207	-0.164665	0.0652753	1	0	0
chr7A	4892500	5085613	193114	AX-94711378	AX-95200397	20.037	AX-94711378	12.204	0.0332452	0.0381747	0.0605302	0.114887	0.0290995	0.0458159	0.0365124	-0.0316886	-0.0320635	-0.0410182	0.813552	0.302568	0.024802
chr7A	5085614	6315030	1229417	AX-94889805	AX-95083163	20.037	AX-94443109	12.204	0.0256893	0.0214243	0.0325371	0.109148	0.0407586	0.182261	0.0135869	-0.0384696	-0.0821795	-0.017243	0.821578	0.306639	0.0159281
chr7A	6315031	6333635	18605	AX-94443109	AX-94648060	20.037	AX-95109562	12.204	0.0316673	0.0286204	0.0760173	0.31846	0.0619584	0.186606	0.0821079	-0.0639531	-0.107593	-0.0862189	0.453668	0.0711272	0.0124661
chr7A	6333636	6495469	161834	AX-95109562	AX-94794970	20.037	AX-94988337	12.204	0.0305095	0.0309587	-0.0108882	0.100564	0.0357683	0.0776281	0.0285528	-0.0304555	-0.0597812	-0.0200601	0.808194	0.391628	0.0157794
chr7A	6495470	6845781	350312	AX-94657001	AX-95201556	21.927	AX-94384008	12.204	0.0272075	0.0265255	0.0870352	0.172693	0.0291916	0.136846	0.0603579	-0.0523724	-0.0905697	-0.0225025	0.746569	0.325255	0.0257749
chr7A	6845782	6845803	22	AX-95141301	AX-94657001	24.707	AX-95141301	13.303	0.0203509	0.0525383	-0.167227	-0.0654901	0.0156815	-0.0314678	0.0271489	-0.119852	-0.113437	-0.0844315	0	NA	0
chr7A	6845804	7498319	652516	AX-94708419	AX-95141301	24.707	AX-94708419	13.303	0.0234951	0.0251131	0.0610745	0.086823	0.0322657	0.0570366	0.0347075	-0.0325866	-0.0443646	-0.0190819	0.842819	0.370953	0.0183469
chr7A	7498320	7514316	15997	AX-94940214	AX-94708419	25.263	AX-94940214	13.303	0.0349279	0.0442462	0.312068	0.364106	0.0209003	-0.0377567	0.138781	-0.0597586	0.00985793	-0.0562946	0.337571	0.0446226	0.0114763
chr7A	7514317	7586772	72456	AX-94496922	AX-94940214	25.263	AX-94496922	13.303	0.0243298	0.0200415	0.0447005	0.186863	0.0321899	0.105895	0.0418108	-0.0559216	-0.0841101	-0.0532151	0.820978	0.351435	0.0125269
chr7A	7586773	7587693	921	AX-94603515	AX-94496922	25.263	AX-94603515	13.303	0.0181656	0.0111665	0.492111	0.398716	0.0463702	-0.0246766	0.404064	-0.152891	-0.181312	-0.0945459	0.122222	0	0
chr7A	7587694	8254853	667160	AX-95653049	AX-94603515	25.263	AX-94657001	13.853	0.018283	0.0182887	0.0475478	0.169053	0.0281079	0.0782211	0.0428354	-0.0391297	-0.070827	-0.0159627	0.788908	0.324792	0.0193137
chr7A	8254854	8254979	126	AX-94428428	AX-95653049	25.263	AX-95653049	15.612	0.0439742	0.0576897	0.398921	-0.0133382	-0.0606783	-0.0576995	0.404605	-0.0337425	-0.0107945	-0.155029	NA	NA	NA
chr7A	8254980	8778348	523369	AX-94988337	AX-94428428	25.263	AX-94428428	15.612	0.0239936	0.0210966	0.020161	0.177497	0.0391096	0.163011	0.0298069	-0.0401948	-0.0775029	-0.0302174	0.760205	0.304524	0.0205845
chr7A	8778349	13093032	4314684	AX-94384008	AX-95185177	29.495	AX-95114297	24.695	0.0258487	0.0235578	0.0267259	0.112477	0.0311434	0.138917	0.0150211	-0.0352021	-0.075875	-0.0177722	0.819658	0.35333	0.0176033
chr7A	13093033	13191299	98267	AX-95185177	AX-94943939	29.495	AX-95185177	25.354	0.032371	0.0350443	0.0674188	0.17514	0.0434344	0.124937	0.0286172	-0.0424663	-0.0536133	-0.030073	0.669557	0.24	0.0232759
chr7A	13191300	13795972	604673	AX-94943939	AX-94599554	29.495	AX-94943939	25.354	0.0239645	0.0206559	0.0313872	0.0763101	0.0524688	0.233295	-0.0051888	-0.0370954	-0.0915354	-0.0166566	0.837838	0.315001	0.0136505
chr7A	13795973	15689459	1893487	AX-94599554	AX-95114297	30.162	AX-94599554	28.325	0.0270579	0.0246533	0.00290253	0.0855972	0.0346118	0.198822	0.00565055	-0.0377848	-0.0810712	-0.0168288	0.828455	0.335046	0.0156936
chr7A	15689460	17928155	2238696	AX-94644716	AX-94611034	33.947	AX-94644716	31.737	0.0257253	0.0212163	0.0102327	0.0919795	0.0405198	0.20978	-0.00244287	-0.042077	-0.0883754	-0.016844	0.818037	0.31432	0.0163336
chr7A	17928156	18890070	961915	AX-94611034	AX-94774796	33.947	AX-94734761	32.836	0.0230678	0.0185563	0.00619961	0.0841563	0.0368378	0.253561	0.00388624	-0.0386876	-0.0859051	-0.0244363	0.82581	0.306383	0.0134265
chr7A	18890071	19229700	339630	AX-94774796	AX-94495234	33.947	AX-94495234	33.385	0.0312584	0.0265743	0.0168778	0.175402	0.0502984	0.266563	0.00764926	-0.0433553	-0.0893939	-0.0239355	0.703821	0.262282	0.0195328
chr7A	19229701	19517296	287596	AX-94495234	AX-94734761	33.947	AX-94774796	35.144	0.0213469	0.0165507	0.0278762	0.196703	0.0442038	0.255264	0.0142159	-0.0488569	-0.0997448	-0.0158613	0.758369	0.288035	0.0201662
chr7A	19517297	19956955	439659	AX-94734761	AX-94644716	34.503	AX-94611034	36.793	0.0175834	0.0142294	0.0187641	0.100978	0.0418889	0.181034	0.011814	-0.0395318	-0.0934634	-0.0147727	0.829239	0.366549	0.0194007
chr7A	19956956	20294508	337553	AX-94664110	AX-94664110	36.838	AX-94664110	38.442	0.0285951	0.029928	0.0528953	0.184126	0.0321103	0.12663	0.0617378	-0.042282	-0.0714511	-0.0220411	0.736159	0.275549	0.0223803
chr7A	20294509	61887949	41593441	AX-94802515	AX-94979512	0	AX-94541755	0	0.018247	0.0174915	0.0125959	0.071028	0.0273481	0.11161	0.00489102	-0.0311078	-0.0707097	-0.0138871	0.846715	0.405292	0.017542
chr7A	61887950	61888085	136	AX-94978156	AX-94802515	0.556	AX-94847486	4.407	-0.0236687	0.0414565	0.0664548	0.00655193	0.0614956	0.481594	-0.0233321	-0.00297984	-0.00796251	-0.0202511	0.25	0	0
chr7A	61888086	62085786	197701	AX-94979512	AX-94978156	0.556	AX-95083969	4.407	0.0160281	0.00940616	0.0102935	0.043031	0.0311141	0.184766	-0.012197	-0.0277071	-0.0755831	-0.018932	0.840787	0.367609	0.0111757
chr7A	62085787	62528321	442535	AX-94987591	AX-94987591	0.556	AX-95075520	4.407	0.00647596	0.00762119	-0.00729256	0.0538237	0.0139711	0.0191835	-0.00437705	-0.0247568	-0.0476738	-0.0160753	0.856229	0.479858	0.0214326
chr7A	62528322	62531285	2964	AX-94521764	AX-94521764	0.556	AX-94755613	4.407	0.000191074	0.0342332	0.160672	0.0921097	0.0508765	-0.00223662	0.105822	-0.0728895	-0.0750979	-0.000812732	0.626068	0.0655431	0.0383481
chr7A	62531286	62532583	1298	AX-94481843	AX-94481843	1.778	AX-94399059	4.407	0.0674659	0.121057	0.169968	0.442877	0.00587579	0.0320401	0.0898769	-0.104204	-0.158847	0.0276631	0.248062	0.025641	0.011976
chr7A	62532584	64532081	1999498	AX-94496109	AX-94496109	6.01	AX-94734272	4.407	0.0137189	0.0153757	0.0261806	0.0914415	0.0199841	0.0366683	0.0224643	-0.0275521	-0.0403235	-0.014766	0.823136	0.435956	0.0200768
chr7A	64532082	65975849	1443768	AX-94847486	AX-94847486	8.902	AX-94905933	4.407	0.00979991	0.011198	0.00766864	0.0555635	0.0209479	0.0448637	0.00656153	-0.0248194	-0.0465665	-0.0131322	0.864765	0.457728	0.0195052
chr7A	65975850	66224541	248692	AX-94541755	AX-95083969	8.902	AX-95121246	4.407	0.0116803	0.0188081	0.0088982	0.0395347	0.00407599	0.00279041	0.00596351	-0.0205169	-0.0216983	-0.00694779	0.873924	0.483005	0.0163012
chr7A	66224542	66227736	3195	AX-95083969	AX-95075753	8.902	AX-95075753	5.616	0.0682725	0.0797851	0.504572	-0.00195824	-0.0527413	-0.0267471	0.216112	-0.014192	0.0952595	-0.061539	0.8125	0	0.0070922
chr7A	66227737	66234085	6349	AX-95183250	AX-95075520	8.902	AX-94486577	7.485	0.0191542	0.0218601	0.24218	0.620111	-0.0270473	-0.0246066	0.435895	-0.06441	-0.0121895	-0.0668651	0.293255	0.257483	0.0222396
chr7A	66234086	66717495	483410	AX-95075753	AX-94755613	8.902	AX-95183250	8.584	0.0134032	0.0156499	-0.0244531	0.0370595	0.0148652	0.0514063	0.00645894	-0.0239964	-0.0527957	-0.0159436	0.865438	0.451208	0.0187815
chr7A	66717496	67521373	803878	AX-95075520	AX-94399059	8.902	AX-94496109	10.343	0.00767755	0.00929295	0.00670009	0.0213162	0.0230324	0.0701244	-0.00718724	-0.0218319	-0.063722	-0.0126739	0.899656	0.421074	0.014187
chr7A	67521374	67616371	94998	AX-94755613	AX-94734272	8.902	AX-94987591	11.992	0.0229423	0.0231811	0.0964185	0.145224	0.0382842	-0.00366689	0.0720215	-0.0468451	-0.0243731	-0.0395593	0.709844	0.345066	0.0315879
chr7A	67616372	67619287	2916	AX-94399059	AX-94905933	8.902	AX-94521764	11.992	0.069968	0.0195156	0.30223	0.654035	0.0828863	-0.00722179	0.513398	-0.0728557	-0.00339054	-0.0693398	0.915152	0	0.00898204
chr7A	67619288	67671005	51718	AX-94734272	AX-95121246	8.902	AX-94802515	12.541	0.0184534	0.0175491	0.0444668	0.184057	0.0764544	0.0706356	0.0538239	-0.0732559	-0.0988272	-0.0288021	0.675987	0.396691	0.0427757
chr7A	67671006	67671378	373	AX-94905933	AX-94486577	8.902	AX-94979512	12.541	-0.111644	-0.166005	0.107996	1.20962	-0.0175032	-0.0832036	0.996761	-0.165805	-0.237461	-0.122749	0.9	0	0
chr7A	67671379	67671552	174	AX-95121246	AX-95183250	10.125	AX-94978156	13.751	-0.111644	-0.166005	0.107996	1.20962	-0.0175032	-0.0832036	0.996761	-0.165805	-0.237461	-0.122749	0.642857	0	0.0363636
chr7A	67671553	67674695	3143	AX-94486577	AX-94541755	13.352	AX-94481843	15.62	-0.117147	-0.113971	0.233961	1.58107	0.413657	0.00989897	1.32249	-0.151992	-0.247207	-0.118734	0.231207	0.0136187	0.0102041
chr7A	67674696	76550558	8875863	AX-94586475	AX-94586475	15.909	AX-94586475	20.137	0.0132555	0.0136172	0.0113937	0.0279812	0.0196243	0.0320858	0.000702409	-0.0185998	-0.0414537	-0.0110597	0.885764	0.471838	0.0178826
chr7A	76550559	76550781	223	AX-94908459	AX-94908459	15.909	AX-94908459	20.137	0.00667055	0.0320853	0.0788619	-0.0252708	-0.0823742	0.155379	-0.0058032	-0.00623222	0.00960242	-0.130321	NA	NA	NA
chr7A	76550782	78430148	1879367	AX-94513729	AX-94513729	18.244	AX-94513729	23.549	0.0067399	0.00709911	0.0118359	0.034348	0.0137587	0.00566806	-0.00328881	-0.0209477	-0.0339782	-0.0124927	0.885296	0.490956	0.0193624
chr7A	78430149	82181893	3751745	AX-94799496	AX-94799496	21.136	AX-94799496	24.648	0.00994558	0.0137119	0.0213997	0.0533519	0.0172906	0.0275367	0.0071885	-0.0229439	-0.030065	-0.019865	0.868371	0.470285	0.0188349
chr7A	82181894	82204818	22925	AX-94415996	AX-94415996	21.136	AX-94482712	24.648	0.0150309	-0.00644405	0.357305	0.308754	-0.0151053	-0.0278095	0.311399	-0.0436322	-0.00586332	-0.0518961	0.72668	0.317919	0.037976
chr7A	82204819	82936617	731799	AX-94482712	AX-94482712	21.136	AX-94682492	24.648	0.000128853	0.00325635	-0.00977215	-0.0125099	0.000801052	-0.0129866	-0.00189166	-0.00917248	-0.0193784	-0.0117046	0.936726	0.499268	0.0163663
chr7A	82936618	82936687	70	AX-94580669	AX-94682492	21.136	AX-95632295	24.648	0.0355644	0.00973411	0.664785	0.102519	-0.0728762	-0.0251612	0.66496	-0.0124814	-0.0198016	0.0681375	1	0	0
chr7A	82936688	83286844	350157	AX-94682492	AX-95632295	21.136	AX-95683847	24.648	0.00784263	0.00625057	0.00264832	0.118989	0.0581144	0.135834	0.00785143	-0.0367776	-0.0842084	-0.00777502	0.73952	0.348247	0.0183333
chr7A	83286845	83287479	635	AX-95632295	AX-95683847	21.136	AX-94505773	24.648	0.0124858	0.0394066	0.547705	-0.0149038	0.073264	-0.0578836	0.552655	-0.0382494	-0.00559866	-0.109972	0.725	0	0
chr7A	83287480	83537256	249777	AX-95683847	AX-94505773	21.136	AX-94580669	25.198	0.0117421	0.0132855	0.00299007	0.0475491	-0.00350039	0.00312654	0.000445382	-0.0192573	-0.012933	-0.00911093	0.897987	0.493474	0.0171483
chr7A	83537257	83631459	94203	AX-94505773	AX-94580669	22.915	AX-94415996	26.297	0.0181177	0.0236484	0.132883	0.0459655	0.00350972	-0.0311865	0.112249	-0.0195061	0.0213081	-0.0151588	0.907486	0.48936	0.0291368
chr7B	1	3338679	3338679	AX-94733039	AX-95199355	0	AX-94733039	0	0.0181537	0.0157918	0.020798	0.0756381	0.0208987	0.0837495	0.0160417	-0.0260924	-0.0562321	-0.017364	0.86085	0.415543	0.0185347
chr7B	3338680	3338731	52	AX-94915462	AX-94733039	2.669	AX-94915462	0	0.0139297	0.0699903	-0.142728	0.0559702	0.0824996	0.00874598	0.572114	-0.0487474	-0.0517034	-0.0599331	1	0	0
chr7B	3338732	3364291	25560	AX-95023072	AX-94915462	2.669	AX-95023072	0	0.0274766	0.0486928	0.00866024	0.226603	0.0540305	0.195994	0.0235586	-0.0375336	-0.0832271	-0.0166067	0.649626	0.337922	0.0167067
chr7B	3364292	3541357	177066	AX-95172810	AX-95023072	2.669	AX-95172810	0	0.00161737	-0.00133002	-0.0150646	0.00391271	0.011631	0.048484	-0.0119679	-0.0237134	-0.0900749	-0.0106751	0.938452	0.468329	0.0181349
chr7B	3541358	3794346	252989	AX-94689120	AX-95172810	2.669	AX-94426298	3.522	0.0150664	0.011731	0.00770659	0.0528065	0.00805945	0.0124889	0.024801	-0.0224936	-0.054493	-0.0113513	0.879286	0.4926	0.0204548
chr7B	3794347	3794385	39	AX-94426298	AX-94426298	2.669	AX-94988556	3.522	0.0668535	0.0464778	0.526382	-0.0283988	0.009621	-0.0502247	0.093908	-0.0156786	0.0405245	-0.173287	0.5	0	0
chr7B	3794386	3794493	108	AX-94988556	AX-94988556	2.669	AX-95101970	3.522	0.0668535	0.0464778	0.526382	-0.0283988	0.009621	-0.0502247	0.093908	-0.0156786	0.0405245	-0.173287	0.285714	0	0
chr7B	3794494	3848010	53517	AX-95095247	AX-95101970	2.669	AX-94689120	5.171	0.00177853	0.00827412	0.0377496	0.222825	0.0161325	-0.0123966	0.112978	-0.0139398	-0.0276103	-0.0145699	0.836243	0.455427	0.017464
chr7B	3848011	3848398	388	AX-94569809	AX-94556413	4.67	AX-95095247	5.721	-0.0136795	0.138951	0.0664542	-0.0161151	-0.00342002	-0.035695	0.0964081	-0.0280548	0.0582508	-0.0599331	1	0	0
chr7B	3848399	3848475	77	AX-95101970	AX-94689120	5.337	AX-94569809	5.721	-0.0136795	0.138951	0.0664542	-0.0161151	-0.00342002	-0.035695	0.0964081	-0.0280548	0.0582508	-0.0599331	1	0	0
chr7B	3848476	5057552	1209077	AX-94556413	AX-95095247	5.337	AX-94556413	6.38	0.0184309	0.0177011	0.000241665	0.0536164	0.0275281	0.0656268	0.0021593	-0.0286417	-0.0672734	-0.013446	0.860944	0.404377	0.0192588
chr7B	5057553	5062127	4575	AX-94865222	AX-94569809	5.337	AX-94865222	8.469	0.00610621	0.0402463	0.0145266	1.31047	0.55726	0.0663438	1.11099	-0.155874	-0.211693	0.0328532	0.312394	0.0244565	0.0257174
chr7B	5062128	5216205	154078	AX-94419063	AX-94419063	6.559	AX-94419063	11.219	0.010454	0.00569143	0.0275814	0.0716541	0.09126	0.0411412	-0.0106055	-0.0587719	-0.089031	-0.021259	0.783027	0.378677	0.0318174
chr7B	5216206	5285124	68919	AX-95199355	AX-94865222	7.226	AX-95199355	14.742	0.0162501	0.0185251	0.132691	0.122539	0.0467574	0.149192	0.0109757	-0.0334453	-0.0629652	-0.0394363	0.625663	0.178786	0.018607
chr7B	5285125	8523519	3238395	AX-95072534	AX-95072534	13.82	AX-95072534	21.039	0.00955988	0.010166	0.00853708	0.0352911	0.0188414	0.0279464	0.00181087	-0.0210938	-0.0587861	-0.00989908	0.897716	0.474875	0.0183583
chr7B	8523520	11962565	3439046	AX-94493518	AX-94967328	21.433	AX-94647729	24.45	0.0129149	0.0122525	-0.00858294	0.0315865	0.0166846	0.0444822	-0.00661579	-0.0201806	-0.0517484	-0.0150038	0.888448	0.45974	0.0176246
chr7B	11962566	12404248	441683	AX-94967328	AX-94493518	22.767	AX-94967328	25.769	0.00994417	0.0120076	0.0068742	0.0229502	0.00548724	0.0166861	0.0021686	-0.0142802	-0.0471107	-0.0226777	0.901092	0.45561	0.0164821
chr7B	12404249	12954112	549864	AX-95248379	AX-94647729	22.767	AX-94493518	27.638	0.0114857	0.0121019	-0.0134232	0.0247656	-0.000851553	-0.0268264	0.00848938	-0.0162841	-0.0132587	-0.0119783	0.925922	0.548067	0.0195362
chr7B	12954113	14063410	1109298	AX-94647729	AX-95248379	23.878	AX-95248379	28.188	0.0129963	0.0118522	-0.00776416	0.00534121	0.00187123	0.00558097	-0.00565929	-0.016302	-0.0307656	-0.0135575	0.919869	0.491753	0.0157166
chr7B	14063411	14728216	664806	AX-95107992	AX-95107992	24.99	AX-95107992	29.837	0.00726181	0.00781625	0.00524631	-0.0141454	0.00445417	-0.0183579	-0.0111247	-0.012625	-0.00678896	-0.00975162	0.924427	0.52121	0.0221777
chr7B	14728217	20630441	5902225	AX-94531423	AX-94531423	26.657	AX-94531423	30.936	0.00905598	0.0108421	0.00363423	0.0136159	0.00432946	-0.000603175	-0.00314728	-0.0122481	-0.0194606	-0.0151647	0.909219	0.512082	0.0176501
chr7B	20630442	21668399	1037958	AX-95191125	AX-95191125	26.657	AX-95191125	32.035	0.0100013	0.0115601	-0.00563337	0.00968587	0.00389765	0.0167154	-0.000957631	-0.0114826	-0.0363121	-0.0103417	0.913716	0.48886	0.0168622
chr7B	21668400	724954096	703285697	AX-94582074	AX-94457292	0	AX-94981132	0	-0.00125445	-0.00041805	-0.00411693	-0.0108343	-0.000244389	-0.0032489	-0.000789748	-0.00155966	-0.00690439	-0.009269	0.92456	0.539976	0.0185919
chr7B	724954097	725520255	566159	AX-94463979	AX-94582074	1.778	AX-94927789	2.86	0.0292563	0.0253672	-0.00622358	0.0452351	0.00979467	0.117978	0.00582606	-0.0376179	-0.0860567	-0.0241036	0.882924	0.423706	0.0131899
chr7B	725520256	725963500	443245	AX-94457292	AX-94463979	1.778	AX-94829329	9.493	0.0426778	0.0312348	-0.0290586	0.0588944	0.0340809	0.302142	-0.00319327	-0.045902	-0.101874	-0.0169165	0.850166	0.330355	0.0138185
chr7B	725963501	725965508	2008	AX-95140096	AX-95140096	1.778	AX-94435703	12.684	0.0431975	0.0509323	0.0521134	0.111138	-0.062719	0.521767	-0.00553891	-0.0589492	-0.137679	0.00402617	0.797872	0.0465116	0.0320988
chr7B	725965509	727634013	1668505	AX-94385063	AX-94385063	2.334	AX-94849509	13.233	0.0326681	0.0284448	-0.0143496	0.103811	0.0372176	0.23464	0.00313141	-0.048918	-0.104289	-0.0184013	0.801968	0.330034	0.016541
chr7B	727634014	728694756	1060743	AX-94591962	AX-94591962	2.334	AX-94385063	17.419	0.0230893	0.0217613	-0.0022918	0.0677651	0.0209998	0.130737	-0.00464209	-0.04319	-0.0958093	-0.0152639	0.879054	0.401182	0.0160625
chr7B	728694757	728812124	117368	AX-94701970	AX-94701970	2.334	AX-94591962	17.419	0.0342382	0.0393423	0.0192706	0.0928164	-0.00456928	0.0113695	0.0374231	-0.0454528	-0.0924233	0.00265286	0.877713	0.430519	0.0204779
chr7B	728812125	730162470	1350346	AX-94496718	AX-94496718	2.334	AX-94701970	17.419	0.0244387	0.021075	-0.00511826	0.0502951	0.0168155	0.121133	-0.00276489	-0.0395061	-0.0857929	-0.0177619	0.887565	0.378642	0.0151438
chr7B	730162471	730909860	747390	AX-94467581	AX-94467581	2.889	AX-94457292	23.047	0.0261818	0.0244759	0.00349583	0.0770172	0.032081	0.176327	0.0054447	-0.0473463	-0.0884427	-0.0164827	0.834751	0.292417	0.0179112
chr7B	730909861	733083565	2173705	AX-94849509	AX-94829329	4.557	AX-94463979	26.017	0.0245541	0.0214232	-0.00476956	0.0569572	0.0226504	0.177854	0.00078251	-0.0403425	-0.0918752	-0.0163529	0.875813	0.3571	0.0155047
chr7B	733083566	733529057	445492	AX-94566039	AX-94849509	5.668	AX-95140096	26.017	0.0250594	0.0174606	-0.0107948	0.127118	0.0436685	0.287445	-6.93e-05	-0.0502991	-0.109262	-0.0148167	0.807999	0.305798	0.0188833
chr7B	733529058	733529538	481	AX-94829329	AX-94981132	5.668	AX-94582074	27.116	0.0287192	0.021932	0.910012	0.337726	0.070199	-0.0256042	0.80681	-0.0912984	-0.156863	-0.0722336	0.852941	0	0
chr7B	733529539	733529986	448	AX-94981132	AX-94589433	5.668	AX-94496718	28.215	0.0287192	0.021932	0.910012	0.337726	0.070199	-0.0256042	0.80681	-0.0912984	-0.156863	-0.0722336	0.9	0	0
chr7B	733529987	733530092	106	AX-94589433	AX-94435703	6.779	AX-94467581	31.076	0.0340961	0.0669052	0.621544	0.281291	0.0370948	-0.0403924	0.532346	-0.0878759	-0.156697	-0.103821	1	0	0.0263158
chr7B	733530093	733609221	79129	AX-94435703	AX-94927789	9.114	AX-94566039	33.936	0.0480936	0.0567283	-0.0177169	0.114586	0.000626904	0.142588	0.00934907	-0.0411662	-0.0658946	-0.0280479	0.75005	0.349331	0.0154567
chr7B	733609222	739392059	5782838	AX-94927789	AX-95145900	9.114	AX-94589433	34.485	0.0245194	0.0225668	0.000842485	0.0461403	0.0205948	0.0928982	-0.00162628	-0.0360049	-0.0666949	-0.0159101	0.888679	0.394515	0.0158824
chr7B	739392060	739443005	50946	AX-94460387	AX-95190395	9.114	AX-95119868	36.905	0.0242959	0.0142498	0.0180506	0.131547	0.0194368	0.195736	0.0116488	-0.0408966	-0.108582	-0.0123469	0.77773	0.274724	0.0137109
chr7B	739443006	740038463	595458	AX-95145900	AX-95119868	9.114	AX-94460387	37.454	0.0248436	0.0230519	0.00874462	0.0818499	0.0348075	0.141616	0.00348481	-0.0337931	-0.0555513	-0.0229094	0.753726	0.30267	0.0176337
chr7B	740038464	740038963	500	AX-95190395	AX-94460387	10.448	AX-95104628	39.213	0.0190227	-0.0143553	0.508353	0.158414	-0.14337	-0.0367201	0.437233	-0.164538	-0.226811	-0.0302206	0.916667	0	0.00446429
chr7B	740038964	740039218	255	AX-95119868	AX-94879781	13.117	AX-94879781	39.763	-0.00778918	-0.0130928	0.570081	0.140372	-0.125941	-0.0426805	0.502775	-0.129084	-0.154808	-0.0361809	1	0	0
chr7B	740039219	741570589	1531371	AX-94551053	AX-94551053	14.228	AX-94767893	40.312	0.0273717	0.0247319	0.00801022	0.0827424	0.0354119	0.194785	0.00741028	-0.0408647	-0.0831777	-0.0213668	0.827447	0.298195	0.0158498
chr7B	741570590	741571243	654	AX-95658551	AX-95658551	14.228	AX-94632052	40.312	0.000191434	0.00497535	0.0664548	1.48422	0.240362	0.0396715	0.730607	-0.243208	-0.31286	0.197329	0.0671642	0	0
chr7B	741571244	741571274	31	AX-95025537	AX-94767893	14.228	AX-94558547	41.521	-0.0140829	0.00737699	0.0541536	1.42633	0.190185	0.0486307	0.608778	-0.254813	-0.332883	0.00606667	NA	0	0
chr7B	741571275	741571274	0	AX-95012310	AX-94683910	14.228	AX-94683910	43.28	-0.0140829	0.00737699	0.0541536	1.42633	0.190185	0.0486307	0.608778	-0.254813	-0.332883	0.00606667	NA	NA	NA
chr7B	741571275	741575917	4643	AX-94767893	AX-94593733	15.562	AX-95224391	43.28	-0.00717508	0.00394706	0.197192	0.74214	0.106421	-0.00220879	0.302745	-0.19859	-0.216376	-0.109676	0.0395349	0.0130719	0.00491626
chr7B	741575918	741576177	260	AX-94879781	AX-94597421	16.896	AX-94551053	44.379	0.0152371	0.036341	0.320141	-0.0501066	0.0062433	-0.0415632	0.440704	-0.0389703	0.0299905	-0.0722343	0.75	0	0.0357143
chr7B	741576178	741774055	197878	AX-94683910	AX-95012310	18.786	AX-94597421	45.478	0.0303688	0.0308176	0.0452067	0.222929	0.0516348	0.181791	0.0322598	-0.0492443	-0.0874562	-0.015935	0.70809	0.253061	0.0206512
chr7B	741774056	742000082	226027	AX-94558547	AX-94558547	21.232	AX-94613317	45.478	0.028774	0.024983	-0.00404801	0.0653678	0.0449109	0.28984	-0.00615286	-0.04102	-0.0847701	-0.0192071	0.783654	0.201043	0.0210672
chr7B	742000083	742000731	649	AX-95224391	AX-95224391	22.454	AX-94771345	46.028	0.0422651	-0.0464737	0.212518	1.20443	0.126995	0.757652	0.0408006	-0.141116	-0.328405	0.126674	0.553459	0	0.015873
chr7B	742000732	742463533	462802	AX-94597421	AX-94632052	22.454	AX-94593733	46.687	0.0275999	0.016989	-0.0134626	0.215527	0.0786729	0.449939	0.00218181	-0.0650274	-0.142358	-0.020634	0.721836	0.191028	0.0127516
chr7B	742463534	742576874	113341	AX-94632052	AX-94770939	22.454	AX-95145900	50.32	0.0313738	0.0268157	0.132671	0.145241	0.0745315	0.175058	0.0426755	-0.0454215	-0.0779781	0.0355553	0.792066	0.288455	0.0193105
chr7B	742576875	742577083	209	AX-94613317	AX-94859161	22.454	AX-95190395	50.32	0.0215767	0.0156288	0.449327	0.496307	0.107146	-0.0372565	0.633959	-0.106981	-0.0394595	-0.0965265	0.952381	0	0.0243902
chr7B	742577084	742884700	307617	AX-94593733	AX-94751387	22.454	AX-95658551	52.079	0.0262253	0.0200125	-0.00554012	0.0340979	0.0177872	0.137625	0.000416458	-0.0320647	-0.0694245	-0.0155819	0.881553	0.321041	0.0141699
chr7B	742884701	743619328	734628	AX-94770939	AX-94829027	22.454	AX-95025537	52.079	0.0350723	0.0418488	0.027168	0.093143	0.024415	0.0911832	0.0165181	-0.0366651	-0.0734392	-0.0191303	0.877651	0.377952	0.0164446
chr7B	743619329	743622779	3451	AX-94859161	AX-94409779	22.454	AX-95012310	52.628	-0.00295781	-0.00822245	0.540054	1.02897	0.00165726	-0.0262285	0.857889	-0.186642	-0.241676	-0.0970779	0.367076	0.0197368	0.017663
chr7B	743622780	743658085	35306	AX-94751387	AX-95157047	22.454	AX-94848356	54.497	0.0290835	0.0395646	0.338044	0.157772	0.0208157	0.0292695	0.256278	-0.0474918	-0.0555073	-0.0476084	0.801832	0.254585	0.0251743
chr7B	743658086	743740473	82388	AX-94829027	AX-94848356	22.454	AX-95022590	56.256	0.0433207	0.0332161	0.0641889	0.128472	0.0409494	0.32868	0.00220606	-0.0254719	-0.0731677	-0.0281335	0.716913	0.211701	0.0245408
chr7B	743740474	744260617	520144	AX-94776446	AX-95022590	22.454	AX-94770939	56.806	0.0358611	0.028602	0.00802352	0.0952118	0.0457294	0.380976	-0.0051601	-0.0467225	-0.0996603	-0.0276387	0.801842	0.190527	0.0108825
chr7B	744260618	744404036	143419	AX-94409779	AX-94511804	22.454	AX-94751387	56.806	0.0320999	0.0178072	0.0365487	0.0697232	0.0201295	0.385038	0.073576	-0.0560582	-0.106055	-0.0503586	0.842091	0.181304	0.00873816
chr7B	744404037	744404589	553	AX-95157047	AX-95657279	22.454	AX-94409779	57.355	-0.0369232	-0.0321629	0.490546	-0.0437582	-0.114773	-0.121564	0.121494	-0.0401786	-0.0390238	-0.209124	1	0	0.0416667
chr7B	744404590	744604318	199729	AX-94848356	AX-95146882	22.454	AX-95657279	58.454	0.018254	0.0164315	-0.00596046	0.0492041	0.0178953	0.227128	0.00194059	-0.0594565	-0.129041	-0.00417067	0.901569	0.261904	0.0112305
chr7B	744604319	744605228	910	AX-95022590	AX-94771345	22.454	AX-94829027	59.663	0.0283742	-0.0175639	-0.0679288	0.0586004	0.130008	0.518346	-0.0114581	-0.0325917	-0.0784635	-0.0935129	0.0961538	0.0175439	0.00454545
chr7B	744605229	747594505	2989277	AX-94511804	AX-95104628	22.454	AX-94776446	60.213	0.0301611	0.0234558	-0.00922108	0.0965697	0.0410381	0.338303	-0.00239595	-0.053687	-0.118827	-0.0204332	0.832608	0.261382	0.012449
chr7B	747594506	749455023	1860518	AX-95657279	AX-94573769	23.121	AX-95157047	63.294	0.030568	0.0236185	-0.00894318	0.0870499	0.0296958	0.302677	-0.00346592	-0.0474156	-0.106597	-0.0219135	0.844947	0.303647	0.0135175
chr7B	749455024	750069534	614511	AX-95146882	AX-94613317	24.455	AX-94859161	66.375	0.0334451	0.029223	-0.00144026	0.0700072	0.0253419	0.224133	-0.00654963	-0.0392221	-0.0851073	-0.0219157	0.842915	0.287758	0.0113219
chr7B	750069535	750124594	55060	AX-94573769	AX-95025537	25.01	AX-94511804	67.584	0.0338496	0.0333227	0.0984639	0.327347	0.0499405	0.321038	0.152753	-0.0576766	-0.0985754	-0.0286604	0.593052	0.197616	0.0134734
chr7B	750124595	750604082	479488	AX-94771345	AX-94776446	26.789	AX-95146882	68.243	0.0339856	0.0235456	-0.00619891	0.11042	0.0314771	0.291371	0.00570663	-0.058971	-0.122017	-0.0282331	0.834546	0.275852	0.0140343
chr7B	750604083	750605855	1773	AX-95104628	AX-94566039	29.681	AX-94573769	70.993	0.0444098	-0.0272853	0.242948	0.934337	0.11745	-0.0115537	0.61053	-0.111875	-0.140254	0.0122037	0.928571	0.00362319	0.00271739
