# Supplementary material for: FANCM promotes class I interfering crossovers and suppresses class II non-interfering crossovers in wheat meiosis
Source: Nat Commun. 2022 Jun 25;13:3644. doi: 10.1038/s41467-022-31438-6 (PMC9233680; doi:10.1038/s41467-022-31438-6)
Supplement: Supplementary file 12 — Supplementary Data 9 [file 41467_2022_31438_MOESM12_ESM.xlsx]

## Sheet: Summary of Model
Supplementary Data 9. Summary data of model on differential crossover rate (fancm cM/Mb minus wild type cM/Mb), wild type crossover rate, and chromatin and meiotic protein mean signals, profiled via ChIP-seq or bisulfite-seq
Variable	Estimate	Standard_error	t-value	Pr(>|t|)
(Intercept)	-1557.24	178.883	-8.70533	4.55567e-17
ASY1	4223.2	1689.49	2.49969	0.0127478
DMC1	-3846.2	1425.46	-2.69822	0.00720544
H3K4me1	649.784	212.845	3.05285	0.00238671
H3K4me3	63.8798	237.316	0.269177	0.787904
H3K27ac	3712.99	653.737	5.67963	2.28589e-08
H3K27me3	386.411	425.763	0.907574	0.364538
H3K36me3	-282.313	262.512	-1.07543	0.282698
H3K9me2	-17406.9	1795	-9.69746	1.68718e-20
H3K27me1	6021.47	683.682	8.80742	2.07689e-17
CENH3	-3992.29	1083.89	-3.6833	0.000255177
mCG	1799.99	200.364	8.98359	5.27379e-18
mCHG	2025.5	403.246	5.02299	7.07833e-07
mCHH	16582.1	2754.16	6.02076	3.35117e-09
ASY1:H3K4me1	5780.35	2778.12	2.08067	0.0379697
ASY1:H3K4me3	14831.9	2893.97	5.12509	4.24763e-07
ASY1:H3K27me3	-25242.5	4820.43	-5.23657	2.4086e-07
ASY1:H3K36me3	-23533.6	3573.76	-6.5851	1.14642e-10
ASY1:mCG	-5878.98	1472	-3.99387	7.47074e-05
DMC1:H3K4me1	-13217.3	2271.87	-5.81782	1.06189e-08
DMC1:H3K27me3	11401.2	5157.07	2.21078	0.0275
DMC1:H3K36me3	28146.9	2152.14	13.0785	7.49551e-34
DMC1:H3K9me2	36533.1	18558.7	1.96852	0.0495572
DMC1:H3K27me1	-14673.5	9494.76	-1.54543	0.12287
DMC1:CENH3	-46703.3	6730.62	-6.93893	1.22171e-11
DMC1:mCHG	13939.8	2566.02	5.43246	8.67152e-08
DMC1:mCHH	-148381	29224.7	-5.07726	5.40143e-07
H3K4me1:H3K27ac	-2371.49	979.545	-2.42101	0.0158303
H3K4me1:H3K27me3	1954.61	728.187	2.68422	0.00750972
H3K4me1:H3K36me3	721.686	294.558	2.45006	0.0146228
H3K4me1:H3K9me2	-9620.53	2885.76	-3.33379	0.000919897
H3K4me1:H3K27me1	7049.3	1587.34	4.44095	1.10193e-05
H3K4me1:CENH3	5822.75	827.398	7.03743	6.44364e-12
H3K4me1:mCG	-327.242	189.659	-1.72542	0.0850656
H3K4me3:H3K27ac	6415.81	1107.99	5.79048	1.23733e-08
H3K4me3:H3K27me3	2234.93	531.15	4.20773	3.05504e-05
H3K4me3:H3K36me3	2214.01	330.291	6.70321	5.48606e-11
H3K4me3:H3K9me2	16959.3	2602.22	6.51725	1.74255e-10
H3K4me3:CENH3	6784.01	1180.52	5.74663	1.57924e-08
H3K4me3:mCHG	1622.84	532.911	3.04524	0.00244684
H3K4me3:mCHH	-23080.9	5271.66	-4.3783	1.45577e-05
H3K27ac:H3K27me3	-17523.9	1834.14	-9.5543	5.46835e-20
H3K27ac:H3K36me3	-8226.98	1310.25	-6.27892	7.37603e-10
H3K27ac:H3K9me2	55625.3	8956.58	6.21055	1.10686e-09
H3K27ac:H3K27me1	-24354.9	5292.72	-4.60159	5.31424e-06
H3K27ac:CENH3	-27196.1	4236.68	-6.41921	3.1713e-10
H3K27ac:mCHG	-4989.22	1443.41	-3.45656	0.00059345
H3K27ac:mCHH	-28238.3	13295.3	-2.12393	0.0341632
H3K27me3:H3K36me3	-3372.54	803.233	-4.19871	3.17488e-05
H3K27me3:CENH3	8237.45	1635.27	5.03735	6.59108e-07
H3K27me3:mCG	3043.34	456.223	6.67073	6.72584e-11
H3K27me3:mCHG	-7612.45	519.132	-14.6638	8.62367e-41
H3K27me3:mCHH	52009.9	5654.34	9.19821	9.67771e-19
H3K36me3:H3K9me2	16428.4	3538.55	4.64269	4.39441e-06
H3K36me3:H3K27me1	-15428.2	1549.29	-9.95828	1.92241e-21
H3K36me3:mCG	462.665	234.722	1.97112	0.0492578
H3K36me3:mCHG	-2163.35	512.111	-4.22438	2.84483e-05
H3K36me3:mCHH	16830.1	5255.95	3.20211	0.0014506
H3K9me2:H3K27me1	21707.7	5087.76	4.26665	2.37159e-05
H3K9me2:mCG	15254.8	1462.08	10.4336	3.33655e-23
H3K9me2:mCHG	14769	3006.51	4.91235	1.21906e-06
H3K9me2:mCHH	-225870	35657	-6.33453	5.28809e-10
H3K27me1:mCHG	-13846	1666.37	-8.30908	9.02614e-16
H3K27me1:mCHH	97790	20245.2	4.83027	1.81268e-06
CENH3:mCG	4128.63	1196.84	3.44961	0.000608573
CENH3:mCHH	25291.6	15094.5	1.67555	0.0944476
mCG:mCHG	-2198.25	409.628	-5.36645	1.22776e-07
mCG:mCHH	-23525	2892.82	-8.1322	3.31267e-15
