# Supplementary material for: FANCM promotes class I interfering crossovers and suppresses class II non-interfering crossovers in wheat meiosis
Source: Nat Commun. 2022 Jun 25;13:3644. doi: 10.1038/s41467-022-31438-6 (PMC9233680; doi:10.1038/s41467-022-31438-6)
Supplement: Supplementary file 14 — Source Data [file 41467_2022_31438_MOESM14_ESM.xlsx]

## Sheet: Figure 1 c
		Total Chiasmata Number
Cell No.	WT Kronos (n=60)	Ttfancm-A1_m1 (n=64)	Ttfancm-A1_m2 (n=60)	Ttfancm-B1 (n=44)	Ttfancm_1 (n=104)	Ttfancm_2 (n=30)	Ttmsh5 (n=194)	Ttmsh5 Ttfancm_1 (n=86)	WT Cadenza (n=76)	Tafancm (n=81)	BSMV: msc4D (n=50)	BSMV: TaFANCM-i (n=33)	BSMV: TaFANCM-ii (n=43)
1	26	26	24	26	23	22	7	14	41	32	44	40	40
2	28	27	27	26	25	23	6	13	41	41	42	34	42
3	26	24	24	28	24	21	4	9	36	40	42	36	34
4	27	24	23	28	20	24	2	8	42	36	43	39	40
5	28	22	26	25	24	24	5	5	42	32	43	40	40
6	27	23	25	28	22	24	7	10	42	38	44	37	38
7	26	26	26	27	21	22	7	13	41	38	38	38	39
8	24	29	26	25	22	23	6	14	41	39	40	40	41
9	26	26	27	26	16	17	6	11	41	42	43	33	35
10	25	26	25	24	24	21	7	11	38	36	42	35	38
11	26	27	27	28	22	24	6	8	39	35	40	32	40
12	28	26	27	26	19	19	3	7	42	37	40	40	37
13	26	24	28	27	16	21	4	8	41	37	44	41	38
14	28	25	25	26	22	24	2	9	41	35	39	39	34
15	27	26	26	26	23	21	6	11	39	40	44	44	40
16	28	26	22	25	20	22	5	11	41	36	42	39	37
17	27	27	27	26	20	23	5	12	40	39	41	36	38
18	24	27	26	27	20	24	4	4	40	31	41	39	36
19	27	28	26	27	21	21	7	6	41	31	42	35	38
20	25	26	26	26	18	23	3	10	42	41	45	39	36
21	27	25	27	25	19	27	5	10	43	40	46	36	38
22	27	26	25	24	19	22	8	17	40	39	42	41	37
23	27	25	28	28	21	25	4	16	40	38	41	39	35
24	26	27	25	27	21	21	5	11	39	40	42	35	39
25	26	24	28	28	21	21	9	16	40	39	42	35	35
26	24	27	25	25	23	22	7	11	41	34	43	37	38
27	28	26	28	25	19	19	7	15	42	39	43	40	38
28	28	27	29	28	17	19	8	15	40	31	42	39	34
29	25	26	25	26	18	23	2	12	40	38	42	37	38
30	27	26	24	26	22	24	7	16	38	39	41	36	38
31	28	25	27	23	25		7	10	41	40	40	36	41
32	27	26	24	26	22		7	12	41	34	40	38	39
33	27	27	26	24	21		2	13	38	40	42	40	42
34	25	26	27	25	24		6	15	40	36	43		42
35	26	26	26	24	19		5	14	42	40	42		37
36	26	26	28	26	25		9	15	39	33	41		41
37	26	27	27	29	24		3	16	40	34	39		43
38	28	27	26	26	26		2	6	42	31	42		34
39	27	26	27	24	17		7	8	41	35	42		40
40	26	24	25	27	20		3	9	39	35	45		33
41	28	25	23	26	26		3	15	42	35	43		41
42	26	29	26	23	22		5	18	42	41	41		35
43	24	26	29	28	22		4	16	38	41	41		37
44	27	27	27		26		7	12	41	33	41
45	28	27	29		22		6	9	41	40	41
46	25	24	22		23		4	14	43	38	41
47	26	26	24		25		6	18	40	38	41
48	28	25	24		23		4	19	43	40	38
49	25	27	26		16		4	16	42	36	42
50	27	27	26		24		8	12	40	32	42
51	27	27	27		23		4	10	42	35
52	23	29	28		23		3	15	39	31
53	24	24	24		24		5	16	40	36
54	26	28	29		21		2	13	42	41
55	25	27	25		24		8	14	41	38
56	25	26	27		22		8	17	39	38
57	25	28	23		20		3	20	42	36
58	28	27	28		19		2	8	39	35
59	28	28			24		5	13	40	35
60	26	26			18		8	11	39	34
61		28			20		3	13	40	33
62		27			26		3	15	36	37
63		26			18		6	12	41	39
64		27			20		3	15	39	40
65					22		3	6	37	38
66					20		3	12	41	33
67					20		10	9	37	30
68					16		4	11	38	35
69					20		4	7	39	34
70					18		3	12	41	40
71					19		2	14	40	38
72					23		4	13	40	37
73					21		2	13	41	37
74					20		6	19	36	39
75					20		9	8	40	38
76					24		6	14	40	37
77					26		4	14		29
78					18		2	21		34
79					22		2	19		38
80					20		3	9		38
81					25		7	10		32
82					26		6	18
83					25		2	10
84					19		6	18
85					24		6	9
86					22		7	6
87					21		7
88					27		4
89					19		6
90					17		7
91					20		4
92					24		5
93					23		5
94					25		9
95					25		4
96					21		3
97					20		5
98					22		3
99					23		5
100					25		5
101					24		8
102					18		4
103					23		6
104					17		9
105							6
106							10
107							4
108							5
109							9
110							3
111							8
112							8
113							6
114							6
115							6
116							5
117							6
118							4
119							5
120							1
121							4
122							5
123							4
124							4
125							5
126							6
127							1
128							5
129							5
130							4
131							5
132							4
133							1
134							1
135							5
136							3
137							2
138							3
139							3
140							3
141							6
142							5
143							5
144							4
145							2
146							7
147							2
148							3
149							5
150							6
151							4
152							3
153							4
154							5
155							5
156							1
157							4
158							3
159							4
160							5
161							4
162							7
163							5
164							2
165							2
166							4
167							1
168							2
169							1
170							4
171							3
172							9
173							7
174							3
175							8
176							2
177							4
178							4
179							7
180							8
181							5
182							3
183							8
184							5
185							5
186							3
187							3
188							1
189							2
190							2
191							2
192							7
193							1
194							5

## Sheet: Figure 1 d
	Chromosome configurations at meiotic metaphase I (%)
	Rings	Rods	Univalents
WT Kronos (n=60)	87.7381	11.9048	0.357143
Ttfancm-A1_m1 (n=64)	86.1607	13.058	0.78125
Ttfancm-A1_m2 (n=60)	84.1133	15.2709	0.615764
Ttfancm-B1 (n=44)	85.216	14.7841	0
Ttfancm_1 (n=104)	59.6841	33.3104	7.00549
Ttfancm_2 (n=30)	62.3809	32.6191	5
Ttmsh5 (n=194)	3.24006	27.43	69.3299
Ttmsh5 Ttfancm_1 (n=86)	21.0963	45.6811	33.2226
WT Cadenza (n=76)	90.9774	8.9599	0.062657
Tafancm (n=81)	75.7202	21.7519	2.52793
BSMV: msc4D (n=50)	92.4762	7.42857	0.0952381
BSMV: TaFANCM-i (n=33)	77.0563	20.202	2.7417
BSMV: TaFANCM-ii (n=43)	77.2979	20.9302	1.77187

## Sheet: Figure 2 g
	HEI10 Foci
Cell No.	WT Kronos (Pachytene)	Ttfancm_1 (Pachytene)	WT Kronos (Early Diakinesis)	Ttfancm_1 (Early Diakinesis)	WT Cadenza (Pachytene)	Tafancm (Pachyetene)
1	38	39	40	20	61	52
2	45	28	32	22	61	46
3	38	34	33	28	54	48
4	35	34	38	25	59	56
5	33	26	34	25	53	41
6	37	30	36	24	54	42
7	52	32	34	28	56	48
8	28	30	32	25	71	65
9	35	26	37	25	60	56
10	30	25	30	26	56	56
11	25	33	38	25	65	60
12	35	30	40	23	61	54
13	39	30	31	22	63	43
14	40	24	31	24	68	55
15	51	28	36	22	53	65
16	33	31	38	30	59	54
17	48	37	35	28	57	54
18	41	36	28	31	56	59
19	42	24	35	22	55	55
20	31	27	40	25	64	47
21	37	29	34	19	58	43
22	40	29	40	25	51	49
23	36	23	33	21	57	60
24	53	28	38	27	59	50
25	38	26	39	20	61	51
26	39	26	35	24	63	61
27	40	32	30	20	59	50
28	44	34	36	29	61	53
29	42	26	39	24	58	47
30	44	31	32	22	59	55
31	37	28	31	24	59	56
32	38	33	32	21	50	37
33	51	32	34	21	55	61
34	52	29	41	20	58	56
35	42	35	39	27	55
36	43	26	42	26	55
37	46	39	35	29	61
38	42	32	43	19	54
39	46	35	32	23	54
40	30	38	25	17	55
41	43	33	36	22	57
42	40	37	35	22	52
43	28	35	34	22	57
44	37	30	31	25	55
45	32	33	31	21	66
46	38	32	31	31	58
47	54	33	31	25	55
48	39	34	31	29	60
49	54	38	36	22	56
50	46	35	33	16	62
51	42	36	31	28	58
52	49	30	31	20	53
53	45	39	29	24	60
54	49	34	34	23	50
55	30	35		21
56	34	32		25
57	40	32		26
58	48	35		26
59	30	37		34
60	34	35		30
61	39	32
62	32	32
63	44	35
64	41	34
65	30	38
66	34	31
67	33	38
68	43	33
69	33	27
70	30	29
71	34	26
72	43	36
73	31	28
74	44	29
75	41
76	47
77	45
78	39
79	34
80	41
81	36
82	34

## Sheet: Figure 3 a
	Frequency
Chiasmata	Observed	Poisson-predicted
16	0	0.557652
17	0	0.86436
18	0	1.26532
19	0	1.7548
20	0	2.31196
21	0	2.90095
22	0	3.47455
23	1	3.98063
24	5	4.37039
25	9	4.6064
26	16	4.66841
27	15	4.55602
28	14	4.28754
29	0	3.89575
30	0	3.42176
31	0	2.9085
32	0	2.39497
33	0	1.91234
34	0	1.48207
35	0	1.11578
36	0	0.81669
37	0	0.581616
38	0	0.403308

## Sheet: Figure 3 b
	Frequency
Chiasmata	Observed	Poisson-predicted
10	0	0.272501
11	0	0.533572
12	0	0.957705
13	0	1.58673
14	0	2.44112
15	0	3.50521
16	4	4.71856
17	4	5.97827
18	7	7.1535
19	9	8.10925
20	16	8.73306
21	10	8.95699
22	14	8.7691
23	11	8.21188
24	13	7.36965
25	9	6.34925
26	6	5.25974
27	1	4.19582
28	0	3.22756
29	0	2.39713
30	0	1.72101
31	0	1.19575
32	0	0.804835
33	0	0.525294
34	0	0.332769

## Sheet: Figure 3 c
	Frequency
Chiasmata	Observed	Poisson-predicted
0	0	1.7266
1	9	8.15285
2	22	19.2475
3	29	30.2933
4	34	35.7585
5	34	33.7678
6	24	26.5733
7	21	17.9242
8	12	10.579
9	7	5.54995
10	2	2.62055
11	0	1.12481
12	0	0.442514

## Sheet: Figure 3 d
	Frequency
Chiasmata	Observed	Poisson-predicted
2	0	0.02786
3	0	0.11498
4	1	0.35561
5	1	0.87987
6	4	1.81434
7	2	3.20668
8	6	4.9591
9	7	6.81713
10	7	8.43419
11	8	9.48614
12	8	9.78026
13	8	9.30778
14	8	8.22538
15	8	6.78428
16	7	5.246
17	2	3.8178
18	4	2.62412
19	3	1.70873
20	1	1.05703
21	1	0.62273
22	0	0.35019
23	0	0.18834
24	0	0.09709

## Sheet: Suppl Figure 1
	Total seeds per plant
Plant No.	WT Kronos	Ttfancmab-1	WT Cadenza	Tafancmabd
1	64	29	163	147
2	62	52	144	142
3	69	44	167	153
4	70	45	171	138
5			174	112
6			165	141

## Sheet: Suppl Figure 5
	Total chiasmata per chromosome
	1B		6B
Cell No.	WT Kronos (45)	Ttfancm_2 (40)	WT Kronos (45)	Ttfancm_2 (40)
1	2	2	2	2
2	2	1	2	1
3	1	2	2	2
4	2	1	1	1
5	2	0	2	0
6	2	2	1	2
7	2	1	2	1
8	2	1	2	2
9	2	0	2	2
10	2	2	2	1
11	1	1	2	0
12	2	0	2	1
13	2	1	2	0
14	2	1	2	0
15	2	2	2	2
16	1	2	2	2
17	2	1	2	2
18	1	1	2	1
19	2	0	1	1
20	2	2	1	1
21	2	1	2	2
22	2	1	2	2
23	2	1	2	1
24	2	1	2	2
25	2	1	2	1
26	2	1	2	2
27	2	2	1	2
28	2	2	2	0
29	2	2	2	0
30	2	1	2	2
31	2	1	2	1
32	2	2	2	2
33	2	2	2	2
34	1	2	1	2
35	2	1	1	1
36	1	1	1	1
37	1	2	2	2
38	2	2	2	1
39	1	0	2	2
40	1	1	2	0
41	1		2
42	1		2
43	1		2
44	1		2
45	1		2

## Sheet: Suppl Figure 6
	HEI10 Foci
Cell No.	WT Kronos (Leptotene)	Ttfancm_1 (Leptotene)	WT Kronos (Zygotene)	Ttfancm_1 (Zygotene)
1	276	335	112	132
2	302	356	154	197
3	388	407	196	149
4	467	459	203	121
5	302	307	134	183
6	374	275	179	204
7	346	353	134	110
8			162
9			131

[truncated: 2 more sheets: Suppl Figure 7, Suppl Figure 8]
